# Supplementary material for: An integrative molecular map of pediatric B-cell precursor acute lymphoblastic leukemia
Source: Commun Med (Lond). 2026 Apr 11;6:222. doi: 10.1038/s43856-026-01568-9 (PMC13079846; doi:10.1038/s43856-026-01568-9)
Supplement: Supplementary file 4 — Supplementary Data S1 [file 43856_2026_1568_MOESM4_ESM.xlsx]

## Sheet: Supplementary Data S1
Supplementary Data S1. Drug concentrations for the ten drugs used for the fluorometric microculture cytotoxicity assay (FMCA) and the total number of patients tested per drug.
n (%)	Drug
789 (92.1%)	Amsacrine 1 µg/ml
482 (56.2%)	Asparaginase 0.1 U/ml
663 (77.4%)	Cytarabine 2.5 µg/ml
825 (96.3%)	Dexamethasone 1.4 µg/ml
822 (95.9%)	Doxorubicine 0.5 µg/ml
772 (90.1%)	Etoposide 15.5 µg/ml
664 (77.5%)	Mitoxantrone 0.5 µg/ml
837 (97.7%)	Prednisolone 50 µg/ml
819 (95.6%)	6-thioguanine 10 µg/ml
780 (91.0%)	Vincristine 2.5 µg/ml
