# Supplementary material for: An integrative molecular map of pediatric B-cell precursor acute lymphoblastic leukemia
Source: Commun Med (Lond). 2026 Apr 11;6:222. doi: 10.1038/s43856-026-01568-9 (PMC13079846; doi:10.1038/s43856-026-01568-9)
Supplement: Supplementary file 5 — Supplementary Data S2 [file 43856_2026_1568_MOESM5_ESM.xlsx]

## Sheet: Supplementary Data S2
Supplementary Data S2. Data availability across modality and dataset for the Nordic BCP-ALL cohort (n = 1,231).
public_id	Subtype	DNAm_data	GEX_data	FMCA_data	mutations_data	cohort	ICC subtype
ALL_290	ph-like	TRUE	TRUE	TRUE	FALSE	train	BCR::ABL1-like
ALL_892	B-other	TRUE	FALSE	TRUE	FALSE	train	B-other
ALL_587	t(1;19)	TRUE	FALSE	FALSE	FALSE	train	TCF3::PBX1
ALL_1004	PAX5alt	TRUE	FALSE	FALSE	FALSE	train	PAX5alt
ALL_602	t(12;21)-like	TRUE	TRUE	TRUE	FALSE	train	ETV6::RUNX1-like
ALL_1094	HeH	TRUE	FALSE	FALSE	FALSE	train	HeH
ALL_874	ZNF384-r	TRUE	TRUE	TRUE	FALSE	train	ZNF384-r
ALL_659	HeH	TRUE	FALSE	FALSE	FALSE	train	HeH
ALL_1048	PAX5alt	TRUE	FALSE	TRUE	FALSE	train	PAX5alt
ALL_244	MEF2D-r	TRUE	TRUE	TRUE	TRUE	train	MEF2D-r
ALL_1402	HeH	TRUE	FALSE	TRUE	FALSE	train	HeH
ALL_209	ZNF384-r	TRUE	FALSE	TRUE	FALSE	train	ZNF384-r
ALL_1412	t(12;21)	FALSE	FALSE	TRUE	FALSE	train	ETV6::RUNX1
ALL_1286	HeH	TRUE	FALSE	TRUE	FALSE	train	HeH
ALL_1408	HeH	TRUE	FALSE	TRUE	FALSE	train	HeH
ALL_1088	t(1;19)	TRUE	FALSE	FALSE	FALSE	train	TCF3::PBX1
ALL_1325	t(12;21)	FALSE	FALSE	TRUE	FALSE	train	ETV6::RUNX1
ALL_46	HeH	TRUE	FALSE	TRUE	FALSE	train	HeH
ALL_965	HeH	TRUE	FALSE	FALSE	FALSE	train	HeH
ALL_396	HeH	TRUE	FALSE	TRUE	FALSE	train	HeH
ALL_393	t(12;21)	TRUE	FALSE	TRUE	FALSE	train	ETV6::RUNX1
ALL_1210	HeH	FALSE	FALSE	TRUE	FALSE	train	HeH
ALL_158	HeH	TRUE	FALSE	TRUE	FALSE	train	HeH
ALL_735	iAMP21	TRUE	TRUE	FALSE	FALSE	train	iAMP21
ALL_426	t(1;19)	TRUE	FALSE	TRUE	FALSE	train	TCF3::PBX1
ALL_159	t(12;21)	TRUE	FALSE	TRUE	FALSE	train	ETV6::RUNX1
ALL_1300	t(12;21)	TRUE	FALSE	TRUE	FALSE	train	ETV6::RUNX1
ALL_1145	iAMP21	TRUE	FALSE	FALSE	FALSE	train	iAMP21
ALL_947	HeH	TRUE	FALSE	TRUE	FALSE	train	HeH
ALL_520	HeH	TRUE	FALSE	TRUE	FALSE	train	HeH
ALL_243	HeH	TRUE	TRUE	TRUE	TRUE	train	HeH
ALL_642	ph-like	TRUE	FALSE	TRUE	FALSE	train	BCR::ABL1-like
ALL_1276	HeH	FALSE	FALSE	TRUE	FALSE	train	HeH
ALL_670	t(12;21)	TRUE	FALSE	FALSE	FALSE	train	ETV6::RUNX1
ALL_232	ph-like	TRUE	TRUE	TRUE	FALSE	train	BCR::ABL1-like
ALL_248	t(1;19)	TRUE	TRUE	TRUE	FALSE	train	TCF3::PBX1
ALL_973	HeH	TRUE	FALSE	FALSE	FALSE	train	HeH
ALL_980	t(12;21)	TRUE	FALSE	TRUE	FALSE	train	ETV6::RUNX1
ALL_615	t(12;21)	TRUE	FALSE	TRUE	FALSE	train	ETV6::RUNX1
ALL_439	t(12;21)	TRUE	FALSE	TRUE	FALSE	train	ETV6::RUNX1
ALL_537	PAX5alt	TRUE	TRUE	TRUE	FALSE	train	PAX5alt
ALL_1001	PAX5alt	TRUE	TRUE	FALSE	FALSE	train	PAX5alt
ALL_718	DUX4-r	TRUE	TRUE	TRUE	FALSE	train	DUX4-r
ALL_241	11q23/MLL	TRUE	FALSE	TRUE	FALSE	train	KMT2A-r
ALL_686	ZNF384-r	TRUE	TRUE	TRUE	TRUE	train	ZNF384-r
ALL_123	HeH	TRUE	FALSE	TRUE	FALSE	train	HeH
ALL_580	HeH	TRUE	FALSE	FALSE	FALSE	train	HeH
ALL_110	HeH	TRUE	FALSE	TRUE	TRUE	train	HeH
ALL_387	PAX5alt	TRUE	FALSE	FALSE	FALSE	train	PAX5alt
ALL_1348	t(12;21)	FALSE	FALSE	TRUE	FALSE	train	ETV6::RUNX1
ALL_953	PAX5alt	TRUE	TRUE	TRUE	FALSE	train	PAX5alt
ALL_545	HeH	TRUE	FALSE	TRUE	FALSE	train	HeH
ALL_968	t(1;19)	TRUE	FALSE	TRUE	FALSE	train	TCF3::PBX1
ALL_1082	11q23/MLL	TRUE	FALSE	FALSE	FALSE	train	KMT2A-r
ALL_583	t(12;21)	TRUE	FALSE	FALSE	FALSE	train	ETV6::RUNX1
ALL_258	t(12;21)	TRUE	FALSE	TRUE	TRUE	train	ETV6::RUNX1
ALL_133	HeH	TRUE	FALSE	TRUE	FALSE	train	HeH
ALL_433	low HeH	TRUE	FALSE	TRUE	FALSE	train	low HeH
ALL_1207	HeH	FALSE	FALSE	TRUE	FALSE	train	HeH
ALL_720	t(12;21)	TRUE	FALSE	TRUE	FALSE	train	ETV6::RUNX1
ALL_149	t(12;21)	TRUE	FALSE	TRUE	FALSE	train	ETV6::RUNX1
ALL_231	HeH	TRUE	FALSE	FALSE	FALSE	train	HeH
ALL_1229	B-other	FALSE	FALSE	TRUE	FALSE	train	B-other
ALL_1076	11q23/MLL	TRUE	FALSE	FALSE	FALSE	train	KMT2A-r
ALL_1205	B-other	FALSE	FALSE	TRUE	FALSE	train	B-other
ALL_603	t(12;21)	TRUE	FALSE	TRUE	FALSE	train	ETV6::RUNX1
ALL_1282	B-other	TRUE	FALSE	TRUE	FALSE	train	B-other
ALL_732	t(12;21)	TRUE	FALSE	TRUE	FALSE	train	ETV6::RUNX1
ALL_850	11q23/MLL	TRUE	FALSE	TRUE	FALSE	train	KMT2A-r
ALL_851	t(12;21)	TRUE	TRUE	TRUE	FALSE	train	ETV6::RUNX1
ALL_88	t(12;21)	TRUE	FALSE	TRUE	FALSE	train	ETV6::RUNX1
ALL_726	HeH	TRUE	FALSE	TRUE	FALSE	train	HeH
ALL_69	HeH	TRUE	FALSE	TRUE	FALSE	train	HeH
ALL_477	B-other	TRUE	TRUE	TRUE	FALSE	train	B-other
ALL_1251	HeH	FALSE	FALSE	TRUE	FALSE	train	HeH
ALL_1009	HeH	TRUE	FALSE	FALSE	FALSE	train	HeH
ALL_948	HeH	TRUE	FALSE	FALSE	FALSE	train	HeH
ALL_949	t(12;21)	TRUE	FALSE	FALSE	FALSE	train	ETV6::RUNX1
ALL_1037	HeH	TRUE	FALSE	TRUE	FALSE	train	HeH
ALL_306	t(1;19)	TRUE	FALSE	TRUE	FALSE	train	TCF3::PBX1
ALL_1155	HeH	TRUE	FALSE	FALSE	FALSE	train	HeH
ALL_1364	HeH	FALSE	FALSE	TRUE	FALSE	train	HeH
ALL_359	HeH	TRUE	FALSE	TRUE	TRUE	train	HeH
ALL_1343	HeH	FALSE	FALSE	TRUE	FALSE	train	HeH
ALL_156	PAX5alt	TRUE	FALSE	TRUE	FALSE	train	PAX5alt
ALL_877	ph-like	TRUE	TRUE	FALSE	FALSE	train	BCR::ABL1-like
ALL_687	HeH	TRUE	FALSE	TRUE	FALSE	train	HeH
ALL_1239	B-other	FALSE	FALSE	TRUE	FALSE	train	B-other
ALL_1212	HeH	FALSE	FALSE	TRUE	FALSE	train	HeH
ALL_1165	t(1;19)	TRUE	FALSE	FALSE	FALSE	train	TCF3::PBX1
ALL_1160	B-other	TRUE	FALSE	FALSE	FALSE	train	B-other
ALL_115	t(12;21)	TRUE	FALSE	TRUE	FALSE	train	ETV6::RUNX1
ALL_130	ZNF384-r	TRUE	TRUE	TRUE	TRUE	train	ZNF384-r
ALL_924	HeH	TRUE	FALSE	FALSE	FALSE	train	HeH
ALL_407	HeH	TRUE	FALSE	FALSE	FALSE	train	HeH
ALL_289	11q23/MLL	TRUE	FALSE	TRUE	FALSE	train	KMT2A-r
ALL_1025	t(12;21)	TRUE	FALSE	FALSE	FALSE	train	ETV6::RUNX1
ALL_152	t(12;21)	TRUE	FALSE	TRUE	FALSE	train	ETV6::RUNX1
ALL_1041	11q23/MLL	TRUE	FALSE	TRUE	FALSE	train	KMT2A-r
ALL_1215	B-other	FALSE	FALSE	TRUE	FALSE	train	B-other
ALL_917	t(12;21)	TRUE	FALSE	TRUE	FALSE	train	ETV6::RUNX1
ALL_646	t(12;21)-like	TRUE	TRUE	FALSE	FALSE	train	ETV6::RUNX1-like
ALL_632	t(12;21)	TRUE	FALSE	TRUE	FALSE	train	ETV6::RUNX1
ALL_1054	t(9;22)	TRUE	FALSE	FALSE	FALSE	train	BCR::ABL1
ALL_954	HeH	TRUE	FALSE	FALSE	FALSE	train	HeH
ALL_1232	HeH	FALSE	FALSE	TRUE	FALSE	train	HeH
ALL_610	t(12;21)	TRUE	FALSE	TRUE	FALSE	train	ETV6::RUNX1
ALL_326	t(12;21)	TRUE	FALSE	TRUE	FALSE	train	ETV6::RUNX1
ALL_328	HeH	TRUE	FALSE	FALSE	FALSE	train	HeH
ALL_1050	HeH	TRUE	FALSE	TRUE	FALSE	train	HeH
ALL_513	iAMP21	TRUE	TRUE	TRUE	FALSE	train	iAMP21
ALL_1141	11q23/MLL	TRUE	FALSE	TRUE	FALSE	train	KMT2A-r
ALL_454	HeH	TRUE	FALSE	TRUE	FALSE	train	HeH
ALL_861	t(12;21)	TRUE	FALSE	FALSE	FALSE	train	ETV6::RUNX1
ALL_1222	HeH	FALSE	FALSE	TRUE	FALSE	train	HeH
ALL_656	DUX4-r	TRUE	TRUE	TRUE	FALSE	train	DUX4-r
ALL_518	t(9;22)	TRUE	FALSE	TRUE	FALSE	train	BCR::ABL1
ALL_999	HeH	TRUE	FALSE	TRUE	FALSE	train	HeH
ALL_1101	HeH	TRUE	FALSE	TRUE	FALSE	train	HeH
ALL_1318	B-other	FALSE	FALSE	TRUE	FALSE	train	B-other
ALL_677	PAX5alt	TRUE	FALSE	FALSE	FALSE	train	PAX5alt
ALL_543	HeH	TRUE	TRUE	TRUE	TRUE	train	HeH
ALL_1315	B-other	FALSE	FALSE	TRUE	FALSE	train	B-other
ALL_655	HeH	TRUE	FALSE	TRUE	FALSE	train	HeH
ALL_295	DUX4-r	TRUE	TRUE	FALSE	FALSE	train	DUX4-r
ALL_405	HeH	TRUE	FALSE	TRUE	TRUE	train	HeH
ALL_1280	HeH	FALSE	FALSE	TRUE	FALSE	train	HeH
ALL_1023	t(12;21)	TRUE	TRUE	FALSE	FALSE	train	ETV6::RUNX1
ALL_406	HeH	TRUE	FALSE	TRUE	FALSE	train	HeH
ALL_1171	t(12;21)	TRUE	FALSE	FALSE	FALSE	train	ETV6::RUNX1
ALL_951	HeH	TRUE	FALSE	FALSE	FALSE	train	HeH
ALL_1361	B-other	TRUE	FALSE	TRUE	FALSE	train	B-other
ALL_37	PAX5alt	TRUE	FALSE	FALSE	FALSE	train	PAX5alt
ALL_1027	t(12;21)	TRUE	FALSE	FALSE	FALSE	train	ETV6::RUNX1
ALL_175	PAX5alt	TRUE	TRUE	TRUE	FALSE	train	PAX5alt
ALL_275	t(12;21)	TRUE	FALSE	TRUE	FALSE	train	ETV6::RUNX1
ALL_1136	NUTM1-r	TRUE	TRUE	FALSE	FALSE	train	NUTM1-r
ALL_333	HeH	TRUE	FALSE	TRUE	FALSE	train	HeH
ALL_1376	t(12;21)	TRUE	FALSE	TRUE	FALSE	train	ETV6::RUNX1
ALL_929	HeH	TRUE	FALSE	FALSE	FALSE	train	HeH
ALL_1011	HeH	TRUE	FALSE	FALSE	FALSE	train	HeH
ALL_465	t(1;19)	TRUE	TRUE	TRUE	TRUE	train	TCF3::PBX1
ALL_517	HeH	TRUE	FALSE	TRUE	FALSE	train	HeH
ALL_236	MEF2D-r	TRUE	TRUE	TRUE	FALSE	train	MEF2D-r
ALL_865	HeH	TRUE	FALSE	TRUE	FALSE	train	HeH
ALL_679	t(12;21)-like	TRUE	TRUE	TRUE	FALSE	train	ETV6::RUNX1-like
ALL_1211	B-other	FALSE	FALSE	TRUE	FALSE	train	B-other
ALL_869	PAX5alt	TRUE	TRUE	TRUE	FALSE	train	PAX5alt
ALL_903	ph-like	TRUE	TRUE	TRUE	FALSE	train	BCR::ABL1-like
ALL_913	DUX4-r	TRUE	TRUE	TRUE	FALSE	train	DUX4-r
ALL_527	B-other	TRUE	FALSE	TRUE	FALSE	train	B-other
ALL_1163	t(12;21)	TRUE	TRUE	FALSE	FALSE	train	ETV6::RUNX1
ALL_984	PAX5alt	TRUE	TRUE	TRUE	FALSE	train	PAX5alt
ALL_875	11q23/MLL	TRUE	FALSE	FALSE	FALSE	train	KMT2A-r
ALL_213	B-other	TRUE	FALSE	TRUE	FALSE	train	B-other
ALL_200	DUX4-r	TRUE	TRUE	TRUE	FALSE	train	DUX4-r
ALL_498	t(12;21)	TRUE	FALSE	TRUE	FALSE	train	ETV6::RUNX1
ALL_1093	PAX5alt	TRUE	FALSE	FALSE	FALSE	train	PAX5alt
ALL_1301	HeH	FALSE	FALSE	TRUE	FALSE	train	HeH
ALL_499	HeH	TRUE	TRUE	TRUE	FALSE	train	HeH
ALL_665	DUX4-r	TRUE	TRUE	FALSE	FALSE	train	DUX4-r
ALL_10	HeH	TRUE	FALSE	TRUE	TRUE	train	HeH
ALL_368	PAX5alt	TRUE	TRUE	FALSE	TRUE	train	PAX5alt
ALL_566	PAX5alt	TRUE	FALSE	FALSE	FALSE	train	PAX5alt
ALL_858	t(12;21)	TRUE	FALSE	FALSE	FALSE	train	ETV6::RUNX1
ALL_1059	HeH	TRUE	FALSE	FALSE	FALSE	train	HeH
ALL_1139	MEF2D-r	TRUE	TRUE	FALSE	FALSE	train	MEF2D-r
ALL_1014	t(12;21)	TRUE	FALSE	TRUE	FALSE	train	ETV6::RUNX1
ALL_1168	t(12;21)	TRUE	FALSE	FALSE	FALSE	train	ETV6::RUNX1
ALL_234	t(1;19)	TRUE	TRUE	TRUE	FALSE	train	TCF3::PBX1
ALL_226	11q23/MLL	TRUE	FALSE	TRUE	FALSE	train	KMT2A-r
ALL_1137	t(1;19)	TRUE	FALSE	TRUE	FALSE	train	TCF3::PBX1
ALL_282	HeH	TRUE	FALSE	TRUE	FALSE	train	HeH
ALL_432	PAX5alt	TRUE	FALSE	TRUE	FALSE	train	PAX5alt
ALL_validation_05	HeH	TRUE	FALSE	TRUE	FALSE	train	HeH
ALL_449	HeH	TRUE	FALSE	TRUE	FALSE	train	HeH
ALL_650	HeH	TRUE	FALSE	TRUE	FALSE	train	HeH
ALL_186	t(12;21)	TRUE	FALSE	FALSE	FALSE	train	ETV6::RUNX1
ALL_440	t(12;21)	TRUE	FALSE	FALSE	FALSE	train	ETV6::RUNX1
ALL_1227	B-other	FALSE	FALSE	TRUE	FALSE	train	B-other
ALL_1118	DUX4-r	TRUE	TRUE	FALSE	FALSE	train	DUX4-r
ALL_89	t(12;21)	TRUE	FALSE	TRUE	FALSE	train	ETV6::RUNX1
ALL_1393	B-other	FALSE	FALSE	TRUE	FALSE	train	B-other
ALL_1051	t(12;21)	TRUE	FALSE	TRUE	FALSE	train	ETV6::RUNX1
ALL_996	t(1;19)	TRUE	FALSE	TRUE	FALSE	train	TCF3::PBX1
ALL_402	t(9;22)	TRUE	TRUE	TRUE	TRUE	train	BCR::ABL1
ALL_955	t(12;21)	TRUE	FALSE	TRUE	FALSE	train	ETV6::RUNX1
ALL_808	11q23/MLL	FALSE	TRUE	FALSE	FALSE	train	KMT2A-r
ALL_1119	t(12;21)	TRUE	FALSE	FALSE	FALSE	train	ETV6::RUNX1
ALL_18	t(12;21)-like	TRUE	FALSE	TRUE	FALSE	train	ETV6::RUNX1-like
ALL_400	t(12;21)	TRUE	FALSE	TRUE	FALSE	train	ETV6::RUNX1
ALL_1287	B-other	FALSE	FALSE	TRUE	FALSE	train	B-other
ALL_933	t(12;21)	TRUE	FALSE	FALSE	FALSE	train	ETV6::RUNX1
ALL_1373	HeH	TRUE	FALSE	TRUE	FALSE	train	HeH
ALL_529	PAX5alt	TRUE	TRUE	TRUE	FALSE	train	PAX5alt
ALL_524	HeH	TRUE	FALSE	TRUE	FALSE	train	HeH
ALL_221	HeH	TRUE	TRUE	TRUE	FALSE	train	HeH
ALL_1326	HeH	FALSE	FALSE	TRUE	FALSE	train	HeH
ALL_956	HeH	TRUE	FALSE	FALSE	FALSE	train	HeH
ALL_1342	B-other	FALSE	FALSE	TRUE	FALSE	train	B-other
ALL_1070	HeH	TRUE	FALSE	TRUE	FALSE	train	HeH
ALL_991	HeH	TRUE	FALSE	TRUE	FALSE	train	HeH
ALL_354	t(12;21)	TRUE	FALSE	TRUE	FALSE	train	ETV6::RUNX1
ALL_352	t(12;21)	TRUE	FALSE	FALSE	FALSE	train	ETV6::RUNX1
ALL_906	t(12;21)	TRUE	FALSE	TRUE	FALSE	train	ETV6::RUNX1
ALL_652	HeH	TRUE	FALSE	FALSE	FALSE	train	HeH
ALL_1395	B-other	FALSE	FALSE	TRUE	FALSE	train	B-other
ALL_168	t(9;22)	TRUE	TRUE	TRUE	TRUE	train	BCR::ABL1
ALL_1392	HeH	FALSE	FALSE	TRUE	FALSE	train	HeH
ALL_1196	Hypo	TRUE	FALSE	FALSE	FALSE	train	hypodiploidy
ALL_749	B-other	TRUE	FALSE	TRUE	FALSE	train	B-other
ALL_623	t(12;21)	TRUE	FALSE	TRUE	TRUE	train	ETV6::RUNX1
ALL_459	HeH	TRUE	TRUE	TRUE	TRUE	train	HeH
ALL_1397	HeH	FALSE	FALSE	TRUE	FALSE	train	HeH
ALL_894	HeH	TRUE	FALSE	TRUE	FALSE	train	HeH
ALL_1078	HeH	TRUE	FALSE	FALSE	FALSE	train	HeH
ALL_150	t(12;21)	TRUE	FALSE	TRUE	FALSE	train	ETV6::RUNX1
ALL_1144	t(12;21)	TRUE	FALSE	TRUE	FALSE	train	ETV6::RUNX1
ALL_1399	B-other	TRUE	FALSE	TRUE	FALSE	train	B-other
ALL_1314	t(9;22)	FALSE	FALSE	TRUE	FALSE	train	BCR::ABL1
ALL_485	PAX5alt	TRUE	TRUE	TRUE	FALSE	train	PAX5alt
ALL_883	t(12;21)	TRUE	FALSE	FALSE	FALSE	train	ETV6::RUNX1
ALL_1259	HeH	FALSE	FALSE	TRUE	FALSE	train	HeH
ALL_701	t(12;21)	TRUE	FALSE	TRUE	FALSE	train	ETV6::RUNX1
ALL_706	t(12;21)	TRUE	FALSE	FALSE	TRUE	train	ETV6::RUNX1
ALL_26	t(12;21)	TRUE	FALSE	TRUE	FALSE	train	ETV6::RUNX1
ALL_1200	HeH	FALSE	FALSE	TRUE	FALSE	train	HeH
ALL_1284	B-other	TRUE	FALSE	TRUE	FALSE	train	B-other
ALL_299	t(12;21)	TRUE	TRUE	FALSE	FALSE	train	ETV6::RUNX1
ALL_192	DUX4-r	TRUE	FALSE	TRUE	FALSE	train	DUX4-r
ALL_1016	HeH	TRUE	FALSE	FALSE	FALSE	train	HeH
ALL_1084	PAX5alt	TRUE	FALSE	FALSE	FALSE	train	PAX5alt
ALL_337	t(12;21)	TRUE	FALSE	FALSE	FALSE	train	ETV6::RUNX1
ALL_214	HeH	TRUE	FALSE	TRUE	FALSE	train	HeH
ALL_966	B-other	TRUE	FALSE	TRUE	FALSE	train	B-other
ALL_96	t(12;21)	TRUE	FALSE	TRUE	FALSE	train	ETV6::RUNX1
ALL_318	HeH	TRUE	FALSE	TRUE	FALSE	train	HeH
ALL_978	11q23/MLL	TRUE	TRUE	FALSE	FALSE	train	KMT2A-r
ALL_262	PAX5alt	TRUE	TRUE	TRUE	FALSE	train	PAX5alt
ALL_411	t(1;19)	TRUE	FALSE	TRUE	FALSE	train	TCF3::PBX1
ALL_495	t(12;21)-like	TRUE	TRUE	TRUE	TRUE	train	ETV6::RUNX1-like
ALL_210	HeH	TRUE	TRUE	TRUE	TRUE	train	HeH
ALL_255	t(1;19)	TRUE	FALSE	FALSE	TRUE	train	TCF3::PBX1
ALL_621	MEF2D-r	TRUE	TRUE	TRUE	FALSE	train	MEF2D-r
ALL_884	ph-like	TRUE	TRUE	FALSE	FALSE	train	BCR::ABL1-like
ALL_855	PAX5alt	TRUE	FALSE	TRUE	FALSE	train	PAX5alt
ALL_74	B-other	TRUE	FALSE	TRUE	FALSE	train	B-other
ALL_341	HeH	TRUE	FALSE	FALSE	FALSE	train	HeH
ALL_1256	HeH	FALSE	FALSE	TRUE	FALSE	train	HeH
ALL_844	DUX4-r	TRUE	FALSE	TRUE	FALSE	train	DUX4-r
ALL_67	HeH	TRUE	FALSE	TRUE	FALSE	train	HeH
ALL_143	t(12;21)	TRUE	FALSE	TRUE	FALSE	train	ETV6::RUNX1
ALL_927	HeH	TRUE	FALSE	TRUE	FALSE	train	HeH
ALL_12	t(12;21)	TRUE	FALSE	TRUE	FALSE	train	ETV6::RUNX1
ALL_101	t(12;21)	TRUE	FALSE	TRUE	FALSE	train	ETV6::RUNX1
ALL_176	DUX4-r	TRUE	TRUE	FALSE	FALSE	train	DUX4-r
ALL_1398	HeH	FALSE	FALSE	TRUE	FALSE	train	HeH
ALL_604	ZNF384-r	TRUE	TRUE	TRUE	TRUE	train	ZNF384-r
ALL_423	HeH	TRUE	FALSE	TRUE	FALSE	train	HeH
ALL_40	t(12;21)	TRUE	FALSE	FALSE	FALSE	train	ETV6::RUNX1
ALL_23	t(12;21)	TRUE	FALSE	FALSE	FALSE	train	ETV6::RUNX1
ALL_validation_25	t(12;21)	TRUE	FALSE	FALSE	FALSE	train	ETV6::RUNX1
ALL_990	11q23/MLL	TRUE	FALSE	FALSE	FALSE	train	KMT2A-r
ALL_471	HeH	TRUE	FALSE	TRUE	FALSE	train	HeH
ALL_1273	B-other	FALSE	FALSE	TRUE	FALSE	train	B-other
ALL_15	t(12;21)	TRUE	FALSE	TRUE	FALSE	train	ETV6::RUNX1
ALL_302	11q23/MLL	TRUE	TRUE	FALSE	FALSE	train	KMT2A-r
ALL_109	t(12;21)	TRUE	FALSE	TRUE	TRUE	train	ETV6::RUNX1
ALL_1235	t(12;21)	FALSE	FALSE	TRUE	FALSE	train	ETV6::RUNX1
ALL_555	HeH	TRUE	TRUE	TRUE	TRUE	train	HeH
ALL_39	B-other	TRUE	FALSE	FALSE	FALSE	train	B-other
ALL_599	t(1;19)	TRUE	FALSE	TRUE	FALSE	train	TCF3::PBX1
ALL_61	ZNF384-r	TRUE	TRUE	TRUE	TRUE	train	ZNF384-r
ALL_1002	HeH	TRUE	FALSE	TRUE	FALSE	train	HeH
ALL_1112	t(12;21)	TRUE	FALSE	FALSE	FALSE	train	ETV6::RUNX1
ALL_1135	PAX5 p.Pro80Arg	TRUE	TRUE	TRUE	TRUE	train	PAX5 P80R
ALL_750	PAX5alt	TRUE	TRUE	TRUE	FALSE	train	PAX5alt
ALL_541	t(12;21)	TRUE	TRUE	TRUE	FALSE	train	ETV6::RUNX1
ALL_691	HeH	TRUE	FALSE	FALSE	FALSE	train	HeH
ALL_909	PAX5alt	TRUE	FALSE	FALSE	FALSE	train	PAX5alt
ALL_148	t(1;19)	TRUE	FALSE	TRUE	FALSE	train	TCF3::PBX1
ALL_1202	HeH	FALSE	FALSE	TRUE	FALSE	train	HeH
ALL_1038	HeH	TRUE	FALSE	FALSE	FALSE	train	HeH
ALL_98	HeH	TRUE	FALSE	TRUE	FALSE	train	HeH
ALL_122	t(12;21)	TRUE	FALSE	TRUE	FALSE	train	ETV6::RUNX1
ALL_1006	B-other	TRUE	TRUE	TRUE	FALSE	train	B-other
ALL_45	HeH	TRUE	TRUE	TRUE	FALSE	train	HeH
ALL_1024	t(12;21)	TRUE	FALSE	FALSE	FALSE	train	ETV6::RUNX1
ALL_1007	HeH	TRUE	FALSE	FALSE	FALSE	train	HeH
ALL_1021	t(12;21)	TRUE	FALSE	TRUE	FALSE	train	ETV6::RUNX1
ALL_365	iAMP21	TRUE	TRUE	TRUE	TRUE	train	iAMP21
ALL_696	HeH	TRUE	FALSE	TRUE	FALSE	train	HeH
ALL_907	PAX5alt	TRUE	TRUE	TRUE	FALSE	train	PAX5alt
ALL_1083	11q23/MLL	TRUE	FALSE	FALSE	FALSE	train	KMT2A-r
ALL_364	t(12;21)	TRUE	FALSE	FALSE	FALSE	train	ETV6::RUNX1
ALL_551	t(12;21)	TRUE	FALSE	FALSE	FALSE	train	ETV6::RUNX1
ALL_363	t(9;22)	TRUE	TRUE	FALSE	TRUE	train	BCR::ABL1
ALL_85	HeH	TRUE	FALSE	TRUE	FALSE	train	HeH
ALL_1156	HeH	TRUE	FALSE	TRUE	FALSE	train	HeH
ALL_487	t(12;21)-like	TRUE	FALSE	TRUE	FALSE	train	ETV6::RUNX1-like
ALL_1039	t(9;22)	TRUE	TRUE	FALSE	FALSE	train	BCR::ABL1
ALL_validation_10	HeH	TRUE	FALSE	FALSE	FALSE	train	HeH
ALL_403	PAX5alt	TRUE	TRUE	TRUE	TRUE	train	PAX5alt
ALL_672	DUX4-r	TRUE	FALSE	TRUE	FALSE	train	DUX4-r
ALL_1270	HeH	FALSE	FALSE	TRUE	FALSE	train	HeH
ALL_521	PAX5alt	TRUE	FALSE	TRUE	FALSE	train	PAX5alt
ALL_validation_14	HeH	TRUE	FALSE	FALSE	FALSE	train	HeH
ALL_685	B-other	TRUE	FALSE	FALSE	FALSE	train	B-other
ALL_91	t(12;21)	TRUE	FALSE	TRUE	FALSE	train	ETV6::RUNX1
ALL_605	HeH	TRUE	FALSE	TRUE	FALSE	train	HeH
ALL_960	HeH	TRUE	FALSE	TRUE	FALSE	train	HeH
ALL_126	PAX5 p.Pro80Arg	TRUE	FALSE	TRUE	FALSE	train	PAX5 P80R
ALL_612	t(12;21)	TRUE	TRUE	TRUE	FALSE	train	ETV6::RUNX1
ALL_47	HeH	TRUE	TRUE	TRUE	FALSE	train	HeH
ALL_1244	B-other	FALSE	FALSE	TRUE	FALSE	train	B-other
ALL_923	B-other	TRUE	FALSE	TRUE	FALSE	train	B-other
ALL_707	PAX5alt	TRUE	TRUE	TRUE	TRUE	train	PAX5alt
ALL_462	HeH	TRUE	TRUE	TRUE	TRUE	train	HeH
ALL_77	HeH	TRUE	FALSE	TRUE	FALSE	train	HeH
ALL_366	DUX4-r	TRUE	FALSE	TRUE	FALSE	train	DUX4-r
ALL_663	11q23/MLL	TRUE	FALSE	TRUE	FALSE	train	KMT2A-r
ALL_1116	11q23/MLL	TRUE	TRUE	TRUE	FALSE	train	KMT2A-r
ALL_342	11q23/MLL	TRUE	FALSE	TRUE	FALSE	train	KMT2A-r
ALL_49	HeH	TRUE	TRUE	TRUE	FALSE	train	HeH
KSALL50	iAMP21	FALSE	TRUE	FALSE	FALSE	train	iAMP21
ALL_1030	t(12;21)	TRUE	FALSE	FALSE	FALSE	train	ETV6::RUNX1
ALL_1198	Hypo	TRUE	FALSE	FALSE	FALSE	train	hypodiploidy
ALL_1298	B-other	FALSE	FALSE	TRUE	FALSE	train	B-other
ALL_validation_18	HeH	TRUE	FALSE	FALSE	FALSE	train	HeH
KSALL34	PAX5alt	FALSE	TRUE	FALSE	FALSE	train	PAX5alt
ALL_473	B-other	TRUE	FALSE	TRUE	TRUE	train	B-other
ALL_1264	t(12;21)	FALSE	FALSE	TRUE	FALSE	train	ETV6::RUNX1
ALL_215	t(1;19)	TRUE	TRUE	TRUE	FALSE	train	TCF3::PBX1
ALL_860	t(12;21)	TRUE	FALSE	FALSE	FALSE	train	ETV6::RUNX1
ALL_1350	B-other	FALSE	FALSE	TRUE	FALSE	train	B-other
ALL_745	DUX4-r	TRUE	TRUE	TRUE	FALSE	train	DUX4-r
ALL_1302	HeH	FALSE	FALSE	TRUE	FALSE	train	HeH
ALL_1240	B-other	FALSE	FALSE	TRUE	FALSE	train	B-other
ALL_65	ph-like	TRUE	FALSE	TRUE	FALSE	train	BCR::ABL1-like
ALL_118	HeH	TRUE	FALSE	TRUE	FALSE	train	HeH
ALL_1033	B-other	TRUE	FALSE	FALSE	FALSE	train	B-other
ALL_1331	HeH	FALSE	FALSE	TRUE	FALSE	train	HeH
ALL_634	t(1;19)	TRUE	TRUE	TRUE	TRUE	train	TCF3::PBX1
ALL_1085	t(12;21)	TRUE	FALSE	FALSE	FALSE	train	ETV6::RUNX1
ALL_1274	B-other	TRUE	FALSE	TRUE	FALSE	train	B-other
ALL_319	ZNF384-r	TRUE	TRUE	FALSE	TRUE	train	ZNF384-r
ALL_238	t(12;21)	TRUE	FALSE	TRUE	FALSE	train	ETV6::RUNX1
ALL_31	HeH	TRUE	FALSE	TRUE	TRUE	train	HeH
ALL_177	t(12;21)	TRUE	FALSE	TRUE	FALSE	train	ETV6::RUNX1
ALL_1223	B-other	FALSE	FALSE	TRUE	FALSE	train	B-other
ALL_1036	HeH	TRUE	FALSE	TRUE	FALSE	train	HeH
ALL_401	PAX5alt	TRUE	FALSE	TRUE	FALSE	train	PAX5alt
ALL_1228	B-other	FALSE	FALSE	TRUE	FALSE	train	B-other
ALL_468	DUX4-r	TRUE	TRUE	TRUE	FALSE	train	DUX4-r
ALL_784	HeH	TRUE	TRUE	TRUE	TRUE	train	HeH
ALL_667	t(9;22)	TRUE	FALSE	FALSE	FALSE	train	BCR::ABL1
ALL_120	MEF2D-r	TRUE	FALSE	TRUE	FALSE	train	MEF2D-r
ALL_938	t(1;19)	TRUE	FALSE	TRUE	FALSE	train	TCF3::PBX1
ALL_1061	PAX5alt	TRUE	TRUE	FALSE	FALSE	train	PAX5alt
ALL_415	DUX4-r	TRUE	FALSE	TRUE	FALSE	train	DUX4-r
ALL_532	iAMP21	TRUE	TRUE	FALSE	FALSE	train	iAMP21
ALL_676	t(12;21)	TRUE	FALSE	TRUE	FALSE	train	ETV6::RUNX1
ALL_validation_11	HeH	TRUE	FALSE	TRUE	FALSE	train	HeH
ALL_1294	B-other	FALSE	FALSE	TRUE	FALSE	train	B-other
ALL_281	B-other	TRUE	FALSE	TRUE	FALSE	train	B-other
ALL_1351	HeH	FALSE	FALSE	TRUE	FALSE	train	HeH
ALL_443	HeH	TRUE	FALSE	TRUE	FALSE	train	HeH
ALL_127	HeH	TRUE	FALSE	TRUE	FALSE	train	HeH
ALL_170	HeH	TRUE	TRUE	TRUE	TRUE	train	HeH
ALL_867	t(12;21)	TRUE	FALSE	TRUE	FALSE	train	ETV6::RUNX1
ALL_1166	HeH	TRUE	FALSE	FALSE	FALSE	train	HeH
ALL_136	B-other	TRUE	FALSE	TRUE	FALSE	train	B-other
ALL_678	t(12;21)	TRUE	TRUE	TRUE	FALSE	train	ETV6::RUNX1
ALL_validation_26	t(12;21)	TRUE	FALSE	FALSE	FALSE	train	ETV6::RUNX1
ALL_1354	t(9;22)	FALSE	FALSE	TRUE	FALSE	train	BCR::ABL1
ALL_660	t(12;21)	TRUE	FALSE	TRUE	FALSE	train	ETV6::RUNX1
ALL_500	t(12;21)	TRUE	FALSE	TRUE	TRUE	train	ETV6::RUNX1
ALL_1394	HeH	FALSE	FALSE	TRUE	FALSE	train	HeH
ALL_validation_22	t(12;21)	TRUE	FALSE	FALSE	FALSE	train	ETV6::RUNX1
ALL_1067	HeH	TRUE	FALSE	TRUE	FALSE	train	HeH
ALL_validation_08	HeH	TRUE	FALSE	FALSE	FALSE	train	HeH
ALL_1320	HeH	FALSE	FALSE	TRUE	FALSE	train	HeH
ALL_397	B-other	TRUE	FALSE	FALSE	FALSE	train	B-other
ALL_228	t(12;21)	TRUE	FALSE	TRUE	FALSE	train	ETV6::RUNX1
ALL_305	t(12;21)	TRUE	FALSE	TRUE	FALSE	train	ETV6::RUNX1
ALL_163	ph-like	TRUE	FALSE	TRUE	FALSE	train	BCR::ABL1-like
ALL_322	t(12;21)	TRUE	FALSE	TRUE	TRUE	train	ETV6::RUNX1
ALL_754	HeH	TRUE	FALSE	FALSE	FALSE	train	HeH
ALL_1060	t(12;21)	TRUE	TRUE	FALSE	FALSE	train	ETV6::RUNX1
ALL_339	t(1;19)	TRUE	FALSE	TRUE	FALSE	train	TCF3::PBX1
ALL_852	HeH	TRUE	FALSE	TRUE	FALSE	train	HeH
ALL_1042	t(12;21)	TRUE	FALSE	TRUE	FALSE	train	ETV6::RUNX1
ALL_317	iAMP21	TRUE	TRUE	TRUE	TRUE	train	iAMP21
ALL_598	t(12;21)	TRUE	TRUE	TRUE	FALSE	train	ETV6::RUNX1
ALL_52	ZNF384-r	TRUE	TRUE	TRUE	FALSE	train	ZNF384-r
ALL_1209	B-other	FALSE	FALSE	TRUE	FALSE	train	B-other
ALL_758	t(12;21)	TRUE	FALSE	FALSE	FALSE	train	ETV6::RUNX1
ALL_17	11q23/MLL	TRUE	TRUE	TRUE	FALSE	train	KMT2A-r
ALL_496	11q23/MLL	TRUE	FALSE	TRUE	FALSE	train	KMT2A-r
ALL_578	t(12;21)	TRUE	FALSE	FALSE	FALSE	train	ETV6::RUNX1
ALL_1271	HeH	FALSE	FALSE	TRUE	FALSE	train	HeH
ALL_207	t(9;22)	TRUE	FALSE	FALSE	FALSE	train	BCR::ABL1
ALL_239	HeH	TRUE	FALSE	TRUE	FALSE	train	HeH
ALL_542	PAX5alt	TRUE	TRUE	FALSE	TRUE	train	PAX5alt
ALL_492	HeH	TRUE	TRUE	TRUE	TRUE	train	HeH
ALL_1125	t(12;21)	TRUE	FALSE	FALSE	FALSE	train	ETV6::RUNX1
ALL_1344	B-other	FALSE	FALSE	TRUE	FALSE	train	B-other
ALL_637	HeH	TRUE	FALSE	TRUE	FALSE	train	HeH
ALL_250	t(12;21)	TRUE	FALSE	TRUE	FALSE	train	ETV6::RUNX1
ALL_1335	t(12;21)	FALSE	FALSE	TRUE	FALSE	train	ETV6::RUNX1
ALL_480	B-other	TRUE	FALSE	TRUE	FALSE	train	B-other
ALL_190	HeH	TRUE	FALSE	FALSE	FALSE	train	HeH
ALL_724	HeH	TRUE	FALSE	TRUE	FALSE	train	HeH
ALL_399	ph-like	TRUE	FALSE	TRUE	FALSE	train	BCR::ABL1-like
ALL_723	t(12;21)	TRUE	FALSE	TRUE	FALSE	train	ETV6::RUNX1
ALL_298	PAX5alt	TRUE	TRUE	TRUE	FALSE	train	PAX5alt
ALL_568	ZNF384-r	TRUE	TRUE	TRUE	FALSE	train	ZNF384-r
ALL_447	HeH	TRUE	FALSE	FALSE	FALSE	train	HeH
ALL_validation_15	HeH	TRUE	FALSE	FALSE	FALSE	train	HeH
ALL_7	t(9;22)	TRUE	TRUE	TRUE	TRUE	train	BCR::ABL1
ALL_1224	B-other	FALSE	FALSE	TRUE	FALSE	train	B-other
ALL_55	t(12;21)	TRUE	FALSE	TRUE	FALSE	train	ETV6::RUNX1
ALL_565	HeH	TRUE	FALSE	TRUE	FALSE	train	HeH
ALL_1012	t(12;21)	TRUE	FALSE	FALSE	FALSE	train	ETV6::RUNX1
ALL_68	HeH	TRUE	FALSE	TRUE	FALSE	train	HeH
ALL_153	t(12;21)	TRUE	FALSE	TRUE	FALSE	train	ETV6::RUNX1
ALL_22	Hypo	TRUE	FALSE	TRUE	FALSE	train	hypodiploidy
ALL_271	t(12;21)	TRUE	FALSE	TRUE	FALSE	train	ETV6::RUNX1
ALL_257	ZNF384-r	TRUE	TRUE	TRUE	TRUE	train	ZNF384-r
ALL_validation_39	DUX4-r	TRUE	FALSE	FALSE	FALSE	train	DUX4-r
ALL_1285	t(12;21)	FALSE	FALSE	TRUE	FALSE	train	ETV6::RUNX1
ALL_456	DUX4-r	TRUE	TRUE	TRUE	FALSE	train	DUX4-r
ALL_1143	t(12;21)	TRUE	FALSE	FALSE	FALSE	train	ETV6::RUNX1
ALL_1292	B-other	TRUE	FALSE	TRUE	FALSE	train	B-other
ALL_294	t(12;21)	TRUE	FALSE	TRUE	FALSE	train	ETV6::RUNX1
ALL_1044	11q23/MLL	TRUE	FALSE	TRUE	FALSE	train	KMT2A-r
ALL_444	t(12;21)	TRUE	TRUE	TRUE	FALSE	train	ETV6::RUNX1
ALL_84	t(12;21)	TRUE	FALSE	TRUE	FALSE	train	ETV6::RUNX1
ALL_1313	t(12;21)	FALSE	FALSE	TRUE	FALSE	train	ETV6::RUNX1
ALL_936	t(12;21)	TRUE	FALSE	TRUE	FALSE	train	ETV6::RUNX1
ALL_944	iAMP21	TRUE	TRUE	TRUE	FALSE	train	iAMP21
ALL_249	t(12;21)	TRUE	FALSE	TRUE	TRUE	train	ETV6::RUNX1
ALL_48	HeH	TRUE	FALSE	TRUE	TRUE	train	HeH
ALL_976	ph-like	TRUE	TRUE	TRUE	FALSE	train	BCR::ABL1-like
ALL_validation_34	t(12;21)	TRUE	FALSE	FALSE	FALSE	train	ETV6::RUNX1
ALL_588	t(12;21)	TRUE	FALSE	TRUE	FALSE	train	ETV6::RUNX1
ALL_325	B-other	TRUE	FALSE	TRUE	FALSE	train	B-other
ALL_1146	t(12;21)	TRUE	FALSE	FALSE	FALSE	train	ETV6::RUNX1
ALL_323	HeH	TRUE	FALSE	TRUE	FALSE	train	HeH
ALL_1045	HeH	TRUE	FALSE	TRUE	FALSE	train	HeH
ALL_683	t(1;19)	TRUE	TRUE	FALSE	FALSE	train	TCF3::PBX1
ALL_882	PAX5alt	TRUE	TRUE	TRUE	FALSE	train	PAX5alt
ALL_83	B-other	TRUE	FALSE	TRUE	FALSE	train	B-other
ALL_409	B-other	TRUE	FALSE	TRUE	FALSE	train	B-other
ALL_103	11q23/MLL	TRUE	FALSE	TRUE	FALSE	train	KMT2A-r
ALL_1404	HeH	FALSE	FALSE	TRUE	FALSE	train	HeH
ALL_1382	HeH	FALSE	FALSE	TRUE	FALSE	train	HeH
ALL_390	DUX4-r	TRUE	TRUE	FALSE	FALSE	train	DUX4-r
ALL_304	PAX5alt	TRUE	FALSE	TRUE	FALSE	train	PAX5alt
ALL_1225	B-other	FALSE	FALSE	TRUE	FALSE	train	B-other
ALL_19	t(12;21)	TRUE	FALSE	TRUE	FALSE	train	ETV6::RUNX1
ALL_1032	t(12;21)	TRUE	FALSE	FALSE	FALSE	train	ETV6::RUNX1
ALL_1263	B-other	FALSE	FALSE	TRUE	FALSE	train	B-other
ALL_1075	HeH	TRUE	FALSE	TRUE	FALSE	train	HeH
ALL_472	HeH	TRUE	TRUE	TRUE	TRUE	train	HeH
ALL_260	ph-like	TRUE	FALSE	TRUE	FALSE	train	BCR::ABL1-like
ALL_1372	HeH	TRUE	FALSE	TRUE	FALSE	train	HeH
ALL_391	PAX5alt	TRUE	TRUE	TRUE	TRUE	train	PAX5alt
ALL_1129	HeH	TRUE	FALSE	TRUE	FALSE	train	HeH
ALL_644	PAX5 p.Pro80Arg	TRUE	TRUE	FALSE	TRUE	train	PAX5 P80R
ALL_277	HeH	TRUE	FALSE	TRUE	FALSE	train	HeH
ALL_1157	HeH	TRUE	FALSE	FALSE	FALSE	train	HeH
ALL_842	DUX4-r	TRUE	FALSE	FALSE	FALSE	train	DUX4-r
ALL_324	iAMP21	TRUE	TRUE	TRUE	FALSE	train	iAMP21
ALL_880	11q23/MLL	TRUE	FALSE	FALSE	FALSE	train	KMT2A-r
ALL_645	t(12;21)	TRUE	FALSE	TRUE	FALSE	train	ETV6::RUNX1
ALL_validation_28	t(12;21)	TRUE	FALSE	FALSE	FALSE	train	ETV6::RUNX1
ALL_864	HeH	TRUE	FALSE	FALSE	FALSE	train	HeH
ALL_582	t(12;21)	TRUE	FALSE	FALSE	FALSE	train	ETV6::RUNX1
ALL_35	HeH	TRUE	FALSE	TRUE	FALSE	train	HeH
ALL_validation_24	t(12;21)	TRUE	FALSE	TRUE	FALSE	train	ETV6::RUNX1
ALL_1218	B-other	FALSE	FALSE	TRUE	FALSE	train	B-other
ALL_453	iAMP21	TRUE	FALSE	FALSE	FALSE	train	iAMP21
ALL_1127	DUX4-r	TRUE	TRUE	FALSE	FALSE	train	DUX4-r
ALL_1132	t(1;19)	TRUE	FALSE	TRUE	FALSE	train	TCF3::PBX1
ALL_128	B-other	TRUE	FALSE	TRUE	TRUE	train	B-other
ALL_376	HeH	TRUE	TRUE	FALSE	FALSE	train	HeH
ALL_1056	MEF2D-r	TRUE	TRUE	FALSE	FALSE	train	MEF2D-r
ALL_577	11q23/MLL	TRUE	FALSE	TRUE	FALSE	train	KMT2A-r
ALL_1064	HeH	TRUE	FALSE	FALSE	FALSE	train	HeH
ALL_849	11q23/MLL	TRUE	FALSE	FALSE	FALSE	train	KMT2A-r
ALL_561	t(12;21)	TRUE	FALSE	TRUE	TRUE	train	ETV6::RUNX1
ALL_731	t(12;21)	TRUE	FALSE	FALSE	FALSE	train	ETV6::RUNX1
ALL_44	HeH	TRUE	FALSE	TRUE	FALSE	train	HeH
ALL_93	t(12;21)	TRUE	FALSE	TRUE	FALSE	train	ETV6::RUNX1
ALL_132	t(12;21)	TRUE	FALSE	TRUE	FALSE	train	ETV6::RUNX1
ALL_validation_19	HeH	TRUE	FALSE	FALSE	FALSE	train	HeH
ALL_386	t(12;21)	TRUE	TRUE	TRUE	FALSE	train	ETV6::RUNX1
ALL_327	PAX5alt	TRUE	FALSE	TRUE	FALSE	train	PAX5alt
ALL_21	t(12;21)	TRUE	FALSE	TRUE	FALSE	train	ETV6::RUNX1
ALL_671	t(12;21)	TRUE	FALSE	FALSE	FALSE	train	ETV6::RUNX1
ALL_1031	ph-like	TRUE	TRUE	TRUE	FALSE	train	BCR::ABL1-like
ALL_1241	HeH	FALSE	FALSE	TRUE	FALSE	train	HeH
ALL_910	B-other	TRUE	FALSE	TRUE	FALSE	train	B-other
ALL_940	HeH	TRUE	FALSE	TRUE	FALSE	train	HeH
ALL_106	t(12;21)-like	TRUE	TRUE	TRUE	TRUE	train	ETV6::RUNX1-like
ALL_1013	t(12;21)	TRUE	FALSE	TRUE	FALSE	train	ETV6::RUNX1
ALL_252	HeH	TRUE	FALSE	TRUE	TRUE	train	HeH
ALL_1246	B-other	FALSE	FALSE	TRUE	FALSE	train	B-other
ALL_11	t(12;21)-like	TRUE	TRUE	TRUE	FALSE	train	ETV6::RUNX1-like
ALL_430	t(12;21)	TRUE	FALSE	TRUE	FALSE	train	ETV6::RUNX1
ALL_1131	DUX4-r	TRUE	TRUE	FALSE	FALSE	train	DUX4-r
ALL_625	t(12;21)	TRUE	FALSE	FALSE	TRUE	train	ETV6::RUNX1
ALL_1109	PAX5alt	TRUE	TRUE	FALSE	FALSE	train	PAX5alt
ALL_448	t(12;21)	TRUE	FALSE	TRUE	FALSE	train	ETV6::RUNX1
ALL_1092	t(12;21)-like	TRUE	TRUE	TRUE	FALSE	train	ETV6::RUNX1-like
ALL_64	HeH	TRUE	FALSE	TRUE	FALSE	train	HeH
ALL_1128	MEF2D-r	TRUE	TRUE	FALSE	FALSE	train	MEF2D-r
ALL_320	t(12;21)	TRUE	FALSE	FALSE	FALSE	train	ETV6::RUNX1
ALL_373	PAX5alt	TRUE	TRUE	FALSE	TRUE	train	PAX5alt
ALL_1236	HeH	FALSE	FALSE	TRUE	FALSE	train	HeH
ALL_377	B-other	TRUE	FALSE	TRUE	FALSE	train	B-other
ALL_1077	t(12;21)	TRUE	FALSE	FALSE	FALSE	train	ETV6::RUNX1
ALL_972	t(12;21)	TRUE	FALSE	FALSE	FALSE	train	ETV6::RUNX1
ALL_191	11q23/MLL	TRUE	FALSE	TRUE	FALSE	train	KMT2A-r
ALL_926	t(12;21)-like	TRUE	TRUE	TRUE	FALSE	train	ETV6::RUNX1-like
ALL_97	HeH	TRUE	FALSE	TRUE	FALSE	train	HeH
ALL_203	HeH	TRUE	FALSE	TRUE	FALSE	train	HeH
ALL_531	t(9;22)	TRUE	FALSE	TRUE	FALSE	train	BCR::ABL1
ALL_86	HeH	TRUE	FALSE	TRUE	FALSE	train	HeH
ALL_1371	B-other	FALSE	FALSE	TRUE	FALSE	train	B-other
ALL_879	HeH	TRUE	FALSE	FALSE	FALSE	train	HeH
ALL_172	iAMP21	TRUE	TRUE	TRUE	TRUE	train	iAMP21
ALL_1381	t(12;21)	TRUE	FALSE	TRUE	FALSE	train	ETV6::RUNX1
ALL_1104	t(12;21)	TRUE	FALSE	FALSE	FALSE	train	ETV6::RUNX1
ALL_560	t(1;19)	TRUE	TRUE	TRUE	FALSE	train	TCF3::PBX1
ALL_1296	B-other	TRUE	FALSE	TRUE	FALSE	train	B-other
ALL_235	HeH	TRUE	FALSE	TRUE	FALSE	train	HeH
ALL_905	t(12;21)	TRUE	TRUE	TRUE	FALSE	train	ETV6::RUNX1
ALL_379	PAX5alt	TRUE	FALSE	TRUE	FALSE	train	PAX5alt
ALL_1233	B-other	FALSE	FALSE	TRUE	FALSE	train	B-other
ALL_16	11q23/MLL	TRUE	TRUE	TRUE	FALSE	train	KMT2A-r
ALL_1008	HeH	TRUE	FALSE	TRUE	FALSE	train	HeH
ALL_313	PAX5alt	TRUE	TRUE	TRUE	TRUE	train	PAX5alt
ALL_668	HeH	TRUE	FALSE	TRUE	FALSE	train	HeH
ALL_1186	t(12;21)	TRUE	FALSE	FALSE	FALSE	train	ETV6::RUNX1
ALL_5	11q23/MLL	TRUE	TRUE	TRUE	TRUE	train	KMT2A-r
ALL_881	t(12;21)	TRUE	FALSE	TRUE	FALSE	train	ETV6::RUNX1
ALL_1252	HeH	TRUE	FALSE	TRUE	FALSE	train	HeH
ALL_689	HeH	TRUE	TRUE	TRUE	FALSE	train	HeH
ALL_747	PAX5alt	TRUE	TRUE	TRUE	FALSE	train	PAX5alt
ALL_489	iAMP21	TRUE	TRUE	FALSE	TRUE	train	iAMP21
ALL_512	t(12;21)	TRUE	FALSE	TRUE	FALSE	train	ETV6::RUNX1
ALL_1188	HeH	TRUE	FALSE	FALSE	FALSE	train	HeH
ALL_674	ph-like	TRUE	FALSE	FALSE	FALSE	train	BCR::ABL1-like
ALL_581	t(12;21)	TRUE	FALSE	TRUE	FALSE	train	ETV6::RUNX1
ALL_1333	HeH	FALSE	FALSE	TRUE	FALSE	train	HeH
ALL_1177	HeH	TRUE	FALSE	FALSE	FALSE	train	HeH
ALL_1247	B-other	FALSE	FALSE	TRUE	FALSE	train	B-other
ALL_346	t(12;21)	TRUE	FALSE	TRUE	FALSE	train	ETV6::RUNX1
ALL_1053	HeH	TRUE	FALSE	FALSE	FALSE	train	HeH
ALL_2	HeH	TRUE	FALSE	TRUE	FALSE	train	HeH
ALL_380	HeH	TRUE	TRUE	TRUE	TRUE	train	HeH
ALL_1242	B-other	FALSE	FALSE	TRUE	FALSE	train	B-other
ALL_validation_32	t(12;21)	TRUE	FALSE	FALSE	FALSE	train	ETV6::RUNX1
ALL_1277	HeH	TRUE	FALSE	TRUE	FALSE	train	HeH
ALL_722	t(12;21)	TRUE	FALSE	TRUE	FALSE	train	ETV6::RUNX1
ALL_389	HeH	TRUE	TRUE	TRUE	FALSE	train	HeH
ALL_631	ph-like	TRUE	TRUE	FALSE	FALSE	train	BCR::ABL1-like
ALL_1310	B-other	FALSE	FALSE	TRUE	FALSE	train	B-other
ALL_1374	HeH	TRUE	FALSE	TRUE	FALSE	train	HeH
ALL_125	HeH	TRUE	TRUE	TRUE	FALSE	train	HeH
ALL_208	t(12;21)	TRUE	FALSE	TRUE	TRUE	train	ETV6::RUNX1
ALL_943	t(12;21)	TRUE	FALSE	TRUE	FALSE	train	ETV6::RUNX1
ALL_validation_35	t(12;21)	TRUE	FALSE	FALSE	FALSE	train	ETV6::RUNX1
ALL_733	HeH	TRUE	FALSE	TRUE	FALSE	train	HeH
ALL_843	B-other	TRUE	FALSE	FALSE	FALSE	train	B-other
ALL_1063	11q23/MLL	TRUE	FALSE	FALSE	FALSE	train	KMT2A-r
ALL_1028	HeH	TRUE	FALSE	TRUE	FALSE	train	HeH
ALL_370	HeH	TRUE	FALSE	FALSE	TRUE	train	HeH
ALL_395	t(12;21)-like	TRUE	TRUE	FALSE	FALSE	train	ETV6::RUNX1-like
ALL_8	ZNF384-r	TRUE	TRUE	TRUE	TRUE	train	ZNF384-r
ALL_1152	t(1;19)	TRUE	FALSE	FALSE	FALSE	train	TCF3::PBX1
ALL_336	t(12;21)	TRUE	FALSE	TRUE	FALSE	train	ETV6::RUNX1
ALL_1159	low HeH	TRUE	TRUE	FALSE	FALSE	train	low HeH
ALL_1173	B-other	TRUE	FALSE	FALSE	FALSE	train	B-other
ALL_586	t(12;21)	TRUE	TRUE	FALSE	FALSE	train	ETV6::RUNX1
ALL_111	HeH	TRUE	FALSE	TRUE	FALSE	train	HeH
ALL_309	t(12;21)	TRUE	FALSE	TRUE	TRUE	train	ETV6::RUNX1
ALL_900	t(9;22)	TRUE	FALSE	TRUE	FALSE	train	BCR::ABL1
ALL_1216	B-other	FALSE	FALSE	TRUE	FALSE	train	B-other
ALL_1406	t(1;19)	FALSE	FALSE	TRUE	FALSE	train	TCF3::PBX1
ALL_474	HeH	TRUE	TRUE	TRUE	TRUE	train	HeH
ALL_595	ZNF384-r	TRUE	TRUE	TRUE	FALSE	train	ZNF384-r
ALL_681	t(12;21)	TRUE	TRUE	TRUE	TRUE	train	ETV6::RUNX1
ALL_1389	HeH	TRUE	FALSE	TRUE	FALSE	train	HeH
ALL_1043	PAX5alt	TRUE	FALSE	FALSE	FALSE	train	PAX5alt
ALL_564	iAMP21	TRUE	TRUE	TRUE	FALSE	train	iAMP21
ALL_validation_33	t(12;21)	TRUE	FALSE	FALSE	FALSE	train	ETV6::RUNX1
ALL_1386	HeH	TRUE	FALSE	TRUE	FALSE	train	HeH
ALL_1293	B-other	FALSE	FALSE	TRUE	FALSE	train	B-other
ALL_1099	B-other	TRUE	TRUE	FALSE	FALSE	train	B-other
ALL_651	11q23/MLL	TRUE	FALSE	TRUE	FALSE	train	KMT2A-r
ALL_1379	B-other	TRUE	FALSE	TRUE	FALSE	train	B-other
ALL_1180	t(12;21)	TRUE	FALSE	FALSE	FALSE	train	ETV6::RUNX1
ALL_622	ZNF384-r	TRUE	TRUE	FALSE	TRUE	train	ZNF384-r
ALL_256	HeH	TRUE	FALSE	TRUE	FALSE	train	HeH
ALL_510	t(12;21)	TRUE	FALSE	TRUE	FALSE	train	ETV6::RUNX1
ALL_129	HeH	TRUE	FALSE	TRUE	TRUE	train	HeH
ALL_550	t(12;21)	TRUE	FALSE	TRUE	FALSE	train	ETV6::RUNX1
ALL_713	low HeH	TRUE	TRUE	TRUE	FALSE	train	low HeH
ALL_950	HeH	TRUE	TRUE	TRUE	FALSE	train	HeH
ALL_1368	HeH	FALSE	FALSE	TRUE	FALSE	train	HeH
ALL_160	ph-like	TRUE	TRUE	TRUE	FALSE	train	BCR::ABL1-like
ALL_410	PAX5 p.Pro80Arg	TRUE	TRUE	TRUE	TRUE	train	PAX5 P80R
ALL_1174	HeH	TRUE	FALSE	FALSE	FALSE	train	HeH
ALL_validation_07	HeH	TRUE	FALSE	FALSE	FALSE	train	HeH
ALL_682	HeH	TRUE	TRUE	FALSE	FALSE	train	HeH
ALL_539	ph-like	TRUE	TRUE	TRUE	TRUE	train	BCR::ABL1-like
ALL_931	low HeH	TRUE	TRUE	FALSE	FALSE	train	low HeH
ALL_202	11q23/MLL	TRUE	TRUE	FALSE	TRUE	train	KMT2A-r
ALL_validation_13	HeH	TRUE	FALSE	FALSE	FALSE	train	HeH
ALL_971	t(12;21)	TRUE	FALSE	TRUE	FALSE	train	ETV6::RUNX1
ALL_576	HeH	TRUE	FALSE	TRUE	FALSE	train	HeH
ALL_82	t(12;21)	TRUE	FALSE	TRUE	FALSE	train	ETV6::RUNX1
ALL_1020	t(12;21)	TRUE	FALSE	TRUE	FALSE	train	ETV6::RUNX1
ALL_899	PAX5alt	TRUE	FALSE	FALSE	FALSE	train	PAX5alt
ALL_268	PAX5alt	TRUE	TRUE	TRUE	FALSE	train	PAX5alt
ALL_977	t(12;21)	TRUE	FALSE	FALSE	FALSE	train	ETV6::RUNX1
ALL_446	t(12;21)	TRUE	FALSE	TRUE	FALSE	train	ETV6::RUNX1
ALL_636	t(12;21)	TRUE	FALSE	FALSE	FALSE	train	ETV6::RUNX1
ALL_898	HeH	TRUE	FALSE	TRUE	FALSE	train	HeH
ALL_1390	B-other	FALSE	FALSE	TRUE	FALSE	train	B-other
ALL_958	t(12;21)	TRUE	FALSE	TRUE	FALSE	train	ETV6::RUNX1
ALL_916	t(12;21)	TRUE	FALSE	TRUE	FALSE	train	ETV6::RUNX1
ALL_585	t(12;21)	TRUE	FALSE	TRUE	FALSE	train	ETV6::RUNX1
ALL_878	B-other	TRUE	TRUE	TRUE	FALSE	train	B-other
ALL_1185	iAMP21	TRUE	FALSE	FALSE	FALSE	train	iAMP21
ALL_675	11q23/MLL	TRUE	FALSE	TRUE	FALSE	train	KMT2A-r
ALL_619	PAX5alt	TRUE	TRUE	TRUE	TRUE	train	PAX5alt
ALL_506	t(1;19)	TRUE	FALSE	TRUE	FALSE	train	TCF3::PBX1
ALL_1183	HeH	TRUE	FALSE	FALSE	FALSE	train	HeH
ALL_1176	11q23/MLL	TRUE	FALSE	FALSE	FALSE	train	KMT2A-r
ALL_1187	PAX5alt	TRUE	TRUE	FALSE	FALSE	train	PAX5alt
ALL_315	HeH	TRUE	FALSE	TRUE	TRUE	train	HeH
ALL_194	t(9;22)	TRUE	TRUE	TRUE	FALSE	train	BCR::ABL1
ALL_547	B-other	TRUE	FALSE	TRUE	FALSE	train	B-other
ALL_427	HeH	TRUE	FALSE	TRUE	FALSE	train	HeH
ALL_1366	B-other	TRUE	FALSE	TRUE	FALSE	train	B-other
ALL_1147	t(12;21)	TRUE	FALSE	FALSE	FALSE	train	ETV6::RUNX1
ALL_70	HeH	TRUE	FALSE	FALSE	FALSE	train	HeH
ALL_validation_06	HeH	TRUE	FALSE	FALSE	FALSE	train	HeH
ALL_14	HeH	TRUE	FALSE	TRUE	FALSE	train	HeH
ALL_155	HeH	TRUE	FALSE	TRUE	FALSE	train	HeH
ALL_181	t(12;21)	TRUE	FALSE	FALSE	FALSE	train	ETV6::RUNX1
ALL_1069	t(12;21)	TRUE	FALSE	FALSE	FALSE	train	ETV6::RUNX1
ALL_1178	ZNF384-r	TRUE	TRUE	FALSE	FALSE	train	ZNF384-r
ALL_738	PAX5alt	TRUE	TRUE	FALSE	FALSE	train	PAX5alt
ALL_887	t(12;21)	TRUE	FALSE	TRUE	FALSE	train	ETV6::RUNX1
ALL_1362	HeH	TRUE	FALSE	TRUE	FALSE	train	HeH
ALL_611	HeH	TRUE	FALSE	TRUE	TRUE	train	HeH
ALL_1189	t(1;19)	TRUE	FALSE	FALSE	FALSE	train	TCF3::PBX1
ALL_1079	HeH	TRUE	FALSE	TRUE	FALSE	train	HeH
ALL_467	HeH	TRUE	TRUE	TRUE	TRUE	train	HeH
ALL_640	HeH	TRUE	FALSE	TRUE	FALSE	train	HeH
ALL_1086	ZNF384-r	TRUE	TRUE	FALSE	FALSE	train	ZNF384-r
ALL_13	HeH	TRUE	FALSE	TRUE	FALSE	train	HeH
ALL_494	PAX5alt	TRUE	TRUE	TRUE	FALSE	train	PAX5alt
ALL_569	DUX4-r	TRUE	TRUE	TRUE	FALSE	train	DUX4-r
ALL_validation_17	HeH	TRUE	FALSE	FALSE	FALSE	train	HeH
ALL_308	B-other	TRUE	FALSE	FALSE	FALSE	train	B-other
ALL_503	HeH	TRUE	TRUE	TRUE	TRUE	train	HeH
ALL_501	DUX4-r	TRUE	TRUE	FALSE	TRUE	train	DUX4-r
ALL_421	B-other	TRUE	FALSE	FALSE	FALSE	train	B-other
ALL_269	t(12;21)	TRUE	FALSE	TRUE	FALSE	train	ETV6::RUNX1
ALL_1151	HeH	TRUE	FALSE	FALSE	FALSE	train	HeH
ALL_398	t(12;21)	TRUE	FALSE	FALSE	FALSE	train	ETV6::RUNX1
ALL_717	PAX5alt	TRUE	TRUE	TRUE	FALSE	train	PAX5alt
ALL_25	t(12;21)-like	TRUE	FALSE	FALSE	FALSE	train	ETV6::RUNX1-like
ALL_229	t(1;19)	TRUE	FALSE	TRUE	FALSE	train	TCF3::PBX1
ALL_193	HeH	TRUE	FALSE	TRUE	FALSE	train	HeH
ALL_174	t(12;21)	TRUE	TRUE	TRUE	TRUE	train	ETV6::RUNX1
ALL_739	t(12;21)	TRUE	FALSE	TRUE	FALSE	train	ETV6::RUNX1
ALL_validation_31	t(12;21)	TRUE	FALSE	TRUE	FALSE	train	ETV6::RUNX1
ALL_476	HeH	TRUE	FALSE	FALSE	FALSE	train	HeH
ALL_526	PAX5alt	TRUE	FALSE	TRUE	FALSE	train	PAX5alt
ALL_961	HeH	TRUE	FALSE	TRUE	FALSE	train	HeH
ALL_941	ZNF384-r	TRUE	TRUE	TRUE	FALSE	train	ZNF384-r
ALL_616	t(12;21)	TRUE	FALSE	TRUE	TRUE	train	ETV6::RUNX1
ALL_596	B-other	TRUE	FALSE	FALSE	FALSE	train	B-other
ALL_664	t(12;21)	TRUE	FALSE	TRUE	FALSE	train	ETV6::RUNX1
ALL_488	t(12;21)	TRUE	TRUE	TRUE	FALSE	train	ETV6::RUNX1
ALL_508	HeH	TRUE	FALSE	TRUE	FALSE	train	HeH
ALL_695	t(12;21)	TRUE	TRUE	TRUE	TRUE	train	ETV6::RUNX1
ALL_validation_16	HeH	TRUE	FALSE	FALSE	FALSE	train	HeH
ALL_1409	HeH	FALSE	FALSE	TRUE	FALSE	train	HeH
ALL_431	t(12;21)	TRUE	TRUE	TRUE	FALSE	train	ETV6::RUNX1
ALL_1230	B-other	FALSE	FALSE	TRUE	FALSE	train	B-other
ALL_609	t(12;21)	TRUE	TRUE	TRUE	TRUE	train	ETV6::RUNX1
ALL_1299	t(12;21)	FALSE	FALSE	TRUE	FALSE	train	ETV6::RUNX1
ALL_343	HeH	TRUE	FALSE	TRUE	FALSE	train	HeH
ALL_737	HeH	TRUE	FALSE	TRUE	FALSE	train	HeH
ALL_1289	B-other	TRUE	FALSE	TRUE	FALSE	train	B-other
ALL_992	HeH	TRUE	FALSE	TRUE	FALSE	train	HeH
ALL_157	11q23/MLL	TRUE	TRUE	TRUE	FALSE	train	KMT2A-r
ALL_1405	HeH	FALSE	FALSE	TRUE	FALSE	train	HeH
ALL_137	t(12;21)	TRUE	FALSE	TRUE	FALSE	train	ETV6::RUNX1
ALL_27	B-other	TRUE	FALSE	TRUE	FALSE	train	B-other
ALL_429	t(1;19)	TRUE	FALSE	FALSE	FALSE	train	TCF3::PBX1
ALL_584	t(12;21)-like	TRUE	TRUE	FALSE	FALSE	train	ETV6::RUNX1-like
ALL_921	11q23/MLL	TRUE	FALSE	TRUE	FALSE	train	KMT2A-r
ALL_505	t(9;22)	TRUE	FALSE	TRUE	FALSE	train	BCR::ABL1
ALL_1341	HeH	FALSE	FALSE	TRUE	FALSE	train	HeH
ALL_716	t(12;21)	TRUE	FALSE	TRUE	FALSE	train	ETV6::RUNX1
ALL_662	t(12;21)	TRUE	FALSE	TRUE	FALSE	train	ETV6::RUNX1
ALL_937	t(12;21)	TRUE	FALSE	FALSE	FALSE	train	ETV6::RUNX1
ALL_1243	B-other	TRUE	FALSE	TRUE	FALSE	train	B-other
ALL_349	HeH	TRUE	FALSE	FALSE	FALSE	train	HeH
ALL_1303	HeH	FALSE	FALSE	TRUE	FALSE	train	HeH
ALL_1	HeH	TRUE	FALSE	TRUE	FALSE	train	HeH
ALL_273	HeH	TRUE	FALSE	TRUE	FALSE	train	HeH
ALL_206	HeH	TRUE	TRUE	TRUE	TRUE	train	HeH
ALL_853	iAMP21	TRUE	TRUE	FALSE	FALSE	train	iAMP21
ALL_1316	t(12;21)	FALSE	FALSE	TRUE	FALSE	train	ETV6::RUNX1
ALL_1305	B-other	TRUE	FALSE	TRUE	FALSE	train	B-other
ALL_1022	HeH	TRUE	FALSE	FALSE	FALSE	train	HeH
ALL_1140	HeH	TRUE	FALSE	TRUE	FALSE	train	HeH
ALL_1401	11q23/MLL	FALSE	FALSE	TRUE	FALSE	train	KMT2A-r
ALL_452	PAX5alt	TRUE	FALSE	TRUE	FALSE	train	PAX5alt
ALL_183	B-other	TRUE	FALSE	TRUE	FALSE	train	B-other
ALL_1134	t(12;21)	TRUE	FALSE	FALSE	FALSE	train	ETV6::RUNX1
ALL_1234	B-other	FALSE	FALSE	TRUE	FALSE	train	B-other
ALL_470	ph-like	TRUE	TRUE	TRUE	TRUE	train	BCR::ABL1-like
ALL_344	HeH	TRUE	FALSE	TRUE	FALSE	train	HeH
ALL_1035	HeH	TRUE	FALSE	FALSE	FALSE	train	HeH
ALL_1275	B-other	FALSE	FALSE	TRUE	FALSE	train	B-other
ALL_1231	B-other	FALSE	FALSE	TRUE	FALSE	train	B-other
ALL_557	DUX4-r	TRUE	TRUE	TRUE	TRUE	train	DUX4-r
ALL_78	t(12;21)	TRUE	FALSE	TRUE	FALSE	train	ETV6::RUNX1
ALL_1204	B-other	FALSE	FALSE	TRUE	FALSE	train	B-other
ALL_1172	t(12;21)	TRUE	FALSE	FALSE	FALSE	train	ETV6::RUNX1
ALL_119	HeH	TRUE	FALSE	TRUE	FALSE	train	HeH
ALL_740	PAX5alt	TRUE	TRUE	TRUE	FALSE	train	PAX5alt
ALL_975	PAX5alt	TRUE	TRUE	TRUE	FALSE	train	PAX5alt
ALL_967	PAX5alt	TRUE	TRUE	FALSE	FALSE	train	PAX5alt
ALL_1267	B-other	FALSE	FALSE	TRUE	FALSE	train	B-other
ALL_1357	B-other	TRUE	FALSE	TRUE	FALSE	train	B-other
ALL_264	t(12;21)	TRUE	FALSE	TRUE	FALSE	train	ETV6::RUNX1
ALL_912	HeH	TRUE	FALSE	FALSE	FALSE	train	HeH
ALL_382	HeH	TRUE	TRUE	TRUE	FALSE	train	HeH
ALL_1281	t(12;21)	TRUE	FALSE	TRUE	FALSE	train	ETV6::RUNX1
ALL_validation_23	t(12;21)	TRUE	FALSE	TRUE	FALSE	train	ETV6::RUNX1
ALL_698	t(12;21)	TRUE	FALSE	TRUE	FALSE	train	ETV6::RUNX1
ALL_486	HeH	TRUE	TRUE	TRUE	TRUE	train	HeH
ALL_1192	t(12;21)	TRUE	FALSE	FALSE	FALSE	train	ETV6::RUNX1
ALL_Validation_20	NUTM1-r	TRUE	TRUE	FALSE	FALSE	train	NUTM1-r
ALL_408	HeH	TRUE	FALSE	TRUE	FALSE	train	HeH
ALL_983	t(12;21)	TRUE	FALSE	FALSE	FALSE	train	ETV6::RUNX1
ALL_986	PAX5alt	TRUE	TRUE	FALSE	FALSE	train	PAX5alt
ALL_458	t(12;21)	TRUE	TRUE	TRUE	TRUE	train	ETV6::RUNX1
ALL_1117	HeH	TRUE	FALSE	FALSE	FALSE	train	HeH
ALL_1040	HeH	TRUE	FALSE	FALSE	FALSE	train	HeH
ALL_1332	HeH	FALSE	FALSE	TRUE	FALSE	train	HeH
ALL_196	HeH	TRUE	FALSE	TRUE	FALSE	train	HeH
ALL_709	t(12;21)	TRUE	TRUE	TRUE	FALSE	train	ETV6::RUNX1
ALL_697	t(12;21)	TRUE	FALSE	TRUE	FALSE	train	ETV6::RUNX1
ALL_601	B-other	TRUE	FALSE	TRUE	FALSE	train	B-other
ALL_702	t(9;22)	TRUE	TRUE	TRUE	TRUE	train	BCR::ABL1
ALL_1400	t(12;21)	FALSE	FALSE	TRUE	FALSE	train	ETV6::RUNX1
ALL_848	HeH	TRUE	FALSE	FALSE	FALSE	train	HeH
ALL_436	HeH	TRUE	FALSE	FALSE	FALSE	train	HeH
ALL_988	ph-like	TRUE	TRUE	FALSE	FALSE	train	BCR::ABL1-like
ALL_validation_30	t(12;21)	TRUE	FALSE	FALSE	FALSE	train	ETV6::RUNX1
ALL_1346	t(12;21)	FALSE	FALSE	TRUE	FALSE	train	ETV6::RUNX1
ALL_222	t(12;21)	TRUE	FALSE	TRUE	FALSE	train	ETV6::RUNX1
ALL_330	t(12;21)	TRUE	FALSE	TRUE	FALSE	train	ETV6::RUNX1
ALL_1219	B-other	FALSE	FALSE	TRUE	FALSE	train	B-other
ALL_33	HeH	TRUE	FALSE	FALSE	FALSE	train	HeH
ALL_1080	HeH	TRUE	FALSE	FALSE	FALSE	train	HeH
ALL_693	ZNF384-r	TRUE	TRUE	TRUE	FALSE	train	ZNF384-r
ALL_438	t(12;21)	TRUE	FALSE	TRUE	FALSE	train	ETV6::RUNX1
ALL_755	t(12;21)	TRUE	FALSE	FALSE	FALSE	train	ETV6::RUNX1
ALL_112	t(12;21)	TRUE	FALSE	TRUE	TRUE	train	ETV6::RUNX1
ALL_700	HeH	TRUE	FALSE	TRUE	TRUE	train	HeH
ALL_34	HeH	TRUE	FALSE	TRUE	FALSE	train	HeH
ALL_1018	t(1;19)	TRUE	FALSE	FALSE	FALSE	train	TCF3::PBX1
ALL_1388	t(12;21)	TRUE	FALSE	TRUE	FALSE	train	ETV6::RUNX1
ALL_915	t(12;21)	TRUE	FALSE	TRUE	FALSE	train	ETV6::RUNX1
ALL_535	HeH	TRUE	FALSE	TRUE	FALSE	train	HeH
ALL_635	HeH	TRUE	FALSE	TRUE	TRUE	train	HeH
ALL_562	t(1;19)	TRUE	TRUE	TRUE	TRUE	train	TCF3::PBX1
ALL_712	t(12;21)	TRUE	FALSE	TRUE	FALSE	train	ETV6::RUNX1
ALL_251	t(12;21)	TRUE	FALSE	TRUE	TRUE	train	ETV6::RUNX1
ALL_1158	t(12;21)	TRUE	FALSE	TRUE	FALSE	train	ETV6::RUNX1
ALL_1154	PAX5alt	TRUE	TRUE	FALSE	FALSE	train	PAX5alt
ALL_1071	t(12;21)	TRUE	FALSE	FALSE	FALSE	train	ETV6::RUNX1
ALL_76	iAMP21	TRUE	TRUE	TRUE	FALSE	train	iAMP21
ALL_752	HeH	TRUE	FALSE	FALSE	FALSE	train	HeH
ALL_1190	iAMP21	TRUE	TRUE	FALSE	FALSE	train	iAMP21
ALL_963	t(12;21)	TRUE	FALSE	TRUE	FALSE	train	ETV6::RUNX1
ALL_981	t(12;21)	TRUE	FALSE	FALSE	FALSE	train	ETV6::RUNX1
ALL_1317	t(12;21)	FALSE	FALSE	TRUE	FALSE	train	ETV6::RUNX1
ALL_355	HeH	TRUE	FALSE	TRUE	FALSE	train	HeH
ALL_99	HeH	TRUE	FALSE	TRUE	FALSE	train	HeH
ALL_73	t(12;21)	TRUE	FALSE	TRUE	FALSE	train	ETV6::RUNX1
ALL_1383	t(12;21)	TRUE	FALSE	TRUE	FALSE	train	ETV6::RUNX1
ALL_182	ZNF384-r	TRUE	FALSE	TRUE	FALSE	train	ZNF384-r
ALL_872	HeH	TRUE	FALSE	FALSE	FALSE	train	HeH
ALL_1391	HeH	TRUE	FALSE	TRUE	FALSE	train	HeH
ALL_1355	HeH	FALSE	FALSE	TRUE	FALSE	train	HeH
ALL_1339	HeH	FALSE	FALSE	TRUE	FALSE	train	HeH
ALL_1226	B-other	FALSE	FALSE	TRUE	FALSE	train	B-other
ALL_50	t(1;19)	TRUE	FALSE	TRUE	FALSE	train	TCF3::PBX1
ALL_1377	t(12;21)	FALSE	FALSE	TRUE	FALSE	train	ETV6::RUNX1
ALL_57	HeH	TRUE	TRUE	TRUE	FALSE	train	HeH
ALL_1130	HeH	TRUE	FALSE	FALSE	FALSE	train	HeH
ALL_1306	B-other	FALSE	FALSE	TRUE	FALSE	train	B-other
ALL_284	t(12;21)	TRUE	TRUE	TRUE	FALSE	train	ETV6::RUNX1
ALL_460	PAX5alt	TRUE	TRUE	TRUE	FALSE	train	PAX5alt
ALL_746	HeH	TRUE	FALSE	TRUE	FALSE	train	HeH
ALL_1248	B-other	FALSE	FALSE	TRUE	FALSE	train	B-other
ALL_338	B-other	FALSE	FALSE	TRUE	FALSE	train	B-other
ALL_301	t(12;21)	TRUE	FALSE	TRUE	FALSE	train	ETV6::RUNX1
ALL_1074	HeH	TRUE	FALSE	TRUE	FALSE	train	HeH
ALL_1258	B-other	FALSE	FALSE	TRUE	FALSE	train	B-other
ALL_75	PAX5alt	TRUE	FALSE	TRUE	FALSE	train	PAX5alt
ALL_763	NUTM1-r	TRUE	FALSE	FALSE	FALSE	train	NUTM1-r
ALL_1114	B-other	TRUE	FALSE	FALSE	FALSE	train	B-other
ALL_422	DUX4-r	TRUE	TRUE	FALSE	FALSE	train	DUX4-r
ALL_523	ph-like	TRUE	FALSE	FALSE	FALSE	train	BCR::ABL1-like
ALL_162	HeH	TRUE	FALSE	TRUE	FALSE	train	HeH
ALL_1167	HeH	TRUE	FALSE	FALSE	FALSE	train	HeH
ALL_1052	t(12;21)	TRUE	FALSE	FALSE	FALSE	train	ETV6::RUNX1
ALL_751	HeH	TRUE	FALSE	TRUE	FALSE	train	HeH
ALL_259	t(12;21)-like	TRUE	FALSE	TRUE	FALSE	train	ETV6::RUNX1-like
ALL_1046	HeH	TRUE	FALSE	TRUE	FALSE	train	HeH
ALL_329	HeH	TRUE	FALSE	FALSE	FALSE	train	HeH
ALL_1311	B-other	FALSE	FALSE	TRUE	FALSE	train	B-other
ALL_1097	PAX5alt	TRUE	TRUE	FALSE	FALSE	train	PAX5alt
ALL_1081	t(1;19)	TRUE	TRUE	FALSE	FALSE	train	TCF3::PBX1
ALL_841	ZNF384-r	TRUE	FALSE	FALSE	FALSE	train	ZNF384-r
ALL_1000	DUX4-r	TRUE	TRUE	FALSE	FALSE	train	DUX4-r
ALL_1353	HeH	FALSE	FALSE	TRUE	FALSE	train	HeH
ALL_690rep1	t(12;21)	TRUE	FALSE	TRUE	FALSE	train	ETV6::RUNX1
ALL_673	t(12;21)	TRUE	FALSE	FALSE	FALSE	train	ETV6::RUNX1
ALL_1089	PAX5alt	TRUE	TRUE	FALSE	FALSE	train	PAX5alt
ALL_383	B-other	TRUE	FALSE	TRUE	FALSE	train	B-other
ALL_1133	t(12;21)	TRUE	FALSE	FALSE	FALSE	train	ETV6::RUNX1
ALL_140	DUX4-r	TRUE	FALSE	TRUE	FALSE	train	DUX4-r
ALL_416	Hypo	TRUE	FALSE	TRUE	FALSE	train	hypodiploidy
ALL_247	HeH	TRUE	TRUE	TRUE	TRUE	train	HeH
ALL_1268	HeH	FALSE	FALSE	TRUE	FALSE	train	HeH
ALL_validation_38	t(1;19)	TRUE	FALSE	FALSE	FALSE	train	TCF3::PBX1
ALL_593	11q23/MLL	TRUE	TRUE	FALSE	FALSE	train	KMT2A-r
ALL_998	t(12;21)	TRUE	FALSE	FALSE	FALSE	train	ETV6::RUNX1
ALL_618	t(12;21)	TRUE	TRUE	TRUE	FALSE	train	ETV6::RUNX1
ALL_714	Hypo	TRUE	FALSE	FALSE	FALSE	train	hypodiploidy
ALL_1352	HeH	TRUE	FALSE	TRUE	FALSE	train	HeH
ALL_224	HeH	TRUE	FALSE	TRUE	FALSE	train	HeH
ALL_1309	HeH	FALSE	FALSE	TRUE	FALSE	train	HeH
ALL_151	iAMP21	TRUE	FALSE	TRUE	FALSE	train	iAMP21
ALL_989	t(12;21)	TRUE	TRUE	FALSE	FALSE	train	ETV6::RUNX1
ALL_445	t(9;22)	TRUE	FALSE	TRUE	FALSE	train	BCR::ABL1
ALL_4	PAX5alt	TRUE	TRUE	FALSE	FALSE	train	PAX5alt
ALL_922	t(12;21)	TRUE	FALSE	TRUE	FALSE	train	ETV6::RUNX1
ALL_888	NUTM1-r	TRUE	TRUE	FALSE	FALSE	train	NUTM1-r
ALL_1150	PAX5alt	TRUE	TRUE	TRUE	FALSE	train	PAX5alt
ALL_534	11q23/MLL	TRUE	FALSE	TRUE	FALSE	train	KMT2A-r
ALL_1297	HeH	FALSE	FALSE	TRUE	FALSE	train	HeH
ALL_369	t(9;22)	TRUE	FALSE	TRUE	TRUE	train	BCR::ABL1
ALL_1179	B-other	TRUE	FALSE	FALSE	FALSE	train	B-other
ALL_95	ph-like	TRUE	FALSE	TRUE	FALSE	train	BCR::ABL1-like
ALL_856	11q23/MLL	TRUE	FALSE	TRUE	FALSE	train	KMT2A-r
ALL_661	PAX5 p.Pro80Arg	TRUE	FALSE	TRUE	FALSE	train	PAX5 P80R
ALL_760	t(12;21)	TRUE	FALSE	FALSE	FALSE	train	ETV6::RUNX1
ALL_1410	HeH	FALSE	FALSE	TRUE	FALSE	train	HeH
ALL_757	PAX5alt	TRUE	FALSE	FALSE	FALSE	train	PAX5alt
ALL_384	t(12;21)	TRUE	FALSE	TRUE	FALSE	train	ETV6::RUNX1
ALL_314	HeH	TRUE	TRUE	FALSE	TRUE	train	HeH
ALL_914	PAX5alt	TRUE	FALSE	TRUE	FALSE	train	PAX5alt
ALL_1321	B-other	FALSE	FALSE	TRUE	FALSE	train	B-other
ALL_567	t(12;21)	TRUE	TRUE	TRUE	FALSE	train	ETV6::RUNX1
ALL_952	DUX4-r	TRUE	TRUE	FALSE	FALSE	train	DUX4-r
ALL_1098	t(12;21)	TRUE	FALSE	TRUE	FALSE	train	ETV6::RUNX1
ALL_970	t(12;21)	TRUE	FALSE	FALSE	FALSE	train	ETV6::RUNX1
ALL_1193	Hypo	TRUE	FALSE	FALSE	FALSE	train	hypodiploidy
ALL_939	t(12;21)	TRUE	FALSE	TRUE	FALSE	train	ETV6::RUNX1
ALL_280	11q23/MLL	TRUE	FALSE	TRUE	FALSE	train	KMT2A-r
ALL_1290	t(12;21)	TRUE	FALSE	TRUE	FALSE	train	ETV6::RUNX1
ALL_29	HeH	TRUE	TRUE	TRUE	FALSE	train	HeH
ALL_1208	B-other	FALSE	FALSE	TRUE	FALSE	train	B-other
ALL_549	low HeH	TRUE	FALSE	FALSE	FALSE	train	low HeH
ALL_1336	B-other	FALSE	FALSE	TRUE	FALSE	train	B-other
ALL_1249	HeH	FALSE	FALSE	TRUE	FALSE	train	HeH
ALL_1265	B-other	FALSE	FALSE	TRUE	FALSE	train	B-other
ALL_71	t(12;21)-like	TRUE	TRUE	TRUE	FALSE	train	ETV6::RUNX1-like
ALL_591	HeH	TRUE	FALSE	TRUE	FALSE	train	HeH
ALL_1103	B-other	TRUE	FALSE	FALSE	FALSE	train	B-other
ALL_139	HeH	TRUE	FALSE	TRUE	FALSE	train	HeH
ALL_81	t(9;22)	TRUE	FALSE	TRUE	FALSE	train	BCR::ABL1
ALL_1338	t(12;21)	FALSE	FALSE	TRUE	FALSE	train	ETV6::RUNX1
ALL_419	HeH	TRUE	FALSE	TRUE	FALSE	train	HeH
ALL_617	HeH	TRUE	FALSE	FALSE	FALSE	train	HeH
ALL_886	t(12;21)	TRUE	FALSE	FALSE	FALSE	train	ETV6::RUNX1
ALL_753	ph-like	TRUE	TRUE	FALSE	FALSE	train	BCR::ABL1-like
ALL_1304	HeH	FALSE	FALSE	TRUE	FALSE	train	HeH
ALL_360	HeH	TRUE	FALSE	FALSE	TRUE	train	HeH
ALL_372	iAMP21	TRUE	TRUE	FALSE	TRUE	train	iAMP21
ALL_891	t(9;22)	TRUE	FALSE	TRUE	FALSE	train	BCR::ABL1
ALL_420	11q23/MLL	TRUE	TRUE	TRUE	FALSE	train	KMT2A-r
ALL_1057	low HeH	TRUE	TRUE	FALSE	FALSE	train	low HeH
ALL_validation_09	HeH	TRUE	FALSE	FALSE	FALSE	train	HeH
ALL_1026	PAX5alt	TRUE	TRUE	TRUE	FALSE	train	PAX5alt
ALL_1254	B-other	FALSE	FALSE	TRUE	FALSE	train	B-other
ALL_1328	B-other	TRUE	FALSE	TRUE	FALSE	train	B-other
ALL_1068	11q23/MLL	TRUE	FALSE	TRUE	FALSE	train	KMT2A-r
ALL_362	t(12;21)	TRUE	FALSE	FALSE	FALSE	train	ETV6::RUNX1
ALL_1062	MEF2D-r	TRUE	TRUE	TRUE	FALSE	train	MEF2D-r
ALL_263	HeH	TRUE	FALSE	TRUE	FALSE	train	HeH
ALL_1206	HeH	FALSE	FALSE	TRUE	FALSE	train	HeH
ALL_1367	B-other	FALSE	FALSE	TRUE	FALSE	train	B-other
ALL_195	HeH	TRUE	FALSE	TRUE	FALSE	train	HeH
ALL_600	HeH	TRUE	FALSE	FALSE	FALSE	train	HeH
ALL_451	HeH	TRUE	FALSE	TRUE	FALSE	test	HeH
ALL_464	HeH	TRUE	TRUE	TRUE	TRUE	test	HeH
ALL_124	t(12;21)	TRUE	FALSE	TRUE	TRUE	test	ETV6::RUNX1
ALL_292	PAX5 p.Pro80Arg	TRUE	FALSE	TRUE	TRUE	test	PAX5 P80R
ALL_291	HeH	TRUE	TRUE	TRUE	TRUE	test	HeH
ALL_546	DUX4-r	TRUE	TRUE	TRUE	TRUE	test	DUX4-r
ALL_563	ph-like	TRUE	TRUE	FALSE	FALSE	test	BCR::ABL1-like
ALL_553	HeH	TRUE	TRUE	FALSE	TRUE	test	HeH
ALL_205	DUX4-r	TRUE	TRUE	TRUE	TRUE	test	DUX4-r
ALL_475	11q23/MLL	TRUE	TRUE	TRUE	TRUE	test	KMT2A-r
ALL_225	HeH	TRUE	FALSE	FALSE	FALSE	test	HeH
ALL_276	HeH	TRUE	FALSE	TRUE	FALSE	test	HeH
ALL_245	t(9;22)	TRUE	FALSE	FALSE	TRUE	test	BCR::ABL1
ALL_348	HeH	TRUE	FALSE	TRUE	FALSE	test	HeH
ALL_704	HeH	TRUE	TRUE	TRUE	TRUE	test	HeH
ALL_303	t(9;22)	TRUE	FALSE	TRUE	FALSE	test	BCR::ABL1
ALL_425	PAX5alt	TRUE	FALSE	TRUE	FALSE	test	PAX5alt
ALL_166	HeH	TRUE	TRUE	FALSE	FALSE	test	HeH
ALL_657	HeH	TRUE	FALSE	TRUE	FALSE	test	HeH
ALL_626	HeH	TRUE	TRUE	TRUE	FALSE	test	HeH
ALL_629	B-other	TRUE	TRUE	TRUE	FALSE	test	B-other
ALL_641	HeH	TRUE	FALSE	TRUE	FALSE	test	HeH
ALL_669	iAMP21	TRUE	TRUE	FALSE	FALSE	test	iAMP21
ALL_146	t(1;19)	TRUE	FALSE	FALSE	FALSE	test	TCF3::PBX1
ALL_721	HeH	TRUE	FALSE	TRUE	FALSE	test	HeH
ALL_741	B-other	TRUE	FALSE	TRUE	FALSE	test	B-other
ALL_711	11q23/MLL	TRUE	FALSE	TRUE	FALSE	test	KMT2A-r
ALL_353	HeH	TRUE	FALSE	TRUE	FALSE	test	HeH
ALL_300	HeH	TRUE	TRUE	FALSE	FALSE	test	HeH
ALL_367	HeH	TRUE	TRUE	FALSE	FALSE	test	HeH
ALL_347	HeH	TRUE	FALSE	FALSE	FALSE	test	HeH
ALL_442	PAX5alt	TRUE	TRUE	FALSE	FALSE	test	PAX5alt
ALL_286	t(12;21)	TRUE	FALSE	TRUE	FALSE	test	ETV6::RUNX1
ALL_684	t(12;21)	TRUE	FALSE	TRUE	FALSE	test	ETV6::RUNX1
ALL_680	PAX5alt	TRUE	TRUE	FALSE	TRUE	test	PAX5alt
ALL_725	t(12;21)	TRUE	FALSE	TRUE	FALSE	test	ETV6::RUNX1
ALL_734	t(12;21)-like	TRUE	TRUE	TRUE	FALSE	test	ETV6::RUNX1-like
ALL_742	t(12;21)	TRUE	FALSE	TRUE	FALSE	test	ETV6::RUNX1
ALL_688	HeH	TRUE	TRUE	TRUE	FALSE	test	HeH
ALL_620	t(9;22)	TRUE	TRUE	TRUE	FALSE	test	BCR::ABL1
ALL_556	DUX4-r	TRUE	FALSE	FALSE	FALSE	test	DUX4-r
ALL_536	HeH	TRUE	TRUE	FALSE	FALSE	test	HeH
ALL_572	ph-like	TRUE	FALSE	FALSE	FALSE	test	BCR::ABL1-like
ALL_540	t(12;21)	TRUE	FALSE	TRUE	FALSE	test	ETV6::RUNX1
ALL_392	DUX4-r	TRUE	TRUE	FALSE	FALSE	test	DUX4-r
ALL_528	B-other	TRUE	TRUE	TRUE	FALSE	test	B-other
ALL_504	t(12;21)	TRUE	TRUE	FALSE	TRUE	test	ETV6::RUNX1
ALL_437	HeH	TRUE	FALSE	TRUE	FALSE	test	HeH
ALL_658	HeH	TRUE	FALSE	TRUE	FALSE	test	HeH
ALL_613	ZNF384-r	TRUE	TRUE	TRUE	FALSE	test	ZNF384-r
ALL_493	t(12;21)	TRUE	TRUE	TRUE	TRUE	test	ETV6::RUNX1
ALL_554	PAX5alt	TRUE	FALSE	FALSE	TRUE	test	PAX5alt
ALL_654	HeH	TRUE	FALSE	TRUE	FALSE	test	HeH
ALL_608	t(12;21)	TRUE	FALSE	TRUE	FALSE	test	ETV6::RUNX1
ALL_381	t(12;21)	TRUE	TRUE	TRUE	FALSE	test	ETV6::RUNX1
ALL_666	HeH	TRUE	FALSE	FALSE	FALSE	test	HeH
ALL_435	ZNF384-r	TRUE	TRUE	FALSE	FALSE	test	ZNF384-r
ALL_606	PAX5alt	TRUE	TRUE	FALSE	TRUE	test	PAX5alt
ALL_639	t(12;21)	TRUE	FALSE	FALSE	FALSE	test	ETV6::RUNX1
ALL_361	t(12;21)	TRUE	FALSE	TRUE	FALSE	test	ETV6::RUNX1
ALL_356	11q23/MLL	TRUE	FALSE	TRUE	FALSE	test	KMT2A-r
ALL_321	HeH	TRUE	TRUE	TRUE	TRUE	test	HeH
ALL_223	HeH	TRUE	FALSE	TRUE	FALSE	test	HeH
ALL_279	t(1;19)	TRUE	FALSE	TRUE	FALSE	test	TCF3::PBX1
ALL_204	t(12;21)	TRUE	FALSE	TRUE	FALSE	test	ETV6::RUNX1
ALL_173	t(12;21)	TRUE	FALSE	TRUE	FALSE	test	ETV6::RUNX1
ALL_756	HeH	TRUE	FALSE	FALSE	FALSE	test	HeH
ALL_759	t(12;21)	TRUE	FALSE	FALSE	FALSE	test	ETV6::RUNX1
ALL_108	t(12;21)	TRUE	FALSE	TRUE	TRUE	test	ETV6::RUNX1
ALL_105	HeH	TRUE	FALSE	TRUE	FALSE	test	HeH
ALL_544	t(9;22)	TRUE	TRUE	TRUE	TRUE	test	BCR::ABL1
ALL_692	ph-like	TRUE	FALSE	FALSE	FALSE	test	BCR::ABL1-like
ALL_764	HeH	TRUE	FALSE	FALSE	FALSE	test	HeH
ALL_227	HeH	TRUE	FALSE	TRUE	FALSE	test	HeH
ALL_267	HeH	TRUE	FALSE	TRUE	FALSE	test	HeH
ALL_340	HeH	TRUE	FALSE	TRUE	FALSE	test	HeH
ALL_312	DUX4-r	TRUE	TRUE	TRUE	TRUE	test	DUX4-r
ALL_87	t(1;19)	TRUE	FALSE	TRUE	FALSE	test	TCF3::PBX1
ALL_167	t(12;21)	TRUE	TRUE	TRUE	FALSE	test	ETV6::RUNX1
ALL_490	HeH	TRUE	FALSE	TRUE	FALSE	test	HeH
ALL_469	11q23/MLL	TRUE	FALSE	TRUE	FALSE	test	KMT2A-r
ALL_28	B-other	TRUE	TRUE	TRUE	FALSE	test	B-other
ALL_32	HeH	TRUE	FALSE	TRUE	TRUE	test	HeH
ALL_412	t(12;21)-like	TRUE	TRUE	TRUE	FALSE	test	ETV6::RUNX1-like
ALL_131	HeH	TRUE	FALSE	TRUE	TRUE	test	HeH
ALL_164	11q23/MLL	TRUE	TRUE	TRUE	FALSE	test	KMT2A-r
ALL_100	HeH	TRUE	FALSE	TRUE	FALSE	test	HeH
ALL_62	DUX4-r	TRUE	TRUE	TRUE	TRUE	test	DUX4-r
ALL_60	11q23/MLL	TRUE	FALSE	TRUE	TRUE	test	KMT2A-r
ALL_117	HeH	TRUE	FALSE	TRUE	FALSE	test	HeH
ALL_104	t(12;21)	TRUE	FALSE	TRUE	FALSE	test	ETV6::RUNX1
ALL_147	11q23/MLL	TRUE	FALSE	TRUE	FALSE	test	KMT2A-r
ALL_525	t(12;21)	TRUE	FALSE	TRUE	FALSE	test	ETV6::RUNX1
ALL_116	B-other	TRUE	FALSE	TRUE	FALSE	test	B-other
ALL_237	HeH	TRUE	FALSE	TRUE	FALSE	test	HeH
ALL_80	11q23/MLL	TRUE	FALSE	TRUE	FALSE	test	KMT2A-r
ALL_58	ZNF384-r	TRUE	TRUE	TRUE	TRUE	test	ZNF384-r
ALL_283	HeH	TRUE	FALSE	TRUE	FALSE	test	HeH
ALL_246	PAX5alt	TRUE	TRUE	TRUE	FALSE	test	PAX5alt
ALL_351	PAX5alt	TRUE	TRUE	TRUE	FALSE	test	PAX5alt
ALL_575	t(12;21)	TRUE	FALSE	TRUE	FALSE	test	ETV6::RUNX1
ALL_573	HeH	TRUE	FALSE	TRUE	FALSE	test	HeH
ALL_450	t(12;21)	TRUE	FALSE	TRUE	FALSE	test	ETV6::RUNX1
ALL_434	t(12;21)	TRUE	FALSE	TRUE	FALSE	test	ETV6::RUNX1
ALL_413	HeH	TRUE	FALSE	TRUE	FALSE	test	HeH
ALL_371	DUX4-r	TRUE	TRUE	TRUE	TRUE	test	DUX4-r
ALL_478	HeH	TRUE	FALSE	TRUE	FALSE	test	HeH
ALL_482	HeH	TRUE	TRUE	TRUE	FALSE	test	HeH
ALL_514	B-other	TRUE	TRUE	TRUE	FALSE	test	B-other
ALL_201	HeH	TRUE	FALSE	TRUE	FALSE	test	HeH
ALL_219	B-other	TRUE	TRUE	TRUE	FALSE	test	B-other
ALL_188	t(12;21)	TRUE	FALSE	TRUE	FALSE	test	ETV6::RUNX1
ALL_218	DUX4-r	TRUE	TRUE	TRUE	FALSE	test	DUX4-r
ALL_479	HeH	TRUE	FALSE	TRUE	FALSE	test	HeH
ALL_293	PAX5alt	TRUE	TRUE	TRUE	FALSE	test	PAX5alt
ALL_357	PAX5alt	TRUE	TRUE	TRUE	FALSE	test	PAX5alt
ALL_548	t(12;21)	TRUE	FALSE	TRUE	FALSE	test	ETV6::RUNX1
ALL_180	11q23/MLL	TRUE	TRUE	TRUE	TRUE	test	KMT2A-r
ALL_589	t(12;21)	TRUE	TRUE	TRUE	FALSE	test	ETV6::RUNX1
ALL_94	t(12;21)	TRUE	FALSE	TRUE	FALSE	test	ETV6::RUNX1
ALL_135	t(12;21)	TRUE	FALSE	TRUE	FALSE	test	ETV6::RUNX1
ALL_43	HeH	TRUE	FALSE	TRUE	FALSE	test	HeH
ALL_102	B-other	TRUE	FALSE	TRUE	FALSE	test	B-other
ALL_138	HeH	TRUE	FALSE	TRUE	FALSE	test	HeH
ALL_592	ZNF384-r	TRUE	FALSE	TRUE	FALSE	test	ZNF384-r
ALL_198	t(12;21)	TRUE	FALSE	TRUE	FALSE	test	ETV6::RUNX1
ALL_574	t(12;21)	TRUE	FALSE	TRUE	FALSE	test	ETV6::RUNX1
ALL_187	t(9;22)	TRUE	FALSE	TRUE	FALSE	test	BCR::ABL1
ALL_24	ph-like	TRUE	TRUE	TRUE	TRUE	test	BCR::ABL1-like
ALL_287	t(12;21)	TRUE	FALSE	TRUE	FALSE	test	ETV6::RUNX1
ALL_270	t(12;21)	TRUE	FALSE	TRUE	FALSE	test	ETV6::RUNX1
ALL_594	11q23/MLL	TRUE	FALSE	FALSE	FALSE	test	KMT2A-r
ALL_511	t(12;21)	TRUE	FALSE	FALSE	FALSE	test	ETV6::RUNX1
ALL_394	t(12;21)	TRUE	FALSE	TRUE	FALSE	test	ETV6::RUNX1
ALL_708	B-other	TRUE	FALSE	TRUE	FALSE	test	B-other
ALL_748	t(12;21)	TRUE	FALSE	TRUE	FALSE	test	ETV6::RUNX1
ALL_705	t(12;21)	TRUE	FALSE	TRUE	FALSE	test	ETV6::RUNX1
ALL_727	t(12;21)	TRUE	FALSE	TRUE	FALSE	test	ETV6::RUNX1
ALL_628	B-other	TRUE	FALSE	TRUE	FALSE	test	B-other
ALL_332	HeH	TRUE	FALSE	TRUE	FALSE	test	HeH
ALL_653	HeH	TRUE	FALSE	TRUE	FALSE	test	HeH
ALL_51	PAX5alt	TRUE	FALSE	TRUE	FALSE	test	PAX5alt
ALL_154	t(1;19)	TRUE	FALSE	TRUE	FALSE	test	TCF3::PBX1
ALL_54	HeH	TRUE	FALSE	TRUE	FALSE	test	HeH
ALL_36	HeH	TRUE	FALSE	TRUE	FALSE	test	HeH
ALL_590	t(12;21)	TRUE	FALSE	TRUE	FALSE	test	ETV6::RUNX1
ALL_41	HeH	TRUE	FALSE	TRUE	FALSE	test	HeH
ALL_59	HeH	TRUE	FALSE	TRUE	TRUE	test	HeH
ALL_272	HeH	TRUE	FALSE	TRUE	FALSE	test	HeH
ALL_288	HeH	TRUE	FALSE	TRUE	FALSE	test	HeH
ALL_3	HeH	TRUE	FALSE	TRUE	FALSE	test	HeH
ALL_9	t(12;21)	TRUE	TRUE	TRUE	TRUE	test	ETV6::RUNX1
ALL_90	t(12;21)	TRUE	FALSE	TRUE	FALSE	test	ETV6::RUNX1
ALL_107	HeH	TRUE	FALSE	TRUE	TRUE	test	HeH
ALL_350	DUX4-r	TRUE	FALSE	TRUE	FALSE	test	DUX4-r
ALL_220	t(12;21)	TRUE	FALSE	TRUE	TRUE	test	ETV6::RUNX1
ALL_validation_37	11q23/MLL	TRUE	FALSE	FALSE	FALSE	test	KMT2A-r
ALL_validation_29	t(12;21)	TRUE	FALSE	FALSE	FALSE	test	ETV6::RUNX1
ALL_validation_27	t(12;21)	TRUE	FALSE	FALSE	FALSE	test	ETV6::RUNX1
ALL_840	PAX5 p.Pro80Arg	TRUE	FALSE	FALSE	FALSE	test	PAX5 P80R
ALL_validation_36	11q23/MLL	TRUE	FALSE	FALSE	FALSE	test	KMT2A-r
ALL_904	DUX4-r	TRUE	FALSE	TRUE	FALSE	test	DUX4-r
ALL_901	t(9;22)	TRUE	TRUE	TRUE	FALSE	test	BCR::ABL1
ALL_902	11q23/MLL	TRUE	FALSE	FALSE	FALSE	test	KMT2A-r
ALL_946	HeH	TRUE	FALSE	FALSE	FALSE	test	HeH
ALL_928	t(12;21)	TRUE	FALSE	FALSE	FALSE	test	ETV6::RUNX1
ALL_930	11q23/MLL	TRUE	TRUE	TRUE	FALSE	test	KMT2A-r
ALL_932	HeH	TRUE	FALSE	FALSE	FALSE	test	HeH
ALL_957	HeH	TRUE	FALSE	FALSE	FALSE	test	HeH
ALL_959	11q23/MLL	TRUE	FALSE	TRUE	FALSE	test	KMT2A-r
ALL_908	HeH	TRUE	FALSE	TRUE	FALSE	test	HeH
ALL_911	PAX5alt	TRUE	FALSE	FALSE	FALSE	test	PAX5alt
ALL_918	iAMP21	TRUE	FALSE	TRUE	FALSE	test	iAMP21
ALL_919	HeH	TRUE	FALSE	FALSE	FALSE	test	HeH
ALL_920	HeH	TRUE	TRUE	TRUE	FALSE	test	HeH
ALL_935	t(1;19)	TRUE	FALSE	FALSE	FALSE	test	TCF3::PBX1
ALL_942	t(12;21)-like	TRUE	TRUE	FALSE	FALSE	test	ETV6::RUNX1-like
ALL_889	HeH	TRUE	FALSE	TRUE	FALSE	test	HeH
ALL_895	t(12;21)	TRUE	FALSE	FALSE	FALSE	test	ETV6::RUNX1
ALL_890	t(12;21)	TRUE	FALSE	TRUE	FALSE	test	ETV6::RUNX1
ALL_896	B-other	TRUE	FALSE	TRUE	FALSE	test	B-other
ALL_893	t(12;21)	TRUE	FALSE	TRUE	FALSE	test	ETV6::RUNX1
ALL_897	11q23/MLL	TRUE	FALSE	TRUE	FALSE	test	KMT2A-r
ALL_962	DUX4-r	TRUE	TRUE	TRUE	FALSE	test	DUX4-r
ALL_1197	Hypo	TRUE	FALSE	FALSE	FALSE	test	hypodiploidy
ALL_964	B-other	TRUE	TRUE	FALSE	FALSE	test	B-other
ALL_1003	PAX5alt	TRUE	TRUE	FALSE	FALSE	test	PAX5alt
ALL_997	t(12;21)	TRUE	FALSE	FALSE	FALSE	test	ETV6::RUNX1
ALL_993	11q23/MLL	TRUE	FALSE	FALSE	FALSE	test	KMT2A-r
ALL_982	low HeH	TRUE	FALSE	TRUE	FALSE	test	low HeH
ALL_969	t(9;22)	TRUE	FALSE	TRUE	FALSE	test	BCR::ABL1
ALL_974	11q23/MLL	TRUE	FALSE	FALSE	FALSE	test	KMT2A-r
ALL_1195	Hypo	TRUE	FALSE	FALSE	FALSE	test	hypodiploidy
ALL_1029	HeH	TRUE	FALSE	TRUE	FALSE	test	HeH
ALL_762	PAX5alt	TRUE	TRUE	FALSE	FALSE	test	PAX5alt
ALL_1034	B-other	TRUE	TRUE	FALSE	FALSE	test	B-other
ALL_1194	Hypo	TRUE	FALSE	FALSE	FALSE	test	hypodiploidy
ALL_1019	ZNF384-r	TRUE	TRUE	TRUE	FALSE	test	ZNF384-r
ALL_761	t(12;21)-like	TRUE	TRUE	FALSE	FALSE	test	ETV6::RUNX1-like
ALL_1049	HeH	TRUE	FALSE	FALSE	FALSE	test	HeH
ALL_1065	t(1;19)	TRUE	TRUE	FALSE	FALSE	test	TCF3::PBX1
ALL_995	t(12;21)	TRUE	FALSE	FALSE	FALSE	test	ETV6::RUNX1
ALL_1005	MEF2D-r	TRUE	TRUE	TRUE	FALSE	test	MEF2D-r
ALL_934	HeH	TRUE	FALSE	TRUE	FALSE	test	HeH
ALL_979	t(12;21)	TRUE	FALSE	FALSE	FALSE	test	ETV6::RUNX1
ALL_985	t(12;21)-like	TRUE	TRUE	TRUE	FALSE	test	ETV6::RUNX1-like
ALL_1111	ph-like	TRUE	TRUE	TRUE	FALSE	test	BCR::ABL1-like
ALL_1113	HeH	TRUE	FALSE	TRUE	FALSE	test	HeH
ALL_1115	t(12;21)	TRUE	FALSE	TRUE	FALSE	test	ETV6::RUNX1
ALL_1102	t(9;22)	TRUE	FALSE	FALSE	FALSE	test	BCR::ABL1
ALL_1096	ZNF384-r	TRUE	TRUE	TRUE	FALSE	test	ZNF384-r
ALL_1105	HeH	TRUE	FALSE	FALSE	FALSE	test	HeH
ALL_1100	PAX5 p.Pro80Arg	TRUE	TRUE	TRUE	TRUE	test	PAX5 P80R
ALL_1107	iAMP21	TRUE	FALSE	FALSE	FALSE	test	iAMP21
ALL_862	t(12;21)	TRUE	FALSE	FALSE	FALSE	test	ETV6::RUNX1
ALL_866	11q23/MLL	TRUE	FALSE	TRUE	FALSE	test	KMT2A-r
ALL_868	t(12;21)	TRUE	FALSE	FALSE	FALSE	test	ETV6::RUNX1
ALL_871	t(12;21)	TRUE	FALSE	TRUE	FALSE	test	ETV6::RUNX1
ALL_857	HeH	TRUE	FALSE	TRUE	FALSE	test	HeH
ALL_859	t(12;21)	TRUE	FALSE	FALSE	FALSE	test	ETV6::RUNX1
ALL_1047	t(12;21)-like	TRUE	TRUE	TRUE	FALSE	test	ETV6::RUNX1-like
ALL_1087	HeH	TRUE	FALSE	TRUE	FALSE	test	HeH
ALL_1072	ph-like	TRUE	TRUE	FALSE	FALSE	test	BCR::ABL1-like
ALL_1073	11q23/MLL	TRUE	FALSE	TRUE	FALSE	test	KMT2A-r
ALL_1090	11q23/MLL	TRUE	FALSE	TRUE	FALSE	test	KMT2A-r
ALL_1066	HeH	TRUE	FALSE	FALSE	FALSE	test	HeH
ALL_1058	DUX4-r	TRUE	TRUE	TRUE	FALSE	test	DUX4-r
ALL_1191	t(12;21)	TRUE	FALSE	FALSE	FALSE	test	ETV6::RUNX1
ALL_1142	HeH	TRUE	FALSE	TRUE	FALSE	test	HeH
ALL_1149	11q23/MLL	TRUE	FALSE	FALSE	FALSE	test	KMT2A-r
ALL_1181	t(12;21)	TRUE	FALSE	FALSE	FALSE	test	ETV6::RUNX1
ALL_1182	t(12;21)	TRUE	FALSE	FALSE	FALSE	test	ETV6::RUNX1
ALL_1164	B-other	TRUE	FALSE	FALSE	FALSE	test	B-other
ALL_validation_12	HeH	TRUE	TRUE	FALSE	FALSE	test	HeH
ALL_1175	t(1;19)	TRUE	FALSE	FALSE	FALSE	test	TCF3::PBX1
ALL_1153	11q23/MLL	TRUE	FALSE	FALSE	FALSE	test	KMT2A-r
ALL_1162	PAX5alt	TRUE	TRUE	FALSE	FALSE	test	PAX5alt
ALL_1126	t(12;21)	TRUE	FALSE	FALSE	FALSE	test	ETV6::RUNX1
ALL_1120	t(12;21)	TRUE	FALSE	FALSE	FALSE	test	ETV6::RUNX1
ALL_1122	HeH	TRUE	FALSE	FALSE	FALSE	test	HeH
ALL_1123	t(12;21)	TRUE	FALSE	FALSE	FALSE	test	ETV6::RUNX1
ALL_1124	HeH	TRUE	FALSE	FALSE	FALSE	test	HeH
ALL_1138	iAMP21	TRUE	FALSE	FALSE	FALSE	test	iAMP21
ALL_1148	HeH	TRUE	FALSE	FALSE	FALSE	test	HeH
ALL_1199	Hypo	TRUE	FALSE	FALSE	FALSE	test	hypodiploidy
ALL_1161	HeH	TRUE	FALSE	FALSE	FALSE	test	HeH
ALL_847	HeH	TRUE	FALSE	TRUE	FALSE	test	HeH
ALL_846	HeH	TRUE	FALSE	FALSE	FALSE	test	HeH
ALL_1108	HeH	TRUE	FALSE	FALSE	FALSE	test	HeH
ALL_1110	DUX4-r	TRUE	TRUE	FALSE	FALSE	test	DUX4-r
ALL_1121	HeH	TRUE	FALSE	FALSE	FALSE	test	HeH
ALL_1170	HeH	TRUE	FALSE	FALSE	FALSE	test	HeH
ALL_845	HeH	TRUE	FALSE	FALSE	FALSE	test	HeH
ALL_1184	t(12;21)	TRUE	FALSE	FALSE	FALSE	test	ETV6::RUNX1
ALL_854	HeH	TRUE	FALSE	FALSE	FALSE	test	HeH
ALL_876	t(12;21)	TRUE	FALSE	FALSE	FALSE	test	ETV6::RUNX1
ALL_829	t(12;21)	FALSE	TRUE	FALSE	FALSE	test	ETV6::RUNX1
ALL_1201	HeH	FALSE	FALSE	TRUE	FALSE	test	HeH
ALL_1203	B-other	FALSE	FALSE	TRUE	FALSE	test	B-other
ALL_1213	B-other	FALSE	FALSE	TRUE	FALSE	test	B-other
ALL_1214	B-other	FALSE	FALSE	TRUE	FALSE	test	B-other
ALL_1217	B-other	FALSE	FALSE	TRUE	FALSE	test	B-other
ALL_1220	B-other	FALSE	FALSE	TRUE	FALSE	test	B-other
ALL_1221	B-other	FALSE	FALSE	TRUE	FALSE	test	B-other
ALL_1237	HeH	FALSE	FALSE	TRUE	FALSE	test	HeH
ALL_1238	B-other	FALSE	FALSE	TRUE	FALSE	test	B-other
ALL_1250	B-other	FALSE	FALSE	TRUE	FALSE	test	B-other
ALL_1253	B-other	FALSE	FALSE	TRUE	FALSE	test	B-other
ALL_1255	HeH	FALSE	FALSE	TRUE	FALSE	test	HeH
ALL_1257	B-other	FALSE	FALSE	TRUE	FALSE	test	B-other
ALL_1260	HeH	FALSE	FALSE	TRUE	FALSE	test	HeH
ALL_1261	t(9;22)	FALSE	FALSE	TRUE	FALSE	test	BCR::ABL1
ALL_1262	HeH	FALSE	FALSE	TRUE	FALSE	test	HeH
ALL_1266	t(1;19)	FALSE	FALSE	TRUE	FALSE	test	TCF3::PBX1
ALL_1272	B-other	TRUE	FALSE	TRUE	FALSE	test	B-other
ALL_1278	HeH	FALSE	FALSE	TRUE	FALSE	test	HeH
ALL_1279	t(12;21)	FALSE	FALSE	TRUE	FALSE	test	ETV6::RUNX1
ALL_1283	B-other	FALSE	FALSE	TRUE	FALSE	test	B-other
ALL_1295	B-other	TRUE	FALSE	TRUE	FALSE	test	B-other
ALL_1307	B-other	FALSE	FALSE	TRUE	FALSE	test	B-other
ALL_1308	t(12;21)	FALSE	FALSE	TRUE	FALSE	test	ETV6::RUNX1
ALL_1312	HeH	FALSE	FALSE	TRUE	FALSE	test	HeH
ALL_1319	t(12;21)	FALSE	FALSE	TRUE	FALSE	test	ETV6::RUNX1
ALL_1322	t(12;21)	TRUE	FALSE	TRUE	FALSE	test	ETV6::RUNX1
ALL_1323	B-other	FALSE	FALSE	TRUE	FALSE	test	B-other
ALL_1324	HeH	FALSE	FALSE	TRUE	FALSE	test	HeH
ALL_1327	t(12;21)	FALSE	FALSE	TRUE	FALSE	test	ETV6::RUNX1
ALL_1329	B-other	FALSE	FALSE	TRUE	FALSE	test	B-other
ALL_216	B-other	TRUE	FALSE	TRUE	FALSE	test	B-other
ALL_1337	t(1;19)	FALSE	FALSE	TRUE	FALSE	test	TCF3::PBX1
ALL_1340	HeH	FALSE	FALSE	TRUE	FALSE	test	HeH
ALL_1345	HeH	FALSE	FALSE	TRUE	FALSE	test	HeH
ALL_261	B-other	TRUE	FALSE	TRUE	FALSE	test	B-other
ALL_1356	B-other	TRUE	FALSE	TRUE	FALSE	test	B-other
ALL_307	B-other	TRUE	FALSE	TRUE	FALSE	test	B-other
ALL_1359	HeH	FALSE	FALSE	TRUE	FALSE	test	HeH
ALL_1360	HeH	FALSE	FALSE	TRUE	FALSE	test	HeH
ALL_1365	t(12;21)	FALSE	FALSE	TRUE	FALSE	test	ETV6::RUNX1
ALL_1369	B-other	TRUE	FALSE	TRUE	FALSE	test	B-other
ALL_1370	B-other	TRUE	FALSE	TRUE	FALSE	test	B-other
ALL_1375	HeH	FALSE	FALSE	TRUE	FALSE	test	HeH
ALL_1378	HeH	TRUE	FALSE	TRUE	FALSE	test	HeH
ALL_1385	B-other	FALSE	FALSE	TRUE	FALSE	test	B-other
ALL_497	B-other	TRUE	FALSE	TRUE	FALSE	test	B-other
ALL_1403	HeH	FALSE	FALSE	TRUE	FALSE	test	HeH
ALL_1407	B-other	FALSE	FALSE	TRUE	FALSE	test	B-other
ALL_1411	t(1;19)	FALSE	FALSE	TRUE	FALSE	test	TCF3::PBX1
ALL_1413	11q23/MLL	FALSE	FALSE	TRUE	FALSE	test	KMT2A-r
