# Supplementary material for: An integrative molecular map of pediatric B-cell precursor acute lymphoblastic leukemia
Source: Commun Med (Lond). 2026 Apr 11;6:222. doi: 10.1038/s43856-026-01568-9 (PMC13079846; doi:10.1038/s43856-026-01568-9)
Supplement: Supplementary file 6 — Supplementary Data S3 [file 43856_2026_1568_MOESM6_ESM.xlsx]

## Sheet: SupplementaryTableS3
Supplementary Data S3. Pearson's correlation coefficient (rho) and FDR for each cross-modal element (CME) vs clinical variables, treatment protocols, clinical risk groups, and BCP ALL Subtypes.
	Sex	Sex_FDR	Age	Age_FDR	Status	Status_FDR	Relapse	Relapse_FDR	NOPHO 92	NOPHO 92_FDR	NOPHO 2000	NOPHO 2000_FDR	NOPHO 2008	NOPHO 2008_FDR	EsPhALL	EsPhALL_FDR	Interfant	Interfant_FDR	SR	SR_FDR	IR	IR_FDR	HR	HR_FDR	infant	infant_FDR	HeH	HeH_FDR	low HeH	low HeH_FDR	iAMP21	iAMP21_FDR	hypodiploidy	hypodiploidy_FDR	ETV6::RUNX1	ETV6::RUNX1_FDR	ETV6::RUNX1-like	ETV6::RUNX1-like_FDR	KMT2A-r	KMT2A-r_FDR	NUTM1-r	NUTM1-r_FDR	PAX5alt	PAX5alt_FDR	PAX5 P80R	PAX5 P80R_FDR	TCF3::PBX1	TCF3::PBX1_FDR	MEF2D-r
CME1	0.0046175	0.935353	-0.0994313	0.00997111	-0.0275618	0.537257	-0.0565387	0.237882	-0.0213228	0.66363	0.0492165	0.252555	-0.00180433	0.975861	-0.00953492	0.858174	-0.0778529	0.0449989	0.0628225	0.0980932	0.00753856	0.840088	-0.0518347	0.171192	-0.0778529	0.0378938	0.770694	3.19321e-180	0.084223	0.0282569	0.0994119	0.00772002	-0.0181275	0.687438	-0.545177	7.87837e-71	-0.0923116	0.0144215	-0.0759379	0.0496774	-0.0353137	0.418869	-0.0469894	0.260897	0.0206514	0.640098	-0.17331	7.09567e-07	-0.0793359
CME2	0.0316221	0.506557	0.114364	0.00221865	0.129154	0.000475428	0.0540463	0.252019	0.0185222	0.700135	-0.086071	0.024062	-0.0420845	0.359753	0.0857567	0.024062	0.260656	2.10813e-14	-0.188462	7.9424e-08	-0.0499435	0.180915	0.177079	4.8927e-07	0.260656	1.6865e-14	0.137971	0.000100371	-0.0308999	0.473808	-0.0560608	0.17273	0.0830085	0.0309243	-0.73207	8.85309e-154	-0.130851	0.000252628	0.386425	6.512e-33	0.064134	0.107955	0.166389	2.02998e-06	0.0455379	0.277001	0.230665	9.21626e-12	0.0942011
CME3	-0.0372484	0.470042	-0.0481399	0.319791	0.0888795	0.0250684	0.0350541	0.499813	-0.0105046	0.852206	-0.0235897	0.623831	-0.0274103	0.596373	0.0997161	0.00864993	0.103217	0.0064985	-0.0570174	0.132504	-0.0565204	0.132504	0.0932241	0.0107971	0.103217	0.00538348	0.00471709	0.917473	0.0332437	0.443459	0.0621013	0.12294	0.0885308	0.0198362	-0.148084	2.79591e-05	0.00310731	0.947177	-0.0132026	0.756789	0.0160697	0.714051	-0.0966717	0.00979251	-0.034899	0.419283	0.220561	8.43819e-11	0.0212373
CME4	0.0559751	0.237882	-0.344753	7.48433e-26	0.0122727	0.770977	0.0161584	0.734047	0.109857	0.00414176	-0.124495	0.000934348	-0.00059906	0.985499	-0.0962862	0.0113679	0.148782	4.70347e-05	0.0599235	0.114674	-0.0268553	0.52371	-0.101293	0.00589214	0.148782	3.22524e-05	-0.0266647	0.538891	0.0361379	0.410317	-0.0131451	0.756789	-0.0289518	0.504198	-0.00253299	0.949918	0.0176425	0.689742	0.0616119	0.125628	0.013182	0.756789	0.0497671	0.236598	-0.0174527	0.689742	-0.141613	6.36457e-05	-0.0357915
CME5	0.0484548	0.319791	0.194905	3.14928e-08	-0.0121165	0.770977	-0.00180222	0.980917	0.0247272	0.623831	0.03996	0.375306	-0.0239254	0.623831	-0.0369626	0.422484	-0.0901379	0.0191799	0.0182622	0.662284	0.026634	0.52371	-0.0163718	0.688184	-0.0901379	0.013639	0.147203	3.09597e-05	-0.0697474	0.0753206	-0.0539503	0.187397	-0.0112621	0.793235	0.0312645	0.47369	-0.0717107	0.0674705	-0.0176785	0.689742	0.00887373	0.836986	-0.409541	2.97606e-37	-0.0559389	0.17273	-0.26405	3.08815e-15	-0.0743935
CME6	0.0313165	0.506557	0.162602	6.82098e-06	-0.0637757	0.175855	-0.0332375	0.506557	0.173224	1.18599e-06	-0.115061	0.00255999	0.0312278	0.520143	0.0178093	0.701119	-0.204113	4.8513e-09	0.131886	0.000292281	0.0661745	0.088879	-0.152428	2.19329e-05	-0.204113	5.17472e-09	0.243656	4.94039e-13	-0.0582289	0.154071	-0.0267352	0.538891	0.119943	0.00096078	-0.143608	4.92615e-05	0.0488809	0.246644	-0.311758	4.59333e-21	-0.0468461	0.260897	-0.0549521	0.181877	0.0235293	0.600004	-0.0777611	0.044683	0.00791475
CME7	-0.0574409	0.237882	0.0414649	0.416366	-0.121158	0.00112344	-0.13586	0.00023036	0.0026642	0.975588	0.0569732	0.167276	0.0159051	0.731848	-0.226579	5.46879e-11	-0.0641088	0.112019	0.0973222	0.00769699	0.00794759	0.840088	-0.0993165	0.00672488	-0.0641088	0.0936888	0.171449	9.38472e-07	-0.0378692	0.380086	-0.105029	0.00465479	-0.0255856	0.559237	-0.00211799	0.954378	-0.0545279	0.184741	-0.102415	0.00600475	-0.0132124	0.756789	-0.157951	7.08892e-06	-0.0217424	0.62755	0.471925	9.66613e-51	0.271739
CME8	0.0299718	0.518663	-0.000118974	0.99712	0.0372283	0.470042	0.0284799	0.534416	-0.0195489	0.691338	0.0400991	0.375306	-0.00316783	0.975588	0.0738244	0.0592976	-0.108097	0.00456559	0.013975	0.726002	0.00323691	0.921768	0.0243552	0.557433	-0.108097	0.00401772	0.168022	1.60483e-06	-0.0231836	0.602197	0.0403827	0.353329	-0.00976066	0.825383	-0.153775	1.28026e-05	0.00670196	0.880297	-0.308391	1.23307e-20	0.0472918	0.25948	-0.0668207	0.0912362	-0.100657	0.00705995	0.231303	8.30928e-12	0.0209785
CME9	0.0227657	0.624188	0.400663	2.63519e-35	-0.0433173	0.396968	0.0173686	0.725083	-0.0361972	0.424928	0.133687	0.000329605	-0.0250691	0.623831	0.0490615	0.252555	-0.262663	2.10813e-14	-0.0654132	0.0894295	0.12169	0.000936417	0.0412221	0.281148	-0.262663	1.6865e-14	-0.0797997	0.0388453	0.0351689	0.418869	0.278999	7.01729e-17	-0.029098	0.504198	-0.291827	1.8407e-18	-0.064832	0.104011	-0.338366	6.30215e-25	-0.0399012	0.355923	0.457781	1.80493e-47	0.081262	0.0353566	-0.0411	0.343591	0.0347907
CME10	0.0129058	0.770977	0.144596	8.26214e-05	0.0320947	0.506557	0.0222622	0.624188	0.0632991	0.113656	-0.0732318	0.0593027	0.00262323	0.975588	-0.0893179	0.0194745	0.104785	0.00597058	0.0497234	0.180915	-0.102882	0.00538348	0.0206102	0.625559	0.104785	0.00521069	0.0269857	0.538891	-0.0385109	0.378158	0.0475092	0.258881	0.0998842	0.00749588	-0.0328196	0.448529	0.0168346	0.700095	0.269228	8.13861e-16	-0.000921465	0.977696	-0.111089	0.00251455	-0.0381307	0.378745	0.044846	0.283472	0.00469349
[truncated: 11 more columns]
