# Supplementary material for: An integrative molecular map of pediatric B-cell precursor acute lymphoblastic leukemia
Source: Commun Med (Lond). 2026 Apr 11;6:222. doi: 10.1038/s43856-026-01568-9 (PMC13079846; doi:10.1038/s43856-026-01568-9)
Supplement: Supplementary file 7 — Supplementary Data S4 [file 43856_2026_1568_MOESM7_ESM.xlsx]

## Sheet: Supplementary Data S4
Supplementary Data S4. Total number of features per modality and weight after retaining features with abs(weight)>0.6.
CME	Modality	Weight	# features
1	DNAm	+	53
1	DNAm	-	554
1	FMCA	+	3
1	FMCA	-	2
1	GEX	+	46
1	GEX	-	45
2	DNAm	+	382
2	DNAm	-	27
2	FMCA	+	2
2	FMCA	-	1
2	GEX	-	23
3	DNAm	-	1000
3	FMCA	+	2
3	GEX	+	58
3	GEX	-	14
4	DNAm	+	26
4	DNAm	-	49
4	FMCA	+	4
4	GEX	+	33
4	GEX	-	112
5	DNAm	+	75
5	DNAm	-	65
5	FMCA	+	8
5	GEX	+	25
5	GEX	-	7
6	DNAm	+	78
6	DNAm	-	59
6	FMCA	+	4
6	GEX	+	34
6	GEX	-	152
7	DNAm	+	30
7	DNAm	-	49
7	FMCA	-	6
7	GEX	+	27
7	GEX	-	80
8	DNAm	+	73
8	DNAm	-	44
8	FMCA	-	3
8	GEX	+	14
8	GEX	-	273
9	DNAm	+	14
9	DNAm	-	311
9	FMCA	-	3
9	GEX	+	85
9	GEX	-	47
10	DNAm	+	7
10	DNAm	-	24
10	FMCA	-	6
10	GEX	+	52
10	GEX	-	29
