# Supplementary material for: An integrative molecular map of pediatric B-cell precursor acute lymphoblastic leukemia
Source: Commun Med (Lond). 2026 Apr 11;6:222. doi: 10.1038/s43856-026-01568-9 (PMC13079846; doi:10.1038/s43856-026-01568-9)
Supplement: Supplementary file 8 — Supplementary Data S5 [file 43856_2026_1568_MOESM8_ESM.xlsx]

## Sheet: Supplementary Data S5
Supplementary Data S5. Top genes with abs(weight) >0.6 per cross-modal element (CME). The weight column (scaled from -1 to 1) denotes the impact of feature on a CME, which can be either positive or negative.
GeneID	Weight Value	Weight	Modality	CME	Gene	Chromosome
ENSG00000175097	-1	-	GEX	1	RAG2	11
ENSG00000130300	0.999534	+	GEX	1	PLVAP	19
ENSG00000188643	0.978528	+	GEX	1	S100A16	1
ENSG00000180549	0.933303	+	GEX	1	FUT7	9
ENSG00000134762	-0.865992	-	GEX	1	DSC3	18
ENSG00000145358	0.857335	+	GEX	1	DDIT4L	4
ENSG00000187773	0.845543	+	GEX	1	DIPK1C	18
ENSG00000159217	-0.841485	-	GEX	1	IGF2BP1	17
ENSG00000188636	-0.834489	-	GEX	1	RTL6	22
ENSG00000140932	0.825168	+	GEX	1	CMTM2	16
ENSG00000122417	-0.820371	-	GEX	1	ODF2L	1
ENSG00000125845	0.817097	+	GEX	1	BMP2	20
ENSG00000127325	-0.815413	-	GEX	1	BEST3	12
ENSG00000158481	0.809397	+	GEX	1	CD1C	1
ENSG00000152894	-0.804764	-	GEX	1	PTPRK	6
ENSG00000170891	0.802082	+	GEX	1	CYTL1	4
ENSG00000099985	0.790507	+	GEX	1	OSM	22
ENSG00000072422	-0.788674	-	GEX	1	RHOBTB1	10
ENSG00000205730	0.783741	+	GEX	1	ITPRIPL2	16
ENSG00000176887	-0.772767	-	GEX	1	SOX11	2
ENSG00000160712	0.767729	+	GEX	1	IL6R	1
ENSG00000173805	-0.759533	-	GEX	1	HAP1	17
ENSG00000131370	0.754545	+	GEX	1	SH3BP5	3
ENSG00000260314	0.745133	+	GEX	1	MRC1	10
ENSG00000185436	0.739788	+	GEX	1	IFNLR1	1
ENSG00000010278	0.735648	+	GEX	1	CD9	12
ENSG00000030419	-0.732013	-	GEX	1	IKZF2	2
ENSG00000187922	0.731642	+	GEX	1	LCN10	9
ENSG00000101197	-0.730956	-	GEX	1	BIRC7	20
ENSG00000115339	0.72817	+	GEX	1	GALNT3	2
ENSG00000135083	-0.725991	-	GEX	1	CCNJL	5
ENSG00000179242	-0.719419	-	GEX	1	CDH4	20
ENSG00000155307	-0.718522	-	GEX	1	SAMSN1	21
ENSG00000197461	0.716775	+	GEX	1	PDGFA	7
ENSG00000104728	0.716498	+	GEX	1	ARHGEF10	8
ENSG00000135547	-0.715185	-	GEX	1	HEY2	6
ENSG00000148468	-0.714672	-	GEX	1	FAM171A1	10
ENSG00000122585	0.711743	+	GEX	1	NPY	7
ENSG00000171604	-0.710753	-	GEX	1	CXXC5	5
ENSG00000183378	0.710092	+	GEX	1	OVCH2	11
ENSG00000178695	0.709418	+	GEX	1	KCTD12	13
ENSG00000163694	0.706993	+	GEX	1	RBM47	4
ENSG00000125538	0.704007	+	GEX	1	IL1B	2
ENSG00000135144	-0.703312	-	GEX	1	DTX1	12
ENSG00000165757	0.703263	+	GEX	1	JCAD	10
ENSG00000134072	0.701852	+	GEX	1	CAMK1	3
ENSG00000183688	0.701088	+	GEX	1	RFLNB	17
ENSG00000170011	0.700846	+	GEX	1	MYRIP	3
ENSG00000262655	-0.689765	-	GEX	1	SPON1	11
ENSG00000114805	0.688299	+	GEX	1	PLCH1	3
ENSG00000074706	0.687387	+	GEX	1	IPCEF1	6
ENSG00000267206	0.685908	+	GEX	1	LCN6	9
ENSG00000086548	0.679751	+	GEX	1	CEACAM6	19
ENSG00000261371	0.665195	+	GEX	1	PECAM1	17
ENSG00000180777	-0.663316	-	GEX	1	ANKRD30B	18
ENSG00000001561	-0.662703	-	GEX	1	ENPP4	6
ENSG00000122025	0.660305	+	GEX	1	FLT3	13
ENSG00000083857	-0.659394	-	GEX	1	FAT1	4
ENSG00000137501	-0.653801	-	GEX	1	SYTL2	11
ENSG00000140563	-0.649379	-	GEX	1	MCTP2	15
ENSG00000124216	0.646064	+	GEX	1	SNAI1	20
ENSG00000166523	0.644147	+	GEX	1	CLEC4E	12
ENSG00000175040	-0.637557	-	GEX	1	CHST2	3
ENSG00000146555	-0.63496	-	GEX	1	SDK1	7
ENSG00000173482	-0.634285	-	GEX	1	PTPRM	18
ENSG00000010327	0.63178	+	GEX	1	STAB1	3
ENSG00000006534	0.631203	+	GEX	1	ALDH3B1	11
ENSG00000007171	0.62982	+	GEX	1	NOS2	17
ENSG00000104177	-0.628652	-	GEX	1	MYEF2	15
ENSG00000163618	0.627154	+	GEX	1	CADPS	3
ENSG00000164938	-0.626827	-	GEX	1	TP53INP1	8
ENSG00000184226	-0.626574	-	GEX	1	PCDH9	13
ENSG00000112782	-0.626538	-	GEX	1	CLIC5	6
ENSG00000140968	0.625593	+	GEX	1	IRF8	16
ENSG00000188707	-0.623998	-	GEX	1	ZBED6CL	7
ENSG00000165030	-0.623498	-	GEX	1	NFIL3	9
ENSG00000171303	-0.622546	-	GEX	1	KCNK3	2
ENSG00000180543	-0.622083	-	GEX	1	TSPYL5	8
ENSG00000035720	-0.620968	-	GEX	1	STAP1	4
ENSG00000105642	-0.61713	-	GEX	1	KCNN1	19
ENSG00000122642	0.613177	+	GEX	1	FKBP9	7
ENSG00000131016	-0.61156	-	GEX	1	AKAP12	6
ENSG00000235162	0.611308	+	GEX	1	C12orf75	12
ENSG00000267534	-0.610836	-	GEX	1	S1PR2	19
ENSG00000171033	-0.609782	-	GEX	1	PKIA	8
ENSG00000134531	0.609268	+	GEX	1	EMP1	12
ENSG00000153404	-0.604737	-	GEX	1	PLEKHG4B	5
ENSG00000185760	-0.60373	-	GEX	1	KCNQ5	6
ENSG00000146072	-0.601953	-	GEX	1	TNFRSF21	6
ENSG00000255398	0.600977	+	GEX	1	HCAR3	12
ENSG00000221968	-0.600586	-	GEX	1	FADS3	11
ENSG00000105642	-1	-	GEX	2	KCNN1	19
ENSG00000159217	-0.926609	-	GEX	2	IGF2BP1	17
ENSG00000134762	-0.901311	-	GEX	2	DSC3	18
ENSG00000101197	-0.844092	-	GEX	2	BIRC7	20
ENSG00000136002	-0.834127	-	GEX	2	ARHGEF4	2
ENSG00000186472	-0.817584	-	GEX	2	PCLO	7
ENSG00000173805	-0.813747	-	GEX	2	HAP1	17
ENSG00000112782	-0.808943	-	GEX	2	CLIC5	6
ENSG00000166349	-0.741986	-	GEX	2	RAG1	11
ENSG00000127920	-0.714072	-	GEX	2	GNG11	7
ENSG00000183166	-0.696348	-	GEX	2	CALN1	7
ENSG00000183378	-0.676339	-	GEX	2	OVCH2	11
ENSG00000167210	-0.660892	-	GEX	2	LOXHD1	18
ENSG00000125845	-0.650024	-	GEX	2	BMP2	20
ENSG00000166342	-0.639919	-	GEX	2	NETO1	18
ENSG00000196549	-0.624826	-	GEX	2	MME	3
ENSG00000101190	-0.623523	-	GEX	2	TCFL5	20
ENSG00000135333	-0.617844	-	GEX	2	EPHA7	6
ENSG00000124785	-0.616159	-	GEX	2	NRN1	6
ENSG00000046604	-0.611021	-	GEX	2	DSG2	18
ENSG00000157315	-0.607006	-	GEX	2	TMED6	16
ENSG00000262655	-0.603598	-	GEX	2	SPON1	11
ENSG00000184489	-0.600746	-	GEX	2	PTP4A3	8
ENSG00000163013	-1	-	GEX	3	FBXO41	2
ENSG00000177932	0.9615	+	GEX	3	ZNF354C	5
ENSG00000266472	0.937174	+	GEX	3	MRPS21	1
ENSG00000204946	0.887443	+	GEX	3	ZNF783	7
ENSG00000154059	0.884537	+	GEX	3	IMPACT	18
ENSG00000176293	0.866702	+	GEX	3	ZNF135	19
ENSG00000136111	0.799038	+	GEX	3	TBC1D4	13
ENSG00000132199	0.798622	+	GEX	3	ENOSF1	18
ENSG00000118965	0.792633	+	GEX	3	WDR35	2
ENSG00000103316	0.789987	+	GEX	3	CRYM	16
ENSG00000173218	0.781771	+	GEX	3	VANGL1	1
ENSG00000122025	-0.768404	-	GEX	3	FLT3	13
ENSG00000158716	0.751247	+	GEX	3	DUSP23	1
ENSG00000276043	-0.740873	-	GEX	3	UHRF1	19
ENSG00000116106	0.738553	+	GEX	3	EPHA4	2
ENSG00000054654	0.723368	+	GEX	3	SYNE2	14
ENSG00000158023	0.721731	+	GEX	3	CFAP251	12
ENSG00000005471	0.721164	+	GEX	3	ABCB4	7
ENSG00000185090	-0.707265	-	GEX	3	MANEAL	1
ENSG00000165895	0.705468	+	GEX	3	ARHGAP42	11
ENSG00000121989	0.704314	+	GEX	3	ACVR2A	2
ENSG00000197928	0.699177	+	GEX	3	ZNF677	19
ENSG00000131849	0.697114	+	GEX	3	ZNF132	19
ENSG00000126821	0.693482	+	GEX	3	SGPP1	14
ENSG00000134247	0.68914	+	GEX	3	PTGFRN	1
ENSG00000176105	0.688896	+	GEX	3	YES1	18
ENSG00000072609	0.685627	+	GEX	3	CHFR	12
ENSG00000196793	0.678238	+	GEX	3	ZNF239	10
ENSG00000105854	0.672846	+	GEX	3	PON2	7
ENSG00000176160	0.671955	+	GEX	3	HSF5	17
ENSG00000138640	0.670729	+	GEX	3	FAM13A	4
ENSG00000103257	-0.667841	-	GEX	3	SLC7A5	16
ENSG00000145945	0.666632	+	GEX	3	FAM50B	6
ENSG00000163606	0.664842	+	GEX	3	CD200R1	3
ENSG00000128641	0.661829	+	GEX	3	MYO1B	2
ENSG00000157985	0.65978	+	GEX	3	AGAP1	2
ENSG00000180340	-0.657976	-	GEX	3	FZD2	17
ENSG00000148498	0.656749	+	GEX	3	PARD3	10
ENSG00000083457	-0.656704	-	GEX	3	ITGAE	17
ENSG00000184545	0.656008	+	GEX	3	DUSP8	11
ENSG00000115109	0.651993	+	GEX	3	EPB41L5	2
ENSG00000196141	0.651702	+	GEX	3	SPATS2L	2
ENSG00000197747	0.646603	+	GEX	3	S100A10	1
ENSG00000196653	0.644331	+	GEX	3	ZNF502	3
ENSG00000145730	0.643134	+	GEX	3	PAM	5
ENSG00000175106	0.643032	+	GEX	3	TVP23C	17
ENSG00000175352	0.640566	+	GEX	3	NRIP3	11
ENSG00000165185	-0.6393	-	GEX	3	KIAA1958	9
ENSG00000038382	0.638299	+	GEX	3	TRIO	5
ENSG00000071205	0.637748	+	GEX	3	ARHGAP10	4
ENSG00000182197	0.637129	+	GEX	3	EXT1	8
ENSG00000185737	0.633276	+	GEX	3	NRG3	10
ENSG00000130766	-0.632269	-	GEX	3	SESN2	1
ENSG00000141542	-0.630502	-	GEX	3	RAB40B	17
ENSG00000196724	0.625673	+	GEX	3	ZNF418	19
ENSG00000132694	0.624046	+	GEX	3	ARHGEF11	1
ENSG00000111860	0.621785	+	GEX	3	CEP85L	6
ENSG00000271447	0.621748	+	GEX	3	MMP28	17
ENSG00000283428	-0.621595	-	GEX	3	CCDC195	2
ENSG00000267022	0.619923	+	GEX	3	AC067968.1	19
ENSG00000141447	0.615801	+	GEX	3	OSBPL1A	18
ENSG00000163328	0.613625	+	GEX	3	GPR155	2
ENSG00000003147	0.610926	+	GEX	3	ICA1	7
ENSG00000179241	0.609122	+	GEX	3	LDLRAD3	11
ENSG00000165105	0.60766	+	GEX	3	RASEF	9
ENSG00000101115	-0.606046	-	GEX	3	SALL4	20
ENSG00000067167	-0.605034	-	GEX	3	TRAM1	8
ENSG00000112290	-0.604424	-	GEX	3	WASF1	6
ENSG00000143367	0.604135	+	GEX	3	TUFT1	1
ENSG00000130340	0.602694	+	GEX	3	SNX9	6
ENSG00000137502	0.601479	+	GEX	3	RAB30	11
ENSG00000182983	0.600865	+	GEX	3	ZNF662	3
ENSG00000100721	-1	-	GEX	4	TCL1A	14
ENSG00000243749	-0.999837	-	GEX	4	TMEM35B	1
ENSG00000128322	-0.880469	-	GEX	4	IGLL1	22
ENSG00000280789	-0.873709	-	GEX	4	PAGR1	16
ENSG00000136541	0.867269	+	GEX	4	ERMN	2
ENSG00000119508	0.865952	+	GEX	4	NR4A3	9
ENSG00000161835	0.858797	+	GEX	4	TAMALIN	12
ENSG00000130340	0.836699	+	GEX	4	SNX9	6
ENSG00000214114	-0.833006	-	GEX	4	MYCBP	1
ENSG00000119421	-0.832845	-	GEX	4	NDUFA8	9
ENSG00000128218	-0.795097	-	GEX	4	VPREB3	22
ENSG00000225973	-0.794128	-	GEX	4	PIGBOS1	15
ENSG00000126266	0.789271	+	GEX	4	FFAR1	19
ENSG00000163683	-0.7827	-	GEX	4	SMIM14	4
ENSG00000169575	-0.779876	-	GEX	4	VPREB1	22
ENSG00000172086	-0.774727	-	GEX	4	KRCC1	2
ENSG00000076248	-0.77464	-	GEX	4	UNG	12
ENSG00000143314	-0.774136	-	GEX	4	MRPL24	1
ENSG00000132613	0.761283	+	GEX	4	MTSS2	16
ENSG00000162813	-0.757885	-	GEX	4	BPNT1	1
ENSG00000169155	0.756773	+	GEX	4	ZBTB43	9
ENSG00000197329	0.754606	+	GEX	4	PELI1	2
ENSG00000163159	-0.75453	-	GEX	4	VPS72	1
ENSG00000117450	-0.748873	-	GEX	4	PRDX1	1
ENSG00000175792	-0.74774	-	GEX	4	RUVBL1	3
ENSG00000107447	-0.7472	-	GEX	4	DNTT	10
ENSG00000181826	0.741672	+	GEX	4	RELL1	4
ENSG00000015568	0.736392	+	GEX	4	RGPD5	2
ENSG00000075426	0.733792	+	GEX	4	FOSL2	2
ENSG00000088986	-0.725193	-	GEX	4	DYNLL1	12
ENSG00000056050	-0.724864	-	GEX	4	HPF1	4
ENSG00000170270	-0.72459	-	GEX	4	GON7	14
ENSG00000165672	-0.723574	-	GEX	4	PRDX3	10
ENSG00000101003	-0.723105	-	GEX	4	GINS1	20
ENSG00000157933	0.721351	+	GEX	4	SKI	1
ENSG00000174684	-0.719042	-	GEX	4	B4GAT1	11
ENSG00000119013	-0.718297	-	GEX	4	NDUFB3	2
ENSG00000150779	-0.71745	-	GEX	4	TIMM8B	11
ENSG00000139112	0.717384	+	GEX	4	GABARAPL1	12
ENSG00000137502	0.717324	+	GEX	4	RAB30	11
ENSG00000173409	-0.713055	-	GEX	4	ARV1	1
ENSG00000181061	-0.709176	-	GEX	4	HIGD1A	3
ENSG00000077152	-0.709021	-	GEX	4	UBE2T	1
ENSG00000132541	-0.70426	-	GEX	4	RIDA	8
ENSG00000104856	0.703902	+	GEX	4	RELB	19
ENSG00000104419	0.703801	+	GEX	4	NDRG1	8
ENSG00000168310	-0.698081	-	GEX	4	IRF2	4
ENSG00000151726	0.694235	+	GEX	4	ACSL1	4
ENSG00000206053	-0.69169	-	GEX	4	JPT2	16
ENSG00000174500	-0.686316	-	GEX	4	GCSAM	3
ENSG00000116237	-0.684594	-	GEX	4	ICMT	1
ENSG00000164674	0.684572	+	GEX	4	SYTL3	6
ENSG00000104889	-0.683339	-	GEX	4	RNASEH2A	19
ENSG00000178537	-0.68254	-	GEX	4	SLC25A20	3
ENSG00000104147	-0.679479	-	GEX	4	OIP5	15
ENSG00000169139	-0.67762	-	GEX	4	UBE2V2	8
ENSG00000133835	-0.674872	-	GEX	4	HSD17B4	5
ENSG00000162704	-0.673725	-	GEX	4	ARPC5	1
ENSG00000131747	-0.673507	-	GEX	4	TOP2A	17
ENSG00000171700	-0.671805	-	GEX	4	RGS19	20
ENSG00000175938	-0.671501	-	GEX	4	ORAI3	16
ENSG00000240065	-0.67147	-	GEX	4	PSMB9	6
ENSG00000137507	0.666502	+	GEX	4	LRRC32	11
ENSG00000213463	-0.66642	-	GEX	4	SYNJ2BP	14
ENSG00000116791	-0.664349	-	GEX	4	CRYZ	1
ENSG00000078804	0.664302	+	GEX	4	TP53INP2	20
ENSG00000103490	-0.662024	-	GEX	4	PYCARD	16
ENSG00000237651	-0.658501	-	GEX	4	C2orf74	2
ENSG00000196715	-0.657623	-	GEX	4	VKORC1L1	7
ENSG00000136518	-0.656269	-	GEX	4	ACTL6A	3
ENSG00000129480	-0.655487	-	GEX	4	DTD2	14
ENSG00000118985	0.654735	+	GEX	4	ELL2	5
ENSG00000138180	-0.653994	-	GEX	4	CEP55	10
ENSG00000126787	-0.653829	-	GEX	4	DLGAP5	14
ENSG00000117399	-0.652669	-	GEX	4	CDC20	1
ENSG00000186687	-0.652548	-	GEX	4	LYRM7	5
ENSG00000198937	-0.652381	-	GEX	4	CCDC167	6
ENSG00000135828	-0.651703	-	GEX	4	RNASEL	1
ENSG00000086289	-0.651557	-	GEX	4	EPDR1	7
ENSG00000183978	-0.651475	-	GEX	4	COA3	17
ENSG00000112149	0.650347	+	GEX	4	CD83	6
ENSG00000160223	0.648482	+	GEX	4	ICOSLG	21
ENSG00000106367	-0.648292	-	GEX	4	AP1S1	7
ENSG00000276043	-0.647474	-	GEX	4	UHRF1	19
ENSG00000159228	-0.647178	-	GEX	4	CBR1	21
ENSG00000243667	-0.647131	-	GEX	4	WDR92	2
ENSG00000084733	-0.646533	-	GEX	4	RAB10	2
ENSG00000129562	-0.646454	-	GEX	4	DAD1	14
ENSG00000153140	-0.644812	-	GEX	4	CETN3	5
ENSG00000095585	-0.644779	-	GEX	4	BLNK	10
ENSG00000077348	-0.644418	-	GEX	4	EXOSC5	19
ENSG00000204856	-0.644387	-	GEX	4	FAM216A	12
ENSG00000167220	-0.644224	-	GEX	4	HDHD2	18
ENSG00000179094	0.643991	+	GEX	4	PER1	17
ENSG00000177383	-0.642081	-	GEX	4	MAGEF1	3
ENSG00000275126	-0.638129	-	GEX	4	H4C13	6
ENSG00000228716	-0.635535	-	GEX	4	DHFR	5
ENSG00000149196	-0.635156	-	GEX	4	HIKESHI	11
ENSG00000117748	-0.634075	-	GEX	4	RPA2	1
ENSG00000156232	0.633325	+	GEX	4	WHAMM	15
ENSG00000176105	0.632955	+	GEX	4	YES1	18
ENSG00000072571	-0.632768	-	GEX	4	HMMR	5
ENSG00000133574	-0.632253	-	GEX	4	GIMAP4	7
ENSG00000184545	0.628497	+	GEX	4	DUSP8	11
ENSG00000170891	-0.627135	-	GEX	4	CYTL1	4
ENSG00000090861	-0.626644	-	GEX	4	AARS1	16
ENSG00000112118	-0.625385	-	GEX	4	MCM3	6
ENSG00000168334	0.624325	+	GEX	4	XIRP1	3
ENSG00000184992	-0.624312	-	GEX	4	BRI3BP	12
ENSG00000114988	-0.62378	-	GEX	4	LMAN2L	2
ENSG00000176386	-0.622529	-	GEX	4	CDC26	9
ENSG00000128311	-0.62119	-	GEX	4	TST	22
ENSG00000170525	0.620846	+	GEX	4	PFKFB3	10
ENSG00000101544	0.620761	+	GEX	4	ADNP2	18
ENSG00000175097	-0.620292	-	GEX	4	RAG2	11
ENSG00000217555	-0.618665	-	GEX	4	CKLF	16
ENSG00000269955	-0.618285	-	GEX	4	FMC1-LUC7L2	7
ENSG00000055483	0.617372	+	GEX	4	USP36	17
ENSG00000116586	-0.616886	-	GEX	4	LAMTOR2	1
ENSG00000238227	-0.616432	-	GEX	4	TMEM250	9
ENSG00000186470	-0.616204	-	GEX	4	BTN3A2	6
ENSG00000089063	-0.614594	-	GEX	4	TMEM230	20
ENSG00000176022	-0.614531	-	GEX	4	B3GALT6	1
ENSG00000111639	-0.613252	-	GEX	4	MRPL51	12
ENSG00000241360	-0.612411	-	GEX	4	PDXP	22
ENSG00000170915	-0.612349	-	GEX	4	PAQR8	6
ENSG00000138073	-0.611621	-	GEX	4	PREB	2
ENSG00000134107	0.610215	+	GEX	4	BHLHE40	3
ENSG00000162614	-0.609727	-	GEX	4	NEXN	1
ENSG00000166349	-0.609584	-	GEX	4	RAG1	11
ENSG00000163528	-0.608716	-	GEX	4	CHCHD4	3
ENSG00000117054	-0.608327	-	GEX	4	ACADM	1
ENSG00000105011	-0.608258	-	GEX	4	ASF1B	19
ENSG00000255072	-0.608063	-	GEX	4	PIGY	4
ENSG00000137310	-0.607146	-	GEX	4	TCF19	6
ENSG00000277117	0.606332	+	GEX	4	FP565260.3	21
ENSG00000121211	-0.605397	-	GEX	4	MND1	4
ENSG00000119640	-0.605016	-	GEX	4	ACYP1	14
ENSG00000125703	-0.603945	-	GEX	4	ATG4C	1
ENSG00000239672	-0.6038	-	GEX	4	NME1	17
ENSG00000145337	-0.603603	-	GEX	4	PYURF	4
ENSG00000074071	-0.602853	-	GEX	4	MRPS34	16
ENSG00000059573	-0.601834	-	GEX	4	ALDH18A1	10
ENSG00000103051	-0.600847	-	GEX	4	COG4	16
ENSG00000173915	-0.600555	-	GEX	4	ATP5MD	10
ENSG00000091409	1	+	GEX	5	ITGA6	2
ENSG00000196730	0.958585	+	GEX	5	DAPK1	9
ENSG00000174059	0.897006	+	GEX	5	CD34	1
ENSG00000101115	0.824456	+	GEX	5	SALL4	20
ENSG00000054793	0.822112	+	GEX	5	ATP9A	20
ENSG00000183166	0.73116	+	GEX	5	CALN1	7
ENSG00000145349	-0.726961	-	GEX	5	CAMK2D	4
ENSG00000081041	0.709606	+	GEX	5	CXCL2	4
ENSG00000130584	0.702631	+	GEX	5	ZBTB46	20
ENSG00000251322	0.694702	+	GEX	5	SHANK3	22
ENSG00000184293	-0.682895	-	GEX	5	CLECL1	12
ENSG00000197763	0.679333	+	GEX	5	TXNRD3	3
ENSG00000172889	0.678052	+	GEX	5	EGFL7	9
ENSG00000245848	0.677766	+	GEX	5	CEBPA	19
ENSG00000116991	0.67529	+	GEX	5	SIPA1L2	1
ENSG00000112299	0.664183	+	GEX	5	VNN1	6
ENSG00000137959	0.659705	+	GEX	5	IFI44L	1
ENSG00000137965	0.659359	+	GEX	5	IFI44	1
ENSG00000137265	-0.657164	-	GEX	5	IRF4	6
ENSG00000090104	0.647987	+	GEX	5	RGS1	1
ENSG00000100154	0.640641	+	GEX	5	TTC28	22
ENSG00000150681	0.636965	+	GEX	5	RGS18	1
ENSG00000118785	0.636824	+	GEX	5	SPP1	4
ENSG00000138795	-0.635769	-	GEX	5	LEF1	4
ENSG00000119508	0.63346	+	GEX	5	NR4A3	9
ENSG00000003436	0.629132	+	GEX	5	TFPI	2
ENSG00000107485	0.62603	+	GEX	5	GATA3	10
ENSG00000155657	-0.623529	-	GEX	5	TTN	2
ENSG00000057704	0.621709	+	GEX	5	TMCC3	12
ENSG00000185028	-0.621668	-	GEX	5	LRRC14B	5
ENSG00000183688	0.612886	+	GEX	5	RFLNB	17
ENSG00000144824	-0.600405	-	GEX	5	PHLDB2	3
ENSG00000148773	-1	-	GEX	6	MKI67	10
ENSG00000066279	-0.97843	-	GEX	6	ASPM	1
ENSG00000287080	-0.972206	-	GEX	6	H3C3	6
ENSG00000183856	-0.960654	-	GEX	6	IQGAP3	1
ENSG00000123485	-0.949982	-	GEX	6	HJURP	2
ENSG00000117724	-0.944063	-	GEX	6	CENPF	1
ENSG00000143476	-0.934107	-	GEX	6	DTL	1
ENSG00000109805	-0.929558	-	GEX	6	NCAPG	4
ENSG00000273983	-0.926774	-	GEX	6	H3C8	6
ENSG00000167513	-0.917255	-	GEX	6	CDT1	16
ENSG00000174371	-0.915883	-	GEX	6	EXO1	1
ENSG00000101412	-0.889572	-	GEX	6	E2F1	20
ENSG00000286522	-0.889441	-	GEX	6	H3C2	6
ENSG00000093009	-0.886044	-	GEX	6	CDC45	22
ENSG00000143228	-0.885034	-	GEX	6	NUF2	1
ENSG00000146670	-0.879661	-	GEX	6	CDCA5	11
ENSG00000276368	-0.876351	-	GEX	6	H2AC14	6
ENSG00000156970	-0.872201	-	GEX	6	BUB1B	15
ENSG00000274997	-0.87018	-	GEX	6	H2AC12	6
ENSG00000237649	-0.869917	-	GEX	6	KIFC1	6
ENSG00000198901	-0.865238	-	GEX	6	PRC1	15
ENSG00000164045	-0.86176	-	GEX	6	CDC25A	3
ENSG00000011426	-0.853845	-	GEX	6	ANLN	7
ENSG00000076382	-0.853808	-	GEX	6	SPAG5	17
ENSG00000196787	-0.851721	-	GEX	6	H2AC11	6
ENSG00000137804	-0.848046	-	GEX	6	NUSAP1	15
ENSG00000101057	-0.845271	-	GEX	6	MYBL2	20
ENSG00000111206	-0.844839	-	GEX	6	FOXM1	12
ENSG00000171848	-0.839656	-	GEX	6	RRM2	2
ENSG00000117650	-0.82726	-	GEX	6	NEK2	1
ENSG00000270882	-0.821229	-	GEX	6	H4C14	1
ENSG00000277775	-0.814958	-	GEX	6	H3C7	6
ENSG00000161888	-0.814342	-	GEX	6	SPC24	19
ENSG00000276903	-0.813741	-	GEX	6	H2AC16	6
ENSG00000185130	-0.812112	-	GEX	6	H2BC13	6
ENSG00000129173	-0.809873	-	GEX	6	E2F8	11
ENSG00000145386	-0.809661	-	GEX	6	CCNA2	4
ENSG00000177602	-0.80904	-	GEX	6	HASPIN	17
ENSG00000051341	-0.808332	-	GEX	6	POLQ	3
ENSG00000179144	0.807044	+	GEX	6	GIMAP7	7
ENSG00000203811	-0.802521	-	GEX	6	H3C14	1
ENSG00000007968	-0.802501	-	GEX	6	E2F2	1
ENSG00000169607	-0.798859	-	GEX	6	CKAP2L	2
ENSG00000171241	-0.797486	-	GEX	6	SHCBP1	16
ENSG00000094804	-0.794894	-	GEX	6	CDC6	17
ENSG00000167286	0.791901	+	GEX	6	CD3D	11
ENSG00000142945	-0.787188	-	GEX	6	KIF2C	1
ENSG00000119969	-0.783887	-	GEX	6	HELLS	10
ENSG00000163808	-0.782143	-	GEX	6	KIF15	3
ENSG00000124635	-0.779642	-	GEX	6	H2BC11	6
ENSG00000184357	-0.779364	-	GEX	6	H1-5	6
ENSG00000188486	-0.778437	-	GEX	6	H2AX	11
ENSG00000166803	-0.776147	-	GEX	6	PCLAF	15
ENSG00000075702	-0.77594	-	GEX	6	WDR62	19
ENSG00000138160	-0.775767	-	GEX	6	KIF11	10
ENSG00000121152	-0.770645	-	GEX	6	NCAPH	2
ENSG00000185885	0.767133	+	GEX	6	IFITM1	11
ENSG00000176890	-0.762746	-	GEX	6	TYMS	18
ENSG00000157456	-0.758948	-	GEX	6	CCNB2	15
ENSG00000126787	-0.75359	-	GEX	6	DLGAP5	14
ENSG00000259316	-0.750028	-	GEX	6	AC087632.2	15
ENSG00000133561	0.749271	+	GEX	6	GIMAP6	7
ENSG00000134690	-0.747476	-	GEX	6	CDCA8	1
ENSG00000122966	-0.746949	-	GEX	6	CIT	12
ENSG00000092853	-0.745195	-	GEX	6	CLSPN	1
ENSG00000167670	-0.744316	-	GEX	6	CHAF1A	19
ENSG00000156802	-0.742447	-	GEX	6	ATAD2	8
ENSG00000088325	-0.738025	-	GEX	6	TPX2	20
ENSG00000273703	-0.737204	-	GEX	6	H2BC14	6
ENSG00000203812	-0.736563	-	GEX	6	H2AC18	1
ENSG00000089685	-0.736512	-	GEX	6	BIRC5	17
ENSG00000138180	-0.735731	-	GEX	6	CEP55	10
ENSG00000118193	-0.735701	-	GEX	6	KIF14	1
ENSG00000151725	-0.735369	-	GEX	6	CENPU	4
ENSG00000274641	-0.732369	-	GEX	6	H2BC17	6
ENSG00000111247	-0.73097	-	GEX	6	RAD51AP1	12
ENSG00000112984	-0.730325	-	GEX	6	KIF20A	5
ENSG00000184661	-0.729047	-	GEX	6	CDCA2	8
ENSG00000276043	-0.727608	-	GEX	6	UHRF1	19
ENSG00000112742	-0.726914	-	GEX	6	TTK	6
ENSG00000104738	-0.726218	-	GEX	6	MCM4	8
ENSG00000117399	-0.725336	-	GEX	6	CDC20	1
ENSG00000129810	-0.722519	-	GEX	6	SGO1	3
ENSG00000139734	-0.72134	-	GEX	6	DIAPH3	13
ENSG00000127586	-0.71816	-	GEX	6	CHTF18	16
ENSG00000137807	-0.717848	-	GEX	6	KIF23	15
ENSG00000178999	-0.716315	-	GEX	6	AURKB	17
ENSG00000085840	-0.715345	-	GEX	6	ORC1	1
ENSG00000107742	0.713146	+	GEX	6	SPOCK2	10
ENSG00000111796	0.712676	+	GEX	6	KLRB1	12
ENSG00000137812	-0.708842	-	GEX	6	KNL1	15
ENSG00000138778	-0.707898	-	GEX	6	CENPE	4
ENSG00000065328	-0.705994	-	GEX	6	MCM10	10
ENSG00000110934	0.705288	+	GEX	6	BIN2	12
ENSG00000165244	-0.704582	-	GEX	6	ZNF367	9
ENSG00000198851	0.704505	+	GEX	6	CD3E	11
ENSG00000227507	0.701595	+	GEX	6	LTB	6
ENSG00000163519	0.7004	+	GEX	6	TRAT1	3
ENSG00000172005	0.699513	+	GEX	6	MAL	2
ENSG00000160654	0.699133	+	GEX	6	CD3G	11
ENSG00000183598	-0.697559	-	GEX	6	H3C13	1
ENSG00000146918	-0.697436	-	GEX	6	NCAPG2	7
ENSG00000275126	-0.697421	-	GEX	6	H4C13	6
ENSG00000275713	-0.695905	-	GEX	6	H2BC9	6
ENSG00000051180	-0.694944	-	GEX	6	RAD51	15
ENSG00000136492	-0.692066	-	GEX	6	BRIP1	17
ENSG00000131747	-0.691888	-	GEX	6	TOP2A	17
ENSG00000170312	-0.691601	-	GEX	6	CDK1	10
ENSG00000196747	-0.691467	-	GEX	6	H2AC13	6
ENSG00000178562	0.690913	+	GEX	6	CD28	2
ENSG00000274290	-0.690825	-	GEX	6	H2BC6	6
ENSG00000277157	-0.688683	-	GEX	6	H4C4	6
ENSG00000113263	0.687706	+	GEX	6	ITK	5
ENSG00000110448	0.68688	+	GEX	6	CD5	11
ENSG00000177084	-0.686718	-	GEX	6	POLE	12
ENSG00000085999	-0.68371	-	GEX	6	RAD54L	1
ENSG00000152253	-0.681835	-	GEX	6	SPC25	2
ENSG00000132465	0.681351	+	GEX	6	JCHAIN	4
ENSG00000119326	-0.681225	-	GEX	6	CTNNAL1	9
ENSG00000075218	-0.67889	-	GEX	6	GTSE1	22
ENSG00000092470	-0.676466	-	GEX	6	WDR76	15
ENSG00000080986	-0.672257	-	GEX	6	NDC80	18
ENSG00000112312	-0.671754	-	GEX	6	GMNN	6
ENSG00000165929	0.67122	+	GEX	6	TC2N	14
ENSG00000132646	-0.668101	-	GEX	6	PCNA	20
ENSG00000135269	0.665787	+	GEX	6	TES	7
ENSG00000276180	-0.664054	-	GEX	6	H4C9	6
ENSG00000130816	-0.664008	-	GEX	6	DNMT1	19
ENSG00000166508	-0.663985	-	GEX	6	MCM7	7
ENSG00000189057	-0.662513	-	GEX	6	FAM111B	11
ENSG00000105486	-0.662225	-	GEX	6	LIG1	19
ENSG00000023445	0.661724	+	GEX	6	BIRC3	11
ENSG00000116824	0.658112	+	GEX	6	CD2	1
ENSG00000166451	-0.657376	-	GEX	6	CENPN	16
ENSG00000184445	-0.654076	-	GEX	6	KNTC1	12
ENSG00000154839	-0.653122	-	GEX	6	SKA1	18
ENSG00000074966	0.651121	+	GEX	6	TXK	4
ENSG00000154920	-0.650061	-	GEX	6	EME1	17
ENSG00000140525	-0.648981	-	GEX	6	FANCI	15
ENSG00000276410	-0.648304	-	GEX	6	H2BC3	6
ENSG00000278463	-0.645544	-	GEX	6	H2AC4	6
ENSG00000113810	-0.643412	-	GEX	6	SMC4	3
ENSG00000123416	-0.643109	-	GEX	6	TUBA1B	12
ENSG00000197540	0.642152	+	GEX	6	GZMM	19
ENSG00000149503	-0.63969	-	GEX	6	INCENP	11
ENSG00000072571	-0.639268	-	GEX	6	HMMR	5
ENSG00000077152	-0.639234	-	GEX	6	UBE2T	1
ENSG00000101447	-0.638652	-	GEX	6	FAM83D	20
ENSG00000171320	-0.637827	-	GEX	6	ESCO2	8
ENSG00000142731	-0.637664	-	GEX	6	PLK4	4
ENSG00000122952	-0.634996	-	GEX	6	ZWINT	10
ENSG00000115523	0.633846	+	GEX	6	GNLY	2
ENSG00000100162	-0.633697	-	GEX	6	CENPM	22
ENSG00000103995	-0.633418	-	GEX	6	CEP152	15
ENSG00000160957	-0.632057	-	GEX	6	RECQL4	8
ENSG00000135451	-0.631798	-	GEX	6	TROAP	12
ENSG00000008517	0.631138	+	GEX	6	IL32	16
ENSG00000161800	-0.630706	-	GEX	6	RACGAP1	12
ENSG00000121621	-0.630138	-	GEX	6	KIF18A	11
ENSG00000149554	-0.629522	-	GEX	6	CHEK1	11
ENSG00000180644	0.627193	+	GEX	6	PRF1	10
ENSG00000184270	-0.624441	-	GEX	6	H2AC21	1
ENSG00000203814	-0.624143	-	GEX	6	H2BC18	1
ENSG00000278637	-0.623742	-	GEX	6	H4C1	6
ENSG00000100100	0.622088	+	GEX	6	PIK3IP1	22
ENSG00000165304	-0.621273	-	GEX	6	MELK	9
ENSG00000278677	-0.620305	-	GEX	6	H2AC17	6
ENSG00000136824	-0.619414	-	GEX	6	SMC2	9
ENSG00000145649	0.618652	+	GEX	6	GZMA	5
ENSG00000071575	0.618253	+	GEX	6	TRIB2	2
ENSG00000127564	-0.617163	-	GEX	6	PKMYT1	16
ENSG00000198826	-0.614185	-	GEX	6	ARHGAP11A	15
ENSG00000132780	-0.613335	-	GEX	6	NASP	1
ENSG00000172673	0.612683	+	GEX	6	THEMIS	6
ENSG00000134057	-0.611379	-	GEX	6	CCNB1	5
ENSG00000133574	0.609443	+	GEX	6	GIMAP4	7
ENSG00000175063	-0.608833	-	GEX	6	UBE2C	20
ENSG00000173207	-0.608794	-	GEX	6	CKS1B	1
ENSG00000068489	-0.608785	-	GEX	6	PRR11	17
ENSG00000105011	-0.608671	-	GEX	6	ASF1B	19
ENSG00000196329	0.606048	+	GEX	6	GIMAP5	7
ENSG00000185477	0.604535	+	GEX	6	GPRIN3	4
ENSG00000110876	0.602959	+	GEX	6	SELPLG	12
ENSG00000136982	-0.602725	-	GEX	6	DSCC1	8
ENSG00000166750	0.602365	+	GEX	6	SLFN5	17
ENSG00000024526	-0.600894	-	GEX	6	DEPDC1	1
ENSG00000121895	-1	-	GEX	7	TMEM156	4
ENSG00000143369	-0.905417	-	GEX	7	ECM1	1
ENSG00000164929	-0.905337	-	GEX	7	BAALC	8
ENSG00000092421	-0.892704	-	GEX	7	SEMA6A	5
ENSG00000179241	0.890315	+	GEX	7	LDLRAD3	11
ENSG00000142583	-0.868557	-	GEX	7	SLC2A5	1
ENSG00000124942	-0.8623	-	GEX	7	AHNAK	11
ENSG00000171643	-0.855021	-	GEX	7	S100Z	5
ENSG00000188820	-0.850953	-	GEX	7	CALHM6	6
ENSG00000204482	-0.840231	-	GEX	7	LST1	6
ENSG00000152784	-0.829374	-	GEX	7	PRDM8	4
ENSG00000174776	-0.812617	-	GEX	7	WDR49	3
ENSG00000130396	0.808343	+	GEX	7	AFDN	6
ENSG00000120833	-0.790331	-	GEX	7	SOCS2	12
ENSG00000157985	0.789754	+	GEX	7	AGAP1	2
ENSG00000169508	-0.783114	-	GEX	7	GPR183	13
ENSG00000162496	-0.780053	-	GEX	7	DHRS3	1
ENSG00000188404	-0.777293	-	GEX	7	SELL	1
ENSG00000163297	-0.774902	-	GEX	7	ANTXR2	4
ENSG00000198520	-0.754354	-	GEX	7	ARMH1	1
ENSG00000184293	-0.752081	-	GEX	7	CLECL1	12
ENSG00000106546	-0.745262	-	GEX	7	AHR	7
ENSG00000227507	-0.743995	-	GEX	7	LTB	6
ENSG00000260314	-0.742449	-	GEX	7	MRC1	10
ENSG00000166503	0.742019	+	GEX	7	HDGFL3	15
ENSG00000156738	-0.7364	-	GEX	7	MS4A1	11
ENSG00000135046	-0.734165	-	GEX	7	ANXA1	9
ENSG00000083857	0.732669	+	GEX	7	FAT1	4
ENSG00000108468	0.731181	+	GEX	7	CBX1	17
ENSG00000163564	-0.724446	-	GEX	7	PYHIN1	1
ENSG00000028137	-0.718876	-	GEX	7	TNFRSF1B	1
ENSG00000122862	-0.718229	-	GEX	7	SRGN	10
ENSG00000133561	-0.717989	-	GEX	7	GIMAP6	7
ENSG00000143494	0.713285	+	GEX	7	VASH2	1
ENSG00000110237	-0.712364	-	GEX	7	ARHGEF17	11
ENSG00000153064	-0.708971	-	GEX	7	BANK1	4
ENSG00000161544	-0.707254	-	GEX	7	CYGB	17
ENSG00000110852	-0.705084	-	GEX	7	CLEC2B	12
ENSG00000139278	-0.702891	-	GEX	7	GLIPR1	12
ENSG00000105339	-0.69875	-	GEX	7	DENND3	8
ENSG00000124570	-0.694786	-	GEX	7	SERPINB6	6
ENSG00000059377	-0.693604	-	GEX	7	TBXAS1	7
ENSG00000178445	0.693508	+	GEX	7	GLDC	9
ENSG00000196684	-0.689517	-	GEX	7	HSH2D	19
ENSG00000138771	0.689152	+	GEX	7	SHROOM3	4
ENSG00000245848	-0.688115	-	GEX	7	CEBPA	19
ENSG00000125266	0.687945	+	GEX	7	EFNB2	13
ENSG00000176887	0.687086	+	GEX	7	SOX11	2
ENSG00000100504	-0.683581	-	GEX	7	PYGL	14
ENSG00000185198	-0.683368	-	GEX	7	PRSS57	19
ENSG00000123146	-0.676578	-	GEX	7	ADGRE5	19
ENSG00000186105	-0.670671	-	GEX	7	LRRC70	5
ENSG00000133574	-0.670058	-	GEX	7	GIMAP4	7
ENSG00000184557	-0.669557	-	GEX	7	SOCS3	17
ENSG00000170542	-0.667614	-	GEX	7	SERPINB9	6
ENSG00000154451	-0.665591	-	GEX	7	GBP5	1
ENSG00000151967	-0.664892	-	GEX	7	SCHIP1	3
ENSG00000179431	0.659851	+	GEX	7	FJX1	11
ENSG00000188848	0.658279	+	GEX	7	BEND4	4
ENSG00000185432	-0.65799	-	GEX	7	METTL7A	12
ENSG00000139626	-0.657669	-	GEX	7	ITGB7	12
ENSG00000075426	-0.655286	-	GEX	7	FOSL2	2
ENSG00000115109	0.655095	+	GEX	7	EPB41L5	2
ENSG00000090376	-0.653024	-	GEX	7	IRAK3	12
ENSG00000135926	-0.652421	-	GEX	7	TMBIM1	2
ENSG00000135272	-0.651796	-	GEX	7	MDFIC	7
ENSG00000103335	-0.651502	-	GEX	7	PIEZO1	16
ENSG00000185271	0.648495	+	GEX	7	KLHL33	14
ENSG00000155307	-0.643669	-	GEX	7	SAMSN1	21
ENSG00000180549	-0.643627	-	GEX	7	FUT7	9
ENSG00000251349	0.64281	+	GEX	7	MSANTD3-TMEFF1	9
ENSG00000152804	-0.642137	-	GEX	7	HHEX	10
ENSG00000038945	-0.638406	-	GEX	7	MSR1	8
ENSG00000233757	0.637033	+	GEX	7	AC092835.1	2
ENSG00000175130	0.635185	+	GEX	7	MARCKSL1	1
ENSG00000100968	0.632311	+	GEX	7	NFATC4	14
ENSG00000162645	-0.628803	-	GEX	7	GBP2	1
ENSG00000216490	-0.627578	-	GEX	7	IFI30	19
ENSG00000100097	-0.626534	-	GEX	7	LGALS1	22
ENSG00000138696	-0.625046	-	GEX	7	BMPR1B	4
ENSG00000157303	-0.624691	-	GEX	7	SUSD3	9
ENSG00000139193	-0.623084	-	GEX	7	CD27	12
ENSG00000167895	-0.623028	-	GEX	7	TMC8	17
ENSG00000065413	-0.617031	-	GEX	7	ANKRD44	2
ENSG00000184588	-0.615736	-	GEX	7	PDE4B	1
ENSG00000116128	0.61459	+	GEX	7	BCL9	1
ENSG00000127507	-0.613953	-	GEX	7	ADGRE2	19
ENSG00000163069	0.612357	+	GEX	7	SGCB	4
ENSG00000118971	-0.611515	-	GEX	7	CCND2	12
ENSG00000150995	-0.611139	-	GEX	7	ITPR1	3
ENSG00000196154	-0.61055	-	GEX	7	S100A4	1
ENSG00000087495	0.610417	+	GEX	7	PHACTR3	20
ENSG00000163697	0.609875	+	GEX	7	APBB2	4
ENSG00000197410	0.609751	+	GEX	7	DCHS2	4
ENSG00000160796	-0.609102	-	GEX	7	NBEAL2	3
ENSG00000148483	-0.608857	-	GEX	7	TMEM236	10
ENSG00000227051	0.608725	+	GEX	7	C14orf132	14
ENSG00000153292	-0.608416	-	GEX	7	ADGRF1	6
ENSG00000124019	-0.607001	-	GEX	7	FAM124B	2
ENSG00000176769	0.606994	+	GEX	7	TCERG1L	10
ENSG00000179144	-0.605414	-	GEX	7	GIMAP7	7
ENSG00000100427	-0.604819	-	GEX	7	MLC1	22
ENSG00000180777	0.604712	+	GEX	7	ANKRD30B	18
ENSG00000150977	-0.604534	-	GEX	7	RILPL2	12
ENSG00000174130	-0.603339	-	GEX	7	TLR6	4
ENSG00000188641	-0.601931	-	GEX	7	DPYD	1
ENSG00000251322	-0.601445	-	GEX	7	SHANK3	22
ENSG00000253352	1	+	GEX	8	TUG1	22
ENSG00000112695	-0.967285	-	GEX	8	COX7A2	6
ENSG00000262664	-0.918582	-	GEX	8	OVCA2	17
ENSG00000277075	-0.914962	-	GEX	8	H2AC8	6
ENSG00000142227	-0.909749	-	GEX	8	EMP3	19
ENSG00000197061	-0.878421	-	GEX	8	H4C3	6
ENSG00000115128	-0.878363	-	GEX	8	SF3B6	2
ENSG00000115540	-0.873182	-	GEX	8	MOB4	2
ENSG00000170855	-0.856631	-	GEX	8	TRIAP1	12
ENSG00000274618	-0.853855	-	GEX	8	H4C6	6
ENSG00000091317	-0.852724	-	GEX	8	CMTM6	3
ENSG00000183617	-0.851167	-	GEX	8	MRPL54	19
ENSG00000113811	-0.842625	-	GEX	8	SELENOK	3
ENSG00000132432	-0.832588	-	GEX	8	SEC61G	7
ENSG00000169976	-0.830807	-	GEX	8	SF3B5	6
ENSG00000173726	-0.827935	-	GEX	8	TOMM20	1
ENSG00000206047	0.826734	+	GEX	8	DEFA1	8
ENSG00000156411	-0.824891	-	GEX	8	ATP5MPL	14
ENSG00000171867	-0.810409	-	GEX	8	PRNP	20
ENSG00000221983	-0.808228	-	GEX	8	UBA52	19
ENSG00000100410	-0.805907	-	GEX	8	PHF5A	22
ENSG00000170881	-0.80578	-	GEX	8	RNF139	8
ENSG00000124562	-0.805248	-	GEX	8	SNRPC	6
ENSG00000169508	-0.79768	-	GEX	8	GPR183	13
ENSG00000125835	-0.797484	-	GEX	8	SNRPB	20
ENSG00000185864	0.793939	+	GEX	8	NPIPB4	16
ENSG00000115520	-0.783441	-	GEX	8	COQ10B	2
ENSG00000149806	-0.779622	-	GEX	8	FAU	11
ENSG00000164919	-0.777228	-	GEX	8	COX6C	8
ENSG00000204899	-0.776412	-	GEX	8	MZT1	13
ENSG00000197238	-0.773751	-	GEX	8	H4C11	6
ENSG00000197409	-0.773628	-	GEX	8	H3C4	6
ENSG00000116752	-0.772948	-	GEX	8	BCAS2	1
ENSG00000184260	-0.771627	-	GEX	8	H2AC20	1
ENSG00000182004	-0.770712	-	GEX	8	SNRPE	1
ENSG00000276966	-0.769329	-	GEX	8	H4C5	6
ENSG00000137947	-0.769145	-	GEX	8	GTF2B	1
ENSG00000189043	-0.76835	-	GEX	8	NDUFA4	7
ENSG00000110852	-0.768027	-	GEX	8	CLEC2B	12
ENSG00000272196	-0.766898	-	GEX	8	H2AC19	1
ENSG00000146757	-0.76624	-	GEX	8	ZNF92	7
ENSG00000119655	-0.763821	-	GEX	8	NPC2	14
ENSG00000132963	-0.760849	-	GEX	8	POMP	13
ENSG00000213281	-0.76058	-	GEX	8	NRAS	1
ENSG00000151366	-0.758242	-	GEX	8	NDUFC2	11
ENSG00000156508	-0.756606	-	GEX	8	EEF1A1	6
ENSG00000111775	-0.755652	-	GEX	8	COX6A1	12
ENSG00000274641	-0.755163	-	GEX	8	H2BC17	6
ENSG00000068697	-0.753886	-	GEX	8	LAPTM4A	2
ENSG00000100221	-0.753439	-	GEX	8	JOSD1	22
ENSG00000255072	-0.751243	-	GEX	8	PIGY	4
ENSG00000136159	-0.751111	-	GEX	8	NUDT15	13
ENSG00000128524	-0.751081	-	GEX	8	ATP6V1F	7
ENSG00000181061	-0.74979	-	GEX	8	HIGD1A	3
ENSG00000196866	-0.7486	-	GEX	8	H2AC7	6
ENSG00000166275	-0.747328	-	GEX	8	BORCS7	10
ENSG00000169203	0.745384	+	GEX	8	NPIPB12	16
ENSG00000137876	-0.738367	-	GEX	8	RSL24D1	15
ENSG00000169246	0.737832	+	GEX	8	NPIPB3	16
ENSG00000123975	-0.737696	-	GEX	8	CKS2	9
ENSG00000273542	-0.735439	-	GEX	8	H4C12	6
ENSG00000277775	-0.7334	-	GEX	8	H3C7	6
ENSG00000285901	-0.732532	-	GEX	8	AC008012.1	12
ENSG00000150991	-0.731873	-	GEX	8	UBC	12
ENSG00000196531	-0.730427	-	GEX	8	NACA	12
ENSG00000240972	-0.729831	-	GEX	8	MIF	22
ENSG00000086598	-0.728559	-	GEX	8	TMED2	12
ENSG00000125743	-0.727729	-	GEX	8	SNRPD2	19
ENSG00000144655	-0.7263	-	GEX	8	CSRNP1	3
ENSG00000113328	-0.724943	-	GEX	8	CCNG1	5
ENSG00000196683	-0.724609	-	GEX	8	TOMM7	7
ENSG00000243716	0.724395	+	GEX	8	NPIPB5	16
ENSG00000101166	-0.723061	-	GEX	8	PRELID3B	20
ENSG00000232388	-0.721841	-	GEX	8	SMIM26	20
ENSG00000169612	-0.72146	-	GEX	8	RAMAC	15
ENSG00000114942	-0.720744	-	GEX	8	EEF1B2	2
ENSG00000106803	-0.720312	-	GEX	8	SEC61B	9
ENSG00000183283	-0.718955	-	GEX	8	DAZAP2	12
ENSG00000198843	-0.718928	-	GEX	8	SELENOT	3
ENSG00000135900	-0.718518	-	GEX	8	MRPL44	2
ENSG00000116030	-0.71673	-	GEX	8	SUMO1	2
ENSG00000134056	-0.715937	-	GEX	8	MRPS36	5
ENSG00000125870	-0.715916	-	GEX	8	SNRPB2	20
ENSG00000278588	-0.715158	-	GEX	8	H2BC10	6
ENSG00000108848	0.714892	+	GEX	8	LUC7L3	17
ENSG00000278677	-0.714004	-	GEX	8	H2AC17	6
ENSG00000286522	-0.713121	-	GEX	8	H3C2	6
ENSG00000106153	-0.712481	-	GEX	8	CHCHD2	7
ENSG00000124635	-0.710677	-	GEX	8	H2BC11	6
ENSG00000203852	-0.710629	-	GEX	8	H3C15	1
ENSG00000276410	-0.710155	-	GEX	8	H2BC3	6
ENSG00000253251	-0.709427	-	GEX	8	SHLD3	5
ENSG00000136810	-0.706548	-	GEX	8	TXN	9
ENSG00000184270	-0.705719	-	GEX	8	H2AC21	1
ENSG00000167552	-0.705654	-	GEX	8	TUBA1A	12
ENSG00000082153	-0.704866	-	GEX	8	BZW1	2
ENSG00000243678	-0.704329	-	GEX	8	NME2	17
ENSG00000124575	-0.703365	-	GEX	8	H1-3	6
ENSG00000008018	-0.703003	-	GEX	8	PSMB1	6
ENSG00000156875	-0.702865	-	GEX	8	MFSD14A	1
ENSG00000113734	-0.702465	-	GEX	8	BNIP1	5
ENSG00000124172	-0.702076	-	GEX	8	ATP5F1E	20
ENSG00000221995	0.702072	+	GEX	8	TIAF1	17
ENSG00000061794	-0.701488	-	GEX	8	MRPS35	12
ENSG00000270170	-0.700076	-	GEX	8	NCBP2AS2	3
ENSG00000213246	-0.698716	-	GEX	8	SUPT4H1	17
ENSG00000162385	-0.698223	-	GEX	8	MAGOH	1
ENSG00000176340	-0.697922	-	GEX	8	COX8A	11
ENSG00000124762	-0.696969	-	GEX	8	CDKN1A	6
ENSG00000256235	-0.695954	-	GEX	8	SMIM3	5
ENSG00000275713	-0.694507	-	GEX	8	H2BC9	6
ENSG00000127184	-0.693375	-	GEX	8	COX7C	5
ENSG00000277157	-0.692889	-	GEX	8	H4C4	6
ENSG00000167283	-0.692675	-	GEX	8	ATP5MG	11
ENSG00000171612	-0.690285	-	GEX	8	SLC25A33	1
ENSG00000103363	-0.689902	-	GEX	8	ELOB	16
ENSG00000204628	-0.68939	-	GEX	8	RACK1	5
ENSG00000034510	-0.689007	-	GEX	8	TMSB10	2
ENSG00000173915	-0.688893	-	GEX	8	ATP5MD	10
ENSG00000168288	-0.687127	-	GEX	8	MMADHC	2
ENSG00000196747	-0.686031	-	GEX	8	H2AC13	6
ENSG00000154582	-0.68597	-	GEX	8	ELOC	8
ENSG00000115944	-0.6859	-	GEX	8	COX7A2L	2
ENSG00000178381	-0.685112	-	GEX	8	ZFAND2A	7
ENSG00000001630	-0.684982	-	GEX	8	CYP51A1	7
ENSG00000181826	-0.682621	-	GEX	8	RELL1	4
ENSG00000188243	-0.682511	-	GEX	8	COMMD6	13
ENSG00000174574	-0.682498	-	GEX	8	AKIRIN1	1
ENSG00000123349	-0.681205	-	GEX	8	PFDN5	12
ENSG00000166803	-0.679915	-	GEX	8	PCLAF	15
ENSG00000170315	-0.679781	-	GEX	8	UBB	17
ENSG00000134970	-0.678486	-	GEX	8	TMED7	5
ENSG00000169021	-0.677527	-	GEX	8	UQCRFS1	19
ENSG00000170540	-0.676777	-	GEX	8	ARL6IP1	16
ENSG00000145337	-0.67656	-	GEX	8	PYURF	4
ENSG00000145741	-0.673585	-	GEX	8	BTF3	5
ENSG00000180596	-0.673288	-	GEX	8	H2BC4	6
ENSG00000275126	-0.673248	-	GEX	8	H4C13	6
ENSG00000239839	0.67314	+	GEX	8	DEFA3	8
ENSG00000115758	-0.672665	-	GEX	8	ODC1	2
ENSG00000285976	-0.672649	-	GEX	8	AL135905.2	6
ENSG00000278637	-0.672487	-	GEX	8	H4C1	6
ENSG00000196993	0.670568	+	GEX	8	NPIPB9	16
ENSG00000111716	-0.66953	-	GEX	8	LDHB	12
ENSG00000147872	-0.668185	-	GEX	8	PLIN2	9
ENSG00000171202	-0.667526	-	GEX	8	TMEM126A	11
ENSG00000091527	-0.667186	-	GEX	8	CDV3	3
ENSG00000196449	-0.665441	-	GEX	8	YRDC	1
ENSG00000139343	-0.665287	-	GEX	8	SNRPF	12
ENSG00000123416	-0.664166	-	GEX	8	TUBA1B	12
ENSG00000184924	-0.663984	-	GEX	8	PTRHD1	2
ENSG00000203811	-0.66358	-	GEX	8	H3C14	1
ENSG00000184900	-0.663513	-	GEX	8	SUMO3	21
ENSG00000184752	-0.663376	-	GEX	8	NDUFA12	12
ENSG00000117614	-0.663097	-	GEX	8	SYF2	1
ENSG00000197956	-0.662717	-	GEX	8	S100A6	1
ENSG00000197903	-0.661608	-	GEX	8	H2BC12	6
ENSG00000187837	-0.660916	-	GEX	8	H1-2	6
ENSG00000137492	-0.660801	-	GEX	8	THAP12	11
ENSG00000273841	-0.660361	-	GEX	8	TAF9	5
ENSG00000133872	-0.65937	-	GEX	8	SARAF	8
ENSG00000165943	-0.658132	-	GEX	8	MOAP1	14
ENSG00000205544	-0.656869	-	GEX	8	TMEM256	17
ENSG00000276368	-0.656868	-	GEX	8	H2AC14	6
ENSG00000182117	-0.65605	-	GEX	8	NOP10	15
ENSG00000106682	-0.655966	-	GEX	8	EIF4H	7
ENSG00000266086	0.655626	+	GEX	8	AC015813.2	17
ENSG00000275714	-0.655491	-	GEX	8	H3C1	6
ENSG00000273802	-0.65527	-	GEX	8	H2BC8	6
ENSG00000215717	-0.655265	-	GEX	8	TMEM167B	1
ENSG00000081320	-0.655242	-	GEX	8	STK17B	2
ENSG00000111640	-0.655133	-	GEX	8	GAPDH	12
ENSG00000100129	-0.65459	-	GEX	8	EIF3L	22
ENSG00000120686	-0.654038	-	GEX	8	UFM1	13
ENSG00000120742	-0.653952	-	GEX	8	SERP1	3
ENSG00000276903	-0.652671	-	GEX	8	H2AC16	6
ENSG00000150459	-0.651762	-	GEX	8	SAP18	13
ENSG00000114978	-0.651572	-	GEX	8	MOB1A	2
ENSG00000065135	-0.651559	-	GEX	8	GNAI3	1
ENSG00000255663	-0.651292	-	GEX	8	AP002373.1	11
ENSG00000105887	-0.651137	-	GEX	8	MTPN	7
ENSG00000158406	-0.650008	-	GEX	8	H4C8	6
ENSG00000117133	-0.649573	-	GEX	8	RPF1	1
ENSG00000123091	-0.649536	-	GEX	8	RNF11	1
ENSG00000172409	-0.649208	-	GEX	8	CLP1	11
ENSG00000167553	-0.649151	-	GEX	8	TUBA1C	12
ENSG00000008324	-0.647333	-	GEX	8	SS18L2	3
ENSG00000165355	-0.647256	-	GEX	8	FBXO33	14
ENSG00000184357	-0.646686	-	GEX	8	H1-5	6
ENSG00000156467	-0.646684	-	GEX	8	UQCRB	8
ENSG00000184983	-0.646444	-	GEX	8	NDUFA6	22
ENSG00000135070	-0.646141	-	GEX	8	ISCA1	9
ENSG00000275221	-0.645263	-	GEX	8	H2AC15	6
ENSG00000107833	-0.645177	-	GEX	8	NPM3	10
ENSG00000141682	-0.642751	-	GEX	8	PMAIP1	18
ENSG00000087086	-0.6426	-	GEX	8	FTL	19
ENSG00000278828	-0.642547	-	GEX	8	H3C10	6
ENSG00000196154	-0.642121	-	GEX	8	S100A4	1
ENSG00000164758	-0.639757	-	GEX	8	MED30	8
ENSG00000126524	-0.638816	-	GEX	8	SBDS	7
ENSG00000135390	-0.638603	-	GEX	8	ATP5MC2	12
ENSG00000166200	-0.637038	-	GEX	8	COPS2	15
ENSG00000164346	-0.635732	-	GEX	8	NSA2	5
ENSG00000152082	-0.63546	-	GEX	8	MZT2B	2
ENSG00000112335	-0.634292	-	GEX	8	SNX3	6
ENSG00000004779	-0.634198	-	GEX	8	NDUFAB1	16
ENSG00000137714	-0.634106	-	GEX	8	FDX1	11
ENSG00000241837	-0.633969	-	GEX	8	ATP5PO	21
ENSG00000100814	-0.633868	-	GEX	8	CCNB1IP1	14
ENSG00000143622	-0.632909	-	GEX	8	RIT1	1
ENSG00000125995	-0.632836	-	GEX	8	ROMO1	20
ENSG00000213719	-0.632484	-	GEX	8	CLIC1	6
ENSG00000203760	-0.631617	-	GEX	8	CENPW	6
ENSG00000196072	-0.630897	-	GEX	8	BLOC1S2	10
ENSG00000274997	-0.630799	-	GEX	8	H2AC12	6
ENSG00000277791	-0.630618	-	GEX	8	PSMB3	17
ENSG00000111897	-0.629808	-	GEX	8	SERINC1	6
ENSG00000188612	-0.629444	-	GEX	8	SUMO2	17
ENSG00000134758	-0.629116	-	GEX	8	RNF138	18
ENSG00000134049	-0.6279	-	GEX	8	IER3IP1	18
ENSG00000073605	0.62786	+	GEX	8	GSDMB	17
ENSG00000163479	-0.624532	-	GEX	8	SSR2	1
ENSG00000125037	-0.624145	-	GEX	8	EMC3	3
ENSG00000135002	-0.623998	-	GEX	8	RFK	9
ENSG00000170677	-0.623932	-	GEX	8	SOCS6	18
ENSG00000101544	-0.623076	-	GEX	8	ADNP2	18
ENSG00000197019	-0.622894	-	GEX	8	SERTAD1	19
ENSG00000165637	-0.622841	-	GEX	8	VDAC2	10
ENSG00000101132	-0.622241	-	GEX	8	PFDN4	20
ENSG00000133983	-0.622029	-	GEX	8	COX16	14
ENSG00000177868	-0.621836	-	GEX	8	SVBP	1
ENSG00000070831	-0.620695	-	GEX	8	CDC42	1
ENSG00000119801	-0.620326	-	GEX	8	YPEL5	2
ENSG00000147677	-0.619211	-	GEX	8	EIF3H	8
ENSG00000146066	-0.618544	-	GEX	8	HIGD2A	5
ENSG00000100097	-0.617773	-	GEX	8	LGALS1	22
ENSG00000185130	-0.617726	-	GEX	8	H2BC13	6
ENSG00000178449	-0.617664	-	GEX	8	COX14	12
ENSG00000100216	-0.617531	-	GEX	8	TOMM22	22
ENSG00000254772	-0.617212	-	GEX	8	EEF1G	11
ENSG00000081721	-0.616932	-	GEX	8	DUSP12	1
ENSG00000140319	-0.616802	-	GEX	8	SRP14	15
ENSG00000006007	-0.616317	-	GEX	8	GDE1	16
ENSG00000126267	-0.616259	-	GEX	8	COX6B1	19
ENSG00000088356	-0.615739	-	GEX	8	PDRG1	20
ENSG00000184203	-0.615734	-	GEX	8	PPP1R2	3
ENSG00000182544	-0.615093	-	GEX	8	MFSD5	12
ENSG00000155096	-0.615092	-	GEX	8	AZIN1	8
ENSG00000173660	-0.615034	-	GEX	8	UQCRH	1
ENSG00000117118	-0.614331	-	GEX	8	SDHB	1
ENSG00000104221	-0.61402	-	GEX	8	BRF2	8
ENSG00000084207	-0.613689	-	GEX	8	GSTP1	11
ENSG00000188295	-0.613664	-	GEX	8	ZNF669	1
ENSG00000197223	-0.613115	-	GEX	8	C1D	2
ENSG00000108561	-0.612844	-	GEX	8	C1QBP	17
ENSG00000179583	0.611463	+	GEX	8	CIITA	16
ENSG00000160783	-0.611282	-	GEX	8	PMF1	1
ENSG00000166710	-0.610859	-	GEX	8	B2M	15
ENSG00000163950	-0.610348	-	GEX	8	SLBP	4
ENSG00000284976	0.61013	+	GEX	8	BX255925.3	9
ENSG00000185651	-0.610036	-	GEX	8	UBE2L3	22
ENSG00000158373	-0.609741	-	GEX	8	H2BC5	6
ENSG00000170860	-0.60954	-	GEX	8	LSM3	3
ENSG00000181467	-0.608472	-	GEX	8	RAP2B	3
ENSG00000168653	-0.60824	-	GEX	8	NDUFS5	1
ENSG00000116741	-0.608182	-	GEX	8	RGS2	1
ENSG00000224578	-0.606825	-	GEX	8	HNRNPA1P48	16
ENSG00000155304	-0.606096	-	GEX	8	HSPA13	21
ENSG00000131143	-0.605513	-	GEX	8	COX4I1	16
ENSG00000169442	-0.605464	-	GEX	8	CD52	1
ENSG00000183684	-0.605463	-	GEX	8	ALYREF	17
ENSG00000136930	-0.604924	-	GEX	8	PSMB7	9
ENSG00000133773	-0.604451	-	GEX	8	CCDC59	12
ENSG00000142507	-0.604246	-	GEX	8	PSMB6	17
ENSG00000074842	-0.603843	-	GEX	8	MYDGF	19
ENSG00000129518	-0.6037	-	GEX	8	EAPP	14
ENSG00000152558	-0.603604	-	GEX	8	TMEM123	11
ENSG00000127337	-0.603184	-	GEX	8	YEATS4	12
ENSG00000117091	-0.603165	-	GEX	8	CD48	1
ENSG00000135940	-0.602886	-	GEX	8	COX5B	2
ENSG00000148926	-0.60281	-	GEX	8	ADM	11
ENSG00000187514	-0.602131	-	GEX	8	PTMA	2
ENSG00000101444	-0.601774	-	GEX	8	AHCY	20
ENSG00000113070	-0.601659	-	GEX	8	HBEGF	5
ENSG00000135404	-0.60159	-	GEX	8	CD63	12
ENSG00000121864	-0.600981	-	GEX	8	ZNF639	3
ENSG00000118985	-0.600232	-	GEX	8	ELL2	5
ENSG00000134369	1	+	GEX	9	NAV1	1
ENSG00000007062	-0.948404	-	GEX	9	PROM1	4
ENSG00000137802	0.947362	+	GEX	9	MAPKBP1	15
ENSG00000176788	-0.911007	-	GEX	9	BASP1	5
ENSG00000134762	-0.897865	-	GEX	9	DSC3	18
ENSG00000157303	0.892719	+	GEX	9	SUSD3	9
ENSG00000128833	0.883778	+	GEX	9	MYO5C	15
ENSG00000076706	0.867748	+	GEX	9	MCAM	11
ENSG00000078399	-0.857549	-	GEX	9	HOXA9	7
ENSG00000253293	-0.856604	-	GEX	9	HOXA10	7
ENSG00000067141	0.855401	+	GEX	9	NEO1	15
ENSG00000102755	0.854236	+	GEX	9	FLT1	13
ENSG00000130202	0.835855	+	GEX	9	NECTIN2	19
ENSG00000117016	0.833313	+	GEX	9	RIMS3	1
ENSG00000107447	0.826447	+	GEX	9	DNTT	10
ENSG00000100097	-0.810514	-	GEX	9	LGALS1	22
ENSG00000167483	0.793513	+	GEX	9	NIBAN3	19
ENSG00000140332	-0.792624	-	GEX	9	TLE3	15
ENSG00000104043	-0.784135	-	GEX	9	ATP8B4	15
ENSG00000101333	-0.784074	-	GEX	9	PLCB4	20
ENSG00000189283	0.781773	+	GEX	9	FHIT	3
ENSG00000184588	0.779955	+	GEX	9	PDE4B	1
ENSG00000182253	0.779218	+	GEX	9	SYNM	15
ENSG00000156738	0.778042	+	GEX	9	MS4A1	11
ENSG00000099864	0.777138	+	GEX	9	PALM	19
ENSG00000153404	0.775027	+	GEX	9	PLEKHG4B	5
ENSG00000106823	0.752102	+	GEX	9	ECM2	9
ENSG00000012124	0.752008	+	GEX	9	CD22	19
ENSG00000143641	0.750508	+	GEX	9	GALNT2	1
ENSG00000076554	0.74845	+	GEX	9	TPD52	8
ENSG00000160072	0.748312	+	GEX	9	ATAD3B	1
ENSG00000101347	-0.739524	-	GEX	9	SAMHD1	20
ENSG00000135525	-0.736757	-	GEX	9	MAP7	6
ENSG00000164506	-0.732384	-	GEX	9	STXBP5	6
ENSG00000184226	0.730374	+	GEX	9	PCDH9	13
ENSG00000159217	-0.726566	-	GEX	9	IGF2BP1	17
ENSG00000135046	-0.723976	-	GEX	9	ANXA1	9
ENSG00000142102	0.721279	+	GEX	9	PGGHG	11
ENSG00000143434	0.717254	+	GEX	9	SEMA6C	1
ENSG00000152953	0.716971	+	GEX	9	STK32B	4
ENSG00000141736	0.712947	+	GEX	9	ERBB2	17
ENSG00000173040	0.711902	+	GEX	9	EVC2	4
ENSG00000143369	0.709802	+	GEX	9	ECM1	1
ENSG00000073861	0.709252	+	GEX	9	TBX21	17
ENSG00000100099	0.708942	+	GEX	9	HPS4	22
ENSG00000122694	-0.707011	-	GEX	9	GLIPR2	9
ENSG00000176014	-0.704362	-	GEX	9	TUBB6	18
ENSG00000188643	0.701125	+	GEX	9	S100A16	1
ENSG00000253250	-0.700909	-	GEX	9	C8orf88	8
ENSG00000126266	0.700557	+	GEX	9	FFAR1	19
ENSG00000196549	0.697664	+	GEX	9	MME	3
ENSG00000106018	0.696702	+	GEX	9	VIPR2	7
ENSG00000106004	-0.692665	-	GEX	9	HOXA5	7
ENSG00000129226	-0.692624	-	GEX	9	CD68	17
ENSG00000005249	-0.692505	-	GEX	9	PRKAR2B	7
ENSG00000069188	0.690512	+	GEX	9	SDK2	17
ENSG00000143995	-0.688946	-	GEX	9	MEIS1	2
ENSG00000011600	-0.686356	-	GEX	9	TYROBP	19
ENSG00000165973	0.682066	+	GEX	9	NELL1	11
ENSG00000072840	0.681256	+	GEX	9	EVC	4
ENSG00000169902	0.680685	+	GEX	9	TPST1	7
ENSG00000041880	0.678856	+	GEX	9	PARP3	3
ENSG00000168734	0.677489	+	GEX	9	PKIG	20
ENSG00000107719	0.676574	+	GEX	9	PALD1	10
ENSG00000198933	0.673165	+	GEX	9	TBKBP1	17
ENSG00000157985	0.672971	+	GEX	9	AGAP1	2
ENSG00000112773	-0.666864	-	GEX	9	TENT5A	6
ENSG00000187193	0.666225	+	GEX	9	MT1X	16
ENSG00000101292	0.665501	+	GEX	9	PROKR2	20
ENSG00000092529	0.66483	+	GEX	9	CAPN3	15
ENSG00000164111	-0.662634	-	GEX	9	ANXA5	4
ENSG00000174807	0.662385	+	GEX	9	CD248	11
ENSG00000090975	0.66117	+	GEX	9	PITPNM2	12
ENSG00000185737	0.659427	+	GEX	9	NRG3	10
ENSG00000106829	0.659307	+	GEX	9	TLE4	9
ENSG00000113231	0.659201	+	GEX	9	PDE8B	5
ENSG00000176678	0.658871	+	GEX	9	FOXL1	16
ENSG00000240403	0.656745	+	GEX	9	KIR3DL2	19
ENSG00000106624	0.656494	+	GEX	9	AEBP1	7
ENSG00000258461	0.653182	+	GEX	9	AC012651.1	15
ENSG00000018510	0.652709	+	GEX	9	AGPS	2
ENSG00000107821	0.651869	+	GEX	9	KAZALD1	10
ENSG00000169508	-0.651174	-	GEX	9	GPR183	13
ENSG00000157510	0.650725	+	GEX	9	AFAP1L1	5
ENSG00000106069	0.650096	+	GEX	9	CHN2	7
ENSG00000128322	0.649227	+	GEX	9	IGLL1	22
ENSG00000158869	-0.647783	-	GEX	9	FCER1G	1
ENSG00000160796	0.647165	+	GEX	9	NBEAL2	3
ENSG00000149212	0.644761	+	GEX	9	SESN3	11
ENSG00000083290	-0.643804	-	GEX	9	ULK2	17
ENSG00000105642	-0.642594	-	GEX	9	KCNN1	19
ENSG00000010278	0.642267	+	GEX	9	CD9	12
ENSG00000277443	-0.64167	-	GEX	9	MARCKS	6
ENSG00000178773	0.639842	+	GEX	9	CPNE7	16
ENSG00000136859	-0.637583	-	GEX	9	ANGPTL2	9
ENSG00000077327	-0.637018	-	GEX	9	SPAG6	10
ENSG00000134755	-0.635941	-	GEX	9	DSC2	18
ENSG00000221869	-0.635646	-	GEX	9	CEBPD	8
ENSG00000162654	0.635236	+	GEX	9	GBP4	1
ENSG00000108679	0.635113	+	GEX	9	LGALS3BP	17
ENSG00000176105	0.632768	+	GEX	9	YES1	18
ENSG00000106006	-0.630592	-	GEX	9	HOXA6	7
ENSG00000157617	0.629162	+	GEX	9	C2CD2	21
ENSG00000131016	0.628935	+	GEX	9	AKAP12	6
ENSG00000121895	0.628325	+	GEX	9	TMEM156	4
ENSG00000110237	0.628123	+	GEX	9	ARHGEF17	11
ENSG00000180543	-0.626816	-	GEX	9	TSPYL5	8
ENSG00000118762	0.625973	+	GEX	9	PKD2	4
ENSG00000175857	-0.625524	-	GEX	9	GAPT	5
ENSG00000090376	-0.621267	-	GEX	9	IRAK3	12
ENSG00000189171	0.62083	+	GEX	9	S100A13	1
ENSG00000125538	-0.619403	-	GEX	9	IL1B	2
ENSG00000163947	-0.619335	-	GEX	9	ARHGEF3	3
ENSG00000166073	0.618888	+	GEX	9	GPR176	15
ENSG00000188011	0.617619	+	GEX	9	RTP5	2
ENSG00000114541	0.616336	+	GEX	9	FRMD4B	3
ENSG00000137831	0.615138	+	GEX	9	UACA	15
ENSG00000197766	-0.614558	-	GEX	9	CFD	19
ENSG00000106991	0.613671	+	GEX	9	ENG	9
ENSG00000101544	0.612974	+	GEX	9	ADNP2	18
ENSG00000122592	-0.611881	-	GEX	9	HOXA7	7
ENSG00000124491	-0.611503	-	GEX	9	F13A1	6
ENSG00000169744	0.611458	+	GEX	9	LDB2	4
ENSG00000163191	-0.607954	-	GEX	9	S100A11	1
ENSG00000154655	0.607233	+	GEX	9	L3MBTL4	18
ENSG00000183662	-0.606861	-	GEX	9	TAFA1	3
ENSG00000102763	0.606659	+	GEX	9	VWA8	13
ENSG00000167210	-0.605641	-	GEX	9	LOXHD1	18
ENSG00000115306	0.605129	+	GEX	9	SPTBN1	2
ENSG00000134070	-0.603151	-	GEX	9	IRAK2	3
ENSG00000233056	0.601799	+	GEX	9	ERVH48-1	21
ENSG00000121552	-0.601713	-	GEX	9	CSTA	3
ENSG00000125740	-1	-	GEX	10	FOSB	19
ENSG00000162772	-0.969186	-	GEX	10	ATF3	1
ENSG00000177606	-0.94621	-	GEX	10	JUN	1
ENSG00000152193	0.945277	+	GEX	10	OBI1	13
ENSG00000087074	-0.940487	-	GEX	10	PPP1R15A	19
ENSG00000120129	-0.902851	-	GEX	10	DUSP1	5
ENSG00000170345	-0.875316	-	GEX	10	FOS	14
ENSG00000067082	-0.854002	-	GEX	10	KLF6	10
ENSG00000136897	0.852718	+	GEX	10	MRPL50	9
ENSG00000136536	0.848078	+	GEX	10	MARCHF7	2
ENSG00000164305	0.841617	+	GEX	10	CASP3	4
ENSG00000135211	0.835764	+	GEX	10	TMEM60	7
ENSG00000144655	-0.828699	-	GEX	10	CSRNP1	3
ENSG00000133574	0.766512	+	GEX	10	GIMAP4	7
ENSG00000167193	0.764731	+	GEX	10	CRK	17
ENSG00000175105	0.764242	+	GEX	10	ZNF654	3
ENSG00000179144	0.757067	+	GEX	10	GIMAP7	7
ENSG00000121579	0.743749	+	GEX	10	NAA50	3
ENSG00000176018	0.74049	+	GEX	10	LYSMD3	5
ENSG00000186130	0.739874	+	GEX	10	ZBTB6	9
ENSG00000128016	-0.738152	-	GEX	10	ZFP36	19
ENSG00000153767	0.730486	+	GEX	10	GTF2E1	3
ENSG00000197019	-0.729766	-	GEX	10	SERTAD1	19
ENSG00000137267	-0.726426	-	GEX	10	TUBB2A	6
ENSG00000181315	0.725651	+	GEX	10	ZNF322	6
ENSG00000143878	-0.719547	-	GEX	10	RHOB	2
ENSG00000099860	-0.715724	-	GEX	10	GADD45B	19
ENSG00000160789	-0.71363	-	GEX	10	LMNA	1
ENSG00000173334	-0.712406	-	GEX	10	TRIB1	8
ENSG00000167635	0.706819	+	GEX	10	ZNF146	19
ENSG00000197050	0.705639	+	GEX	10	ZNF420	19
ENSG00000166128	0.699461	+	GEX	10	RAB8B	15
ENSG00000178988	0.697454	+	GEX	10	MRFAP1L1	4
ENSG00000132313	0.696197	+	GEX	10	MRPL35	2
ENSG00000139372	0.691974	+	GEX	10	TDG	12
ENSG00000136826	-0.683864	-	GEX	10	KLF4	9
ENSG00000163602	0.677641	+	GEX	10	RYBP	3
ENSG00000174718	0.676372	+	GEX	10	RESF1	12
ENSG00000109929	0.674191	+	GEX	10	SC5D	11
ENSG00000136870	0.671323	+	GEX	10	ZNF189	9
ENSG00000197841	0.669114	+	GEX	10	ZNF181	19
ENSG00000166130	0.658604	+	GEX	10	IKBIP	12
ENSG00000141232	-0.656996	-	GEX	10	TOB1	17
ENSG00000148572	0.656037	+	GEX	10	NRBF2	10
ENSG00000179933	0.654402	+	GEX	10	C14orf119	14
ENSG00000151967	0.652631	+	GEX	10	SCHIP1	3
ENSG00000254004	0.651804	+	GEX	10	ZNF260	19
ENSG00000171806	0.648776	+	GEX	10	METTL18	1
ENSG00000100906	-0.647018	-	GEX	10	NFKBIA	14
ENSG00000111875	0.646862	+	GEX	10	ASF1A	6
ENSG00000027697	0.645195	+	GEX	10	IFNGR1	6
ENSG00000106211	-0.63907	-	GEX	10	HSPB1	7
ENSG00000197020	0.63679	+	GEX	10	ZNF100	19
ENSG00000171223	-0.636341	-	GEX	10	JUNB	19
ENSG00000140006	0.633528	+	GEX	10	WDR89	14
ENSG00000158985	0.632853	+	GEX	10	CDC42SE2	5
ENSG00000172315	0.632181	+	GEX	10	TP53RK	20
ENSG00000007168	0.631031	+	GEX	10	PAFAH1B1	17
ENSG00000138767	0.629686	+	GEX	10	CNOT6L	4
ENSG00000277462	0.629045	+	GEX	10	ZNF670	1
ENSG00000175592	-0.628655	-	GEX	10	FOSL1	11
ENSG00000188229	-0.626612	-	GEX	10	TUBB4B	9
ENSG00000109270	0.626087	+	GEX	10	LAMTOR3	4
ENSG00000170903	0.624599	+	GEX	10	MSANTD4	11
ENSG00000275993	-0.622555	-	GEX	10	SIK1B	21
ENSG00000036054	0.622319	+	GEX	10	TBC1D23	3
ENSG00000124762	-0.619984	-	GEX	10	CDKN1A	6
ENSG00000196937	0.619347	+	GEX	10	FAM3C	7
ENSG00000163154	0.614731	+	GEX	10	TNFAIP8L2	1
ENSG00000111790	0.614619	+	GEX	10	FGFR1OP2	12
ENSG00000175197	-0.614421	-	GEX	10	DDIT3	12
ENSG00000232810	-0.613966	-	GEX	10	TNF	6
ENSG00000172466	0.613111	+	GEX	10	ZNF24	18
ENSG00000007944	-0.613064	-	GEX	10	MYLIP	6
ENSG00000198538	0.608191	+	GEX	10	ZNF28	19
ENSG00000160888	-0.604284	-	GEX	10	IER2	19
ENSG00000071537	0.604167	+	GEX	10	SEL1L	14
ENSG00000131115	0.603521	+	GEX	10	ZNF227	19
ENSG00000150907	0.603147	+	GEX	10	FOXO1	13
ENSG00000176024	0.600899	+	GEX	10	ZNF613	19
ENSG00000151014	-0.6004	-	GEX	10	NOCT	4
