# Supplementary material for: An integrative molecular map of pediatric B-cell precursor acute lymphoblastic leukemia
Source: Commun Med (Lond). 2026 Apr 11;6:222. doi: 10.1038/s43856-026-01568-9 (PMC13079846; doi:10.1038/s43856-026-01568-9)
Supplement: Supplementary file 9 — Supplementary Data S6 [file 43856_2026_1568_MOESM9_ESM.xlsx]

## Sheet: Supplementary Data S6
Supplementary Data S6. Top CpG sites with abs(weight) >0.6 per cross-modal element (CME). The weight column (scaled from -1 to 1) denotes the impact of feature on a CME, which can be either positive or negative.
TargetID	Weight value	Weight	Modality	CME	UCSC_RefGene_Name	Relation_to_UCSC_CpG_Island	UCSC_RefGene_Group	Regulatory_Feature_Group	CHR	MAPINFO	Gene	GREAT_Gene	TargetID_coord
cg24968629	-1	-	DNAm	1		Island			chr22	46374747
cg02522367	-0.997094	-	DNAm	1	LCN6;LOC100128593	N_Shore	exon_3;TSS1500		chr9	136745873	LCN6;LOC100128593	LCN10	cg02522367 (-2914)
cg22787468	-0.98849	-	DNAm	1		N_Shelf		Unclassified_Cell_type_specific	chr17	28982095
cg12866960	-0.984692	-	DNAm	1					chr12	66241618
cg06828613	-0.973035	-	DNAm	1					chr1	209686393		HSD11B1	cg06828613 (+213)
cg05065948	-0.969522	-	DNAm	1					chr4	26273467
cg25059899	-0.956553	-	DNAm	1					chr18	63237095
cg14633329	-0.954252	-	DNAm	1	LOC100128593	N_Shore	TSS1500	Unclassified_Cell_type_specific	chr9	136745601	LOC100128593	LCN10	cg14633329 (-2642)
cg18107006	-0.936028	-	DNAm	1	HNRNPLL;HNRNPLL	S_Shore	TSS1500;TSS1500	Promoter_Associated	chr2	38604024	HNRNPLL	HNRNPLL	cg18107006 (-1058)
cg26002370	-0.933822	-	DNAm	1				Promoter_Associated	chr10	71837100
cg17832639	-0.932288	-	DNAm	1	TNXB;TNXB		TSS1500;TSS1500		chr6	32110356	TNXB
cg15009331	-0.929173	-	DNAm	1					chr10	78742674
cg04858987	-0.927462	-	DNAm	1					chr3	15317831
cg15526535	-0.925606	-	DNAm	1				Promoter_Associated_Cell_type_specific	chr1	12178489
cg14871313	-0.922295	-	DNAm	1					chr10	7097064
cg03148927	-0.918858	-	DNAm	1					chr3	45516601
cg02786257	-0.91054	-	DNAm	1		N_Shore			chr2	96320348		ITPRIPL1	cg02786257 (-5875)
cg05624376	-0.910296	-	DNAm	1	DHRS9;DHRS9;DHRS9;DHRS9;DHRS9		exon_4;exon_3;exon_3;exon_3;exon_4		chr2	169083366	DHRS9
cg23756272	-0.907485	-	DNAm	1					chr18	63237185
cg14559879	-0.905388	-	DNAm	1					chr1	178932907
cg14397918	-0.902292	-	DNAm	1					chr9	69463913
cg03630596	-0.901607	-	DNAm	1	FUT7	S_Shelf;Island	exon_2	Promoter_Associated	chr9	137031404	FUT7	ABCA2	cg03630596 (-3214)
cg01462353	-0.894997	-	DNAm	1	DHRS9;DHRS9;DHRS9;DHRS9;DHRS9		exon_4;exon_3;exon_3;exon_3;exon_4		chr2	169083363	DHRS9
cg09912552	-0.894346	-	DNAm	1	NDRG1;NDRG1;NDRG1;NDRG1;NDRG1;NDRG1;NDRG1;NDRG1;NDRG1;NDRG1;NDRG1;NDRG1;NDRG1;NDRG1;NDRG1;NDRG1		3UTR;exon_16;3UTR;exon_14;3UTR;exon_15;3UTR;exon_16;3UTR;exon_16;3UTR;exon_16;3UTR;exon_15;3UTR;exon_16		chr8	133238694	NDRG1
cg14792180	-0.894261	-	DNAm	1					chr5	10631944
cg14113958	-0.893387	-	DNAm	1					chr9	114894957
cg06458106	-0.893322	-	DNAm	1	IL17RA;IL17RA;IL17RA;IL17RA	S_Shore	exon_12;3UTR;exon_13;3UTR		chr22	17110917	IL17RA
cg12459502	-0.891772	-	DNAm	1					chr18	63237004
cg00593607	-0.887997	-	DNAm	1					chr12	93137004
cg14578677	-0.887596	-	DNAm	1	TLR6;TLR6		TSS1500;TSS1500		chr4	38858149	TLR6	TLR6	cg14578677 (-1332)
cg18952506	-0.8849	-	DNAm	1					chr20	19935443
cg02657865	-0.881609	-	DNAm	1	TNXB;TNXB		TSS1500;TSS1500		chr6	32109967	TNXB
cg04366628	-0.879261	-	DNAm	1				Unclassified_Cell_type_specific	chr4	26288841
cg17378966	0.876836	+	DNAm	1	DUSP1	N_Shore	exon_3		chr5	172769743	DUSP1	DUSP1	cg17378966 (+1452)
cg10126923	-0.876191	-	DNAm	1	NKG7;NKG7	S_Shelf	exon_2;exon_2		chr19	51372197	NKG7	NKG7;CLDND2	cg10126923 (-3194);cg10126923 (+518)
cg00476608	-0.874885	-	DNAm	1	ATN1;ATN1	N_Shore	exon_5;exon_5		chr12	6935624	ATN1	C12orf57	cg00476608 (-8399)
cg26239850	-0.873352	-	DNAm	1		N_Shore		Unclassified_Cell_type_specific	chr11	44955609		TP53I11	cg26239850 (-5449)
cg12975597	-0.872497	-	DNAm	1					chr6	22896850
cg18842107	-0.872124	-	DNAm	1					chr10	113094096
cg22370920	-0.872018	-	DNAm	1					chr12	117124695
cg11958827	-0.871317	-	DNAm	1					chr1	43786455
cg14327393	-0.871071	-	DNAm	1					chr9	72526717		TMC1	cg14327393 (+4916)
cg18463686	-0.867097	-	DNAm	1	CLEC5A;CLEC5A;CLEC5A;CLEC5A		5UTR;exon_1;5UTR;exon_1		chr7	141946890	CLEC5A	CLEC5A	cg18463686 (+93)
cg11949518	-0.867007	-	DNAm	1		N_Shelf		Unclassified_Cell_type_specific	chr17	80938965
cg13773741	-0.866753	-	DNAm	1					chr17	10064182
cg18069403	-0.863899	-	DNAm	1	CD200R1L;CD200R1L;CD200R1L;CD200R1L;CD200R1L;CD200R1L		5UTR;exon_1;5UTR;exon_1;5UTR;exon_1		chr3	112846804	CD200R1L	CD200R1L	cg18069403 (-854)
cg12416830	-0.862923	-	DNAm	1					chr15	59349939
cg02968301	-0.862067	-	DNAm	1				Unclassified_Cell_type_specific	chr16	5058663		C16orf89	cg02968301 (+7447)
cg24938761	-0.859292	-	DNAm	1		N_Shelf			chr19	2091407		MOB3A	cg24938761 (+4925)
cg04173154	-0.859273	-	DNAm	1					chr16	66223328
cg20744163	-0.858673	-	DNAm	1		N_Shelf			chr10	79240084
cg11006453	-0.856469	-	DNAm	1				Promoter_Associated	chr8	140589086
cg20700740	-0.856224	-	DNAm	1					chr1	9279624
cg00863271	-0.853926	-	DNAm	1		S_Shore			chr17	78802694
cg21554670	-0.851169	-	DNAm	1					chr17	10064100
cg05899984	-0.850559	-	DNAm	1		N_Shore		Unclassified_Cell_type_specific	chr12	124554217
cg06881914	-0.850465	-	DNAm	1	MS4A6A;MS4A6A;MS4A6A		TSS1500;TSS1500;TSS1500		chr11	60184190	MS4A6A	MS4A6A	cg06881914 (+443)
cg16278996	-0.849874	-	DNAm	1		S_Shelf		Unclassified_Cell_type_specific	chr6	13715361		RANBP9	cg16278996 (-3797)
cg09141635	-0.849812	-	DNAm	1					chr4	40621274
cg00388154	-0.849455	-	DNAm	1	CALML4;CALML4;CALML4;CALML4;CALML4		TSS1500;TSS1500;TSS1500;TSS1500;TSS1500		chr15	68206519	CALML4	CALML4	cg00388154 (-958)
cg13679772	-0.846796	-	DNAm	1					chr14	89467205
cg21526778	-0.845419	-	DNAm	1					chr1	243421559
cg18546384	-0.843999	-	DNAm	1					chr7	2037422
cg21554771	-0.843819	-	DNAm	1	DNAJB2;DNAJB2	S_Shelf	exon_8;exon_8		chr2	219283441	DNAJB2	DNAJB2	cg21554771 (+4174)
cg16993682	-0.843471	-	DNAm	1	CD1C		TSS1500		chr1	158289478	CD1C	CD1C	cg16993682 (-308)
cg13085553	-0.843377	-	DNAm	1		N_Shore			chr12	132672343
cg03393445	-0.841601	-	DNAm	1					chr8	19392034
cg19422205	-0.84111	-	DNAm	1					chr17	77408481
cg16522484	-0.840498	-	DNAm	1	SYNE3;SYNE3;SYNE3;SYNE3;SYNE3;SYNE3		exon_2;exon_2;exon_2;exon_3;exon_2;exon_2		chr14	95475712	SYNE3	SYNE3	cg16522484 (+124)
cg00354381	-0.839886	-	DNAm	1	SLC43A3;SLC43A3;SLC43A3;SLC43A3;SLC43A3	S_Shore	TSS1500;TSS1500;TSS1500;TSS1500;TSS200		chr11	57427714	SLC43A3	SLC43A3	cg00354381 (-593)
cg24474182	-0.83983	-	DNAm	1	P2RY13		exon_1		chr3	151329519	P2RY13	P2RY13	cg24474182 (+29)
cg12201988	-0.838924	-	DNAm	1	RIN2;RIN2;RIN2;RIN2;RIN2;RIN2		exon_12;3UTR;exon_12;3UTR;exon_13;3UTR		chr20	20002226	RIN2
cg17692230	-0.838721	-	DNAm	1					chr4	102439421
cg02516957	-0.83827	-	DNAm	1					chr8	126998818
cg07986469	-0.835639	-	DNAm	1	PTPRE		TSS1500		chr10	127996739	PTPRE
cg07053114	-0.835072	-	DNAm	1	PTPRE		TSS1500		chr10	127996730	PTPRE
cg07910075	-0.834325	-	DNAm	1	S100A16;S100A16		5UTR;exon_1		chr1	153609018	S100A16	S100A16	cg07910075 (+319)
cg11919271	-0.833842	-	DNAm	1	MED12L;MED12L;P2RY12		exon_36;exon_35;TSS1500		chr3	151385091	MED12L;P2RY12	P2RY12	cg11919271 (-279)
cg06705435	0.833372	+	DNAm	1	FAM149A;FAM149A;FAM149A;FAM149A	Island	5UTR;exon_1;5UTR;exon_1	Unclassified	chr4	186104732	FAM149A
cg15979932	-0.832752	-	DNAm	1					chr17	57902746
cg20687616	-0.832405	-	DNAm	1					chr1	56418064
cg21023831	-0.830095	-	DNAm	1					chr2	217905061
cg09245302	-0.829413	-	DNAm	1		S_Shelf		Unclassified_Cell_type_specific	chr17	82336684		SECTM1	cg09245302 (-2686)
cg26298914	-0.828668	-	DNAm	1					chr14	68331648
cg07843576	-0.825934	-	DNAm	1					chr16	85847769
cg13052638	-0.825754	-	DNAm	1		N_Shelf		Unclassified_Cell_type_specific	chr1	206504386		RASSF5	cg13052638 (-3144)
cg02308232	-0.825184	-	DNAm	1	KDM6B	S_Shelf;N_Shelf	TSS1500	Unclassified_Cell_type_specific	chr17	7839444	KDM6B	KDM6B	cg02308232 (-460)
cg14353201	-0.824678	-	DNAm	1					chr11	67680924		ALDH3B2	cg14353201 (-6293)
cg00584686	-0.824635	-	DNAm	1		N_Shore			chr2	1166256
cg08929626	-0.824359	-	DNAm	1		S_Shelf			chr8	1948387
cg18444544	-0.823538	-	DNAm	1	RHOBTB2		TSS1500		chr8	22995228	RHOBTB2	RHOBTB2	cg18444544 (+7811)
cg18102633	-0.822503	-	DNAm	1	PLVAP		exon_1		chr19	17376967	PLVAP	PLVAP	cg18102633 (+383)
cg18622075	-0.822105	-	DNAm	1	PCLO;PCLO		exon_5;exon_5		chr7	82952291	PCLO
cg25616055	-0.820531	-	DNAm	1				Unclassified_Cell_type_specific	chr12	89245113
cg02897974	-0.819469	-	DNAm	1		S_Shelf			chr13	112019609
cg06738887	-0.819444	-	DNAm	1		N_Shore;N_Shelf			chr15	60395811		ANXA2	cg06738887 (+2174)
cg27081745	-0.818639	-	DNAm	1					chr5	68331554
cg02813863	-0.818273	-	DNAm	1	APOLD1	N_Shore	TSS1500		chr12	12785353	APOLD1
cg00470044	-0.81764	-	DNAm	1					chr2	28233317
cg00593243	0.817489	+	DNAm	1		N_Shore		Promoter_Associated	chr5	172769150		DUSP1	cg00593243 (+2045)
cg19255608	-0.817377	-	DNAm	1	S100A16;S100A16;S100A16;S100A16		5UTR;exon_1;5UTR;exon_1		chr1	153609179	S100A16	S100A16	cg19255608 (+158)
cg22006208	-0.814782	-	DNAm	1		N_Shelf		Unclassified_Cell_type_specific	chr17	28982151
cg18978606	-0.813753	-	DNAm	1					chr2	104380490
cg03328730	-0.812879	-	DNAm	1	CD1D;CD1D;CD1D;CD1D	S_Shore;N_Shore	TSS1500;TSS1500;TSS1500;TSS200	Unclassified_Cell_type_specific	chr1	158179932	CD1D	CD1D	cg03328730 (-15)
cg16345559	-0.812762	-	DNAm	1					chr2	213068662
cg02029908	0.811733	+	DNAm	1	DUSP1;DUSP1	N_Shore	3UTR;exon_4		chr5	172768599	DUSP1	DUSP1	cg02029908 (+2596)
cg01154505	0.81051	+	DNAm	1	FBLN7;FBLN7	S_Shore	exon_5;exon_6	Unclassified_Cell_type_specific	chr2	112182832	FBLN7
cg16928046	-0.809427	-	DNAm	1		S_Shore			chr17	47734877		TBX21	cg16928046 (+1633)
cg05230392	-0.809248	-	DNAm	1					chr17	57899161
cg07274253	-0.808613	-	DNAm	1		N_Shelf			chr5	10330872
cg27177779	-0.80679	-	DNAm	1	AMZ1;AMZ1;AMZ1;AMZ1;AMZ1;AMZ1;AMZ1;AMZ1		exon_6;3UTR;exon_7;3UTR;exon_7;3UTR;exon_7;3UTR		chr7	2714191	AMZ1
cg17366225	-0.806543	-	DNAm	1	HS3ST1;HS3ST1	N_Shore	3UTR;exon_2		chr4	11397359	HS3ST1
cg03400695	-0.806196	-	DNAm	1					chr8	141152483
cg11249762	-0.804858	-	DNAm	1					chr17	77438530
cg25769469	-0.804812	-	DNAm	1					chr5	72348014
cg18265249	-0.804462	-	DNAm	1				Unclassified_Cell_type_specific	chr10	113051314
cg21852792	-0.803974	-	DNAm	1		N_Shelf			chr2	71451333
cg23584087	-0.803288	-	DNAm	1					chr13	33052492
cg14317884	-0.802727	-	DNAm	1	EHD1;EHD1;EHD1		exon_5;exon_4;exon_3	Unclassified	chr11	64860304	EHD1
cg14642395	-0.801659	-	DNAm	1	SLC22A11;SLC22A11		TSS1500;TSS1500		chr11	64554607	SLC22A11	SLC22A11	cg14642395 (-1019)
cg01454395	-0.799684	-	DNAm	1					chr17	74636892
cg19737746	-0.798477	-	DNAm	1					chr12	96234960
cg16705281	-0.798421	-	DNAm	1		N_Shelf			chr13	49216468		MLNR	cg16705281 (-3870)
cg13526642	-0.797731	-	DNAm	1					chr9	110114880
cg04742550	-0.797365	-	DNAm	1	ITGAX;ITGAX		TSS200;TSS200	Unclassified	chr16	31355108	ITGAX	ITGAX	cg04742550 (-114)
cg07660635	-0.797253	-	DNAm	1	IRF8;IRF8	S_Shelf	TSS1500;TSS1500	Unclassified	chr16	85902541	IRF8	IRF8	cg07660635 (+3738)
cg03798942	0.796411	+	DNAm	1	SENCR	S_Shore	TSS1500		chr11	128697063	SENCR	FLI1	cg03798942 (+3293)
cg24492202	-0.795902	-	DNAm	1				Promoter_Associated_Cell_type_specific	chr4	2800885
cg15612257	-0.7953	-	DNAm	1		N_Shore			chr2	64858464
cg18346531	-0.794114	-	DNAm	1					chr17	10064114
cg10113526	-0.793132	-	DNAm	1					chr8	141153638
cg08586913	-0.791207	-	DNAm	1		S_Shelf			chr8	1948854
cg10575219	0.790709	+	DNAm	1					chr7	105673545
cg23715732	-0.788916	-	DNAm	1		S_Shelf			chr17	80828051
cg15151059	-0.788772	-	DNAm	1	SETDB1;SETDB1;SETDB1;SETDB1;SETDB1;SETDB1;SETDB1;SETDB1;SETDB1;SETDB1;SETDB1;SETDB1;SETDB1;SETDB1;SETDB1;SETDB1;SETDB1		exon_22;3UTR;exon_22;3UTR;exon_22;3UTR;exon_22;3UTR;exon_22;3UTR;exon_22;3UTR;exon_22;3UTR;exon_22;3UTR;exon_21		chr1	150964399	SETDB1
cg24411075	-0.788346	-	DNAm	1	CD1D;CD1D;CD1D;CD1D	S_Shore;N_Shore	TSS1500;TSS1500;TSS1500;TSS200	Unclassified_Cell_type_specific	chr1	158179915	CD1D	CD1D	cg24411075 (-32)
cg07574163	-0.787785	-	DNAm	1	LOC105370579	S_Shelf;N_Shore;N_Shore	exon_2	Promoter_Associated	chr14	77032633	LOC105370579	IRF2BPL	cg07574163 (-3934)
cg04990202	-0.786712	-	DNAm	1	S100A16;S100A16;S100A16;S100A16		5UTR;exon_1;5UTR;exon_1		chr1	153609274	S100A16	S100A16	cg04990202 (+63)
cg21328082	-0.784432	-	DNAm	1	TREM1;TREM1;TREM1;TREM1		TSS200;TSS200;TSS200;TSS200		chr6	41286733	TREM1	TREM1	cg21328082 (-14)
cg18289508	-0.784115	-	DNAm	1		S_Shelf			chr3	36948664
cg20359565	-0.7837	-	DNAm	1					chr17	42891952		G6PC	cg20359565 (-8846)
cg21840948	-0.783389	-	DNAm	1		S_Shore			chr20	49984886		SNAI1	cg21840948 (+1887)
cg04072771	-0.78222	-	DNAm	1					chr15	55282714
cg11692577	-0.781455	-	DNAm	1					chr11	126172500
cg07450021	-0.779834	-	DNAm	1	KIAA0513;KIAA0513		5UTR;exon_1		chr16	85063545	KIAA0513	KIAA0513	cg07450021 (+333)
cg27480444	-0.778628	-	DNAm	1					chr2	143824762
cg20038477	-0.778262	-	DNAm	1					chr3	129035789
cg24894783	-0.778178	-	DNAm	1					chr5	10576919
cg06407843	-0.777337	-	DNAm	1		S_Shelf			chr6	43311869		CRIP3	cg06407843 (-3072)
cg05067377	-0.777	-	DNAm	1					chr16	88297347
cg03732759	-0.774584	-	DNAm	1		N_Shore;N_Shore			chr4	138559530
cg25437531	-0.774501	-	DNAm	1	LMO2;LMO2;LMO2;LMO2;LMO2;LMO2		3UTR;exon_4;3UTR;exon_3;3UTR;exon_6		chr11	33858816	LMO2
cg01231381	-0.774208	-	DNAm	1	SESTD1	S_Shore	TSS1500		chr2	179265354	SESTD1	SESTD1	cg01231381 (-564)
cg25471234	-0.773148	-	DNAm	1					chr6	32114866
cg24639703	-0.772447	-	DNAm	1					chr1	64520472
cg08999272	-0.771949	-	DNAm	1		N_Shore			chr17	80947678
cg04028695	-0.771505	-	DNAm	1	LINC00856		TSS200		chr10	78248562	LINC00856
cg00229868	-0.769943	-	DNAm	1		S_Shore			chr16	85487285
cg01663953	-0.769597	-	DNAm	1	CCDC81;CCDC81;CCDC81;CCDC81		exon_15;3UTR;exon_14;3UTR		chr11	86422735	CCDC81
cg02266731	-0.768908	-	DNAm	1	CPM		TSS200		chr12	68963553	CPM
cg07026910	-0.768369	-	DNAm	1					chr2	233162064
cg25015733	-0.767766	-	DNAm	1	MGAT4A;MGAT4A	N_Shelf	exon_2;5UTR		chr2	98726523	MGAT4A	MGAT4A	cg25015733 (+173)
cg04244970	-0.76767	-	DNAm	1	SLAMF7;SLAMF7;SLAMF7;SLAMF7;SLAMF7;SLAMF7;SLAMF7;SLAMF7;SLAMF7		TSS200;TSS200;TSS200;TSS200;TSS200;TSS200;TSS200;TSS200;TSS200	Unclassified_Cell_type_specific	chr1	160739197	SLAMF7	SLAMF7	cg04244970 (-68)
cg11820824	-0.767521	-	DNAm	1	S100A16;S100A16		5UTR;exon_1		chr1	153609059	S100A16	S100A16	cg11820824 (+278)
cg00970057	-0.767354	-	DNAm	1				Promoter_Associated	chr1	41807023
cg02471771	-0.767221	-	DNAm	1		N_Shelf			chr7	2111827
cg04514469	-0.76683	-	DNAm	1					chr14	95476329		SYNE3	cg04514469 (-493)
cg02385230	-0.766733	-	DNAm	1					chr17	40449057		IGFBP4	cg02385230 (+5596)
cg07590721	-0.764435	-	DNAm	1	SLAMF8;SLAMF8		TSS1500;TSS1500		chr1	159825728	SLAMF8	SLAMF8	cg07590721 (-1022)
cg27628849	-0.76425	-	DNAm	1					chr4	128853904
cg05296619	-0.763841	-	DNAm	1		N_Shore;N_Shelf		Unclassified_Cell_type_specific	chr13	114069208
cg21145248	-0.763033	-	DNAm	1	SLC34A1		exon_9	Unclassified	chr5	177389678	SLC34A1	SLC34A1	cg21145248 (+5234)
cg04173586	-0.761805	-	DNAm	1		S_Shore			chr19	2167497		DOT1L	cg04173586 (+3348)
cg02238504	-0.761722	-	DNAm	1					chr16	49827464		ZNF423	cg02238504 (-454)
cg12721881	-0.761262	-	DNAm	1					chr1	232575334
cg15284457	-0.761101	-	DNAm	1					chr15	99717969
cg16449972	-0.761052	-	DNAm	1					chr16	49827471		ZNF423	cg16449972 (-461)
cg23731089	-0.760244	-	DNAm	1				Promoter_Associated	chr8	140589109
cg20583060	-0.759855	-	DNAm	1		S_Shore		Promoter_Associated	chr8	78517583		PKIA	cg20583060 (+1444)
cg00424467	-0.759689	-	DNAm	1					chr20	1396640		ENSG00000274322;FKBP1A	cg00424467 (-3478);cg00424467 (-3544)
cg05546763	-0.759677	-	DNAm	1	SYNE3;SYNE3;SYNE3;SYNE3;SYNE3	Island	TSS1500;TSS1500;TSS1500;TSS1500;TSS1500	Promoter_Associated	chr14	95517046	SYNE3
cg16133703	-0.759035	-	DNAm	1					chr5	95870683
cg23406407	-0.75885	-	DNAm	1		N_Shelf		Unclassified_Cell_type_specific	chr17	68287853		SLC16A6	cg23406407 (+3263)
cg23966547	-0.758752	-	DNAm	1	SLC43A3;SLC43A3;SLC43A3;SLC43A3;SLC43A3;SLC43A3;SLC43A3;SLC43A3;SLC43A3;SLC43A3		3UTR;exon_14;3UTR;exon_14;3UTR;exon_14;3UTR;exon_14;3UTR;exon_14		chr11	57406997	SLC43A3	ENSG00000254979	cg23966547 (+3116)
cg00206507	-0.758495	-	DNAm	1					chr6	71489934
cg00546897	-0.75719	-	DNAm	1	AATBC		exon_1		chr21	43812351	AATBC
cg22633096	-0.757019	-	DNAm	1					chr10	62691633
cg14093127	-0.756835	-	DNAm	1					chr2	8574287
cg17588094	-0.756085	-	DNAm	1		S_Shelf			chr8	127743024		MYC	cg17588094 (+6955)
cg24277876	-0.754048	-	DNAm	1		S_Shore			chr10	96752426
cg05346831	-0.753596	-	DNAm	1	GPRC5A;GPRC5A;MIR614		exon_4;3UTR;TSS1500		chr12	12914337	GPRC5A;MIR614
cg05262463	-0.75355	-	DNAm	1		N_Shelf		Unclassified_Cell_type_specific	chr19	49552824
cg06966462	0.750162	+	DNAm	1		N_Shore			chr2	9472678		IAH1	cg06966462 (-1852)
cg08824847	-0.749405	-	DNAm	1					chr11	35030841
cg14159704	-0.74728	-	DNAm	1					chr9	86965924
cg11937508	-0.747099	-	DNAm	1	CMKLR2;CMKLR2;CMKLR2;CMKLR2		TSS1500;TSS1500;TSS1500;TSS1500		chr2	206218879	CMKLR2	GPR1	cg11937508 (-832)
cg04586126	-0.746235	-	DNAm	1	MXD3;MXD3;MXD3	S_Shelf;N_Shelf	exon_7;exon_5;exon_6		chr5	177307632	MXD3	RAB24;PRELID1	cg04586126 (-3924);cg04586126 (+3858)
cg22119466	-0.746164	-	DNAm	1					chr2	9191242
cg13823701	-0.746131	-	DNAm	1	TNXB;TNXB		TSS1500;TSS1500		chr6	32110634	TNXB
cg25832867	-0.745719	-	DNAm	1					chr12	22799523
cg25148705	-0.745585	-	DNAm	1					chr12	89732134
cg06606539	-0.744254	-	DNAm	1	MIR572	N_Shore	TSS1500	Unclassified_Cell_type_specific	chr4	11368106	MIR572
cg05516271	-0.742795	-	DNAm	1				Unclassified_Cell_type_specific	chr7	2299535
cg01981433	-0.741926	-	DNAm	1	TNFAIP3;TNFAIP3;TNFAIP3		exon_7;exon_7;exon_7		chr6	137879172	TNFAIP3
cg03179542	-0.741178	-	DNAm	1		S_Shore		Unclassified_Cell_type_specific	chr7	2607699
cg25101184	-0.740179	-	DNAm	1	RPL13AP3	N_Shore	TSS1500		chr14	55764886	RPL13AP3
cg09578937	-0.739855	-	DNAm	1		S_Shelf;S_Shelf			chr8	1948271
cg04597312	-0.739761	-	DNAm	1		S_Shore		Unclassified	chr16	85899557		IRF8	cg04597312 (+754)
cg21091547	-0.739176	-	DNAm	1	CDKN1A;CDKN1A;DINOL;CDKN1A;CDKN1A;CDKN1A;CDKN1A;CDKN1A;CDKN1A;CDKN1A	N_Shore	5UTR;exon_2;exon_1;TSS1500;TSS1500;TSS1500;TSS1500;TSS1500;TSS1500;TSS1500		chr6	36677723	CDKN1A;DINOL	CDKN1A	cg21091547 (-987)
cg10381771	-0.737479	-	DNAm	1	ENTPD1-AS1;ENTPD1;ENTPD1;ENTPD1;ENTPD1;ENTPD1;ENTPD1;ENTPD1;ENTPD1		exon_6;TSS1500;TSS1500;TSS1500;TSS1500;TSS200;TSS200;TSS200;TSS200		chr10	95755641	ENTPD1;ENTPD1-AS1	ENTPD1	cg10381771 (-11)
cg05355381	-0.737321	-	DNAm	1					chr10	61785887
cg23068989	-0.736639	-	DNAm	1					chr1	64223745
cg10493185	-0.736615	-	DNAm	1					chr17	40105735		NR1D1	cg10493185 (-5010)
cg16453673	-0.736583	-	DNAm	1	APPL2;APPL2	S_Shore	TSS1500;TSS1500		chr12	105236993	APPL2	APPL2	cg16453673 (-910)
cg16896868	-0.736117	-	DNAm	1					chr13	109667215
cg06872185	-0.735975	-	DNAm	1					chr1	151858668		THEM5	cg06872185 (-4971)
cg19588519	-0.735527	-	DNAm	1		S_Shore			chr10	124058301
cg10732611	-0.73531	-	DNAm	1					chr13	33126455
cg09811510	-0.73468	-	DNAm	1					chr3	159872658
cg15175005	-0.733901	-	DNAm	1					chr8	1951923
cg01284709	-0.733378	-	DNAm	1					chr11	105101351		CARD17	cg01284709 (+80)
cg04163638	-0.732499	-	DNAm	1					chr2	16650979
cg16665506	-0.732389	-	DNAm	1	PLXND1	S_Shore	TSS1500	Unclassified_Cell_type_specific	chr3	129607985	PLXND1	PLXND1	cg16665506 (-1167)
cg11824827	-0.731193	-	DNAm	1	ZNF668;ZNF668;ZNF668;ZNF668	S_Shore;Island	exon_2;exon_3;exon_2;exon_2	Gene_Associated_Cell_type_specific	chr16	31064226	ZNF668	ZNF668	cg11824827 (+829)
cg25286679	-0.730399	-	DNAm	1					chr1	245716311
cg13630878	0.730398	+	DNAm	1					chr15	30923619
cg20888995	-0.730318	-	DNAm	1					chr3	56788031
cg14919082	-0.730128	-	DNAm	1					chr2	54673918
cg24706966	-0.729537	-	DNAm	1		S_Shelf;N_Shore		Unclassified_Cell_type_specific	chr7	1855424
cg10325509	-0.728866	-	DNAm	1					chr10	23980540
cg15975806	-0.72866	-	DNAm	1					chr13	109667260
cg10017626	-0.728534	-	DNAm	1		N_Shore			chr2	64858109
cg10736208	-0.72837	-	DNAm	1	TNXB;TNXB		TSS1500;TSS1500		chr6	32110621	TNXB
cg02629506	0.728274	+	DNAm	1	CRYBB3		TSS200		chr22	25199847	CRYBB3	CRYBB3	cg02629506 (-3)
cg19862242	-0.72721	-	DNAm	1	TNFAIP3;TNFAIP3;TNFAIP3		exon_7;exon_7;exon_7		chr6	137879197	TNFAIP3
cg15334250	-0.72704	-	DNAm	1	EPHB3	N_Shelf	exon_11		chr3	184579707	EPHB3
cg16211990	-0.725811	-	DNAm	1					chr12	91370071
cg03276408	0.725305	+	DNAm	1		S_Shelf;Island;N_Shelf			chr13	112058161		SOX1	cg03276408 (-9486)
cg11267546	-0.724781	-	DNAm	1	HOXA-AS2	S_Shelf;N_Shore	exon_4		chr7	27128209	HOXA-AS2	HOXA3	cg11267546 (-1189)
cg04921244	-0.724105	-	DNAm	1					chr17	74100080
cg06650256	-0.724073	-	DNAm	1	CD300LB		TSS200		chr17	74531585	CD300LB	CD300LB	cg06650256 (-119)
cg23875391	-0.722813	-	DNAm	1		N_Shelf			chr18	74453380		FAM69C	cg23875391 (+3888)
cg15957055	-0.721632	-	DNAm	1	CADPS;CADPS;CADPS;CADPS;CADPS;CADPS	Island	exon_1;5UTR;exon_1;5UTR;exon_1;5UTR		chr3	62875380	CADPS	CADPS	cg15957055 (-1)
cg07810733	-0.721596	-	DNAm	1					chr12	65930312
cg16526705	-0.721064	-	DNAm	1		S_Shore			chr19	17173672
cg19210858	-0.720806	-	DNAm	1	ELF2;ELF2;ELF2;ELF2;ELF2;ELF2;ELF2;ELF2;ELF2;ELF2;ELF2;ELF2;ELF2;ELF2		exon_3;5UTR;exon_4;5UTR;exon_3;5UTR;5UTR;exon_3;5UTR;exon_3;5UTR;exon_3;exon_3;5UTR		chr4	139137727	ELF2	ELF2	cg19210858 (+1749)
cg05000446	-0.720499	-	DNAm	1	C9orf131;C9orf131;C9orf131		5UTR;exon_1;exon_1		chr9	35042398	C9orf131
cg18497238	-0.719992	-	DNAm	1		S_Shelf			chr14	74616792		LTBP2	cg18497238 (-4461)
cg03463948	-0.719641	-	DNAm	1					chr11	122742150
cg18325841	-0.719224	-	DNAm	1					chr10	24717254		ARHGAP21	cg18325841 (+6414)
cg09302474	-0.719066	-	DNAm	1	PIK3R5;PIK3R5;PIK3R5;PIK3R5;PIK3R5;PIK3R5;PIK3R5;PIK3R5;PIK3R5;PIK3R5	S_Shore	TSS1500;TSS1500;TSS1500;TSS1500;TSS1500;TSS1500;TSS1500;TSS1500;TSS1500;TSS1500		chr17	8966631	PIK3R5	PIK3R5	cg09302474 (-919)
cg01605783	-0.717336	-	DNAm	1	AATBC		TSS200	Unclassified_Cell_type_specific	chr21	43812706	AATBC
cg11606261	-0.717145	-	DNAm	1		S_Shore		Promoter_Associated	chr12	53381552		SP1	cg11606261 (+1358)
cg08376014	-0.716651	-	DNAm	1					chr4	78661733
cg16362173	-0.715534	-	DNAm	1					chr14	49907413
cg05569131	-0.715434	-	DNAm	1	RAB44;RAB44		5UTR;exon_1		chr6	36697843	RAB44	RAB44	cg05569131 (-8)
cg21598389	-0.714935	-	DNAm	1					chr15	59292082
cg10665891	-0.714682	-	DNAm	1					chr12	116605112
cg00187686	-0.71456	-	DNAm	1	TCN1		TSS1500		chr11	59866745	TCN1	TCN1	cg00187686 (-170)
cg06610259	-0.714039	-	DNAm	1	MLXIP	N_Shore	TSS1500		chr12	122077426	MLXIP	MLXIP	cg06610259 (-1296)
cg07974367	-0.713976	-	DNAm	1				Unclassified_Cell_type_specific	chr13	29954707
cg18092028	0.713833	+	DNAm	1	CDH4	Island	TSS200		chr20	61252156	CDH4	CDH4	cg18092028 (-270)
cg06062378	-0.713756	-	DNAm	1					chr5	113051305
cg10953410	-0.713695	-	DNAm	1	HTR3A		TSS1500	Unclassified_Cell_type_specific	chr11	113976196	HTR3A	HTR3A	cg10953410 (+1121)
cg16924753	-0.712224	-	DNAm	1					chr11	130761633
cg00432953	-0.712214	-	DNAm	1		N_Shore;N_Shore;N_Shelf			chr3	184601096
cg06586713	-0.712123	-	DNAm	1	PCLO;PCLO		exon_5;exon_5		chr7	82952153	PCLO
cg08383160	-0.711714	-	DNAm	1					chr2	17800252
cg21432062	-0.71113	-	DNAm	1		N_Shore			chr3	4866959
cg06511330	-0.710728	-	DNAm	1				Unclassified	chr1	234499828
cg01722297	-0.71033	-	DNAm	1	SNX11;SNX11;SNX11		exon_4;exon_4;exon_5	Unclassified	chr17	48113340	SNX11	SNX11	cg01722297 (+5782)
cg00524374	-0.710188	-	DNAm	1				Unclassified_Cell_type_specific	chr10	3852776
cg05146536	-0.710165	-	DNAm	1					chr4	76219525		SCARB2	cg05146536 (-5607)
cg27052418	-0.710158	-	DNAm	1					chr5	67315668
cg01888869	-0.710031	-	DNAm	1	ITGAX;ITGAX		TSS200;TSS200	Unclassified	chr16	31355097	ITGAX	ITGAX	cg01888869 (-125)
cg04451770	-0.709899	-	DNAm	1	ENTPD1-AS1;ENTPD1;ENTPD1;ENTPD1;ENTPD1;ENTPD1;ENTPD1;ENTPD1;ENTPD1		exon_6;TSS1500;TSS1500;TSS1500;TSS1500;TSS200;TSS200;TSS200;TSS200		chr10	95755615	ENTPD1;ENTPD1-AS1	ENTPD1	cg04451770 (-37)
cg09718037	-0.708528	-	DNAm	1					chr12	116605049
cg24249542	-0.708097	-	DNAm	1					chr7	116329370
cg08309251	-0.706198	-	DNAm	1	ITGB2-AS1;ITGB2-AS1;ITGB2-AS1;ITGB2-AS1;ITGB2-AS1;ITGB2-AS1	N_Shelf	exon_5;exon_4;exon_5;exon_4;exon_4;exon_3	Unclassified	chr21	44928391	ITGB2-AS1	ITGB2	cg08309251 (+482)
cg13280914	0.705486	+	DNAm	1	VWA5B2;VWA5B2;VWA5B2;VWA5B2;VWA5B2;VWA5B2;VWA5B2;VWA5B2;VWA5B2;VWA5B2	N_Shelf	exon_12;exon_12;exon_12;exon_12;exon_12;exon_12;exon_12;exon_12;exon_11;exon_11	Unclassified_Cell_type_specific	chr3	184237394	VWA5B2
cg07625783	-0.704659	-	DNAm	1	SLAMF8;SLAMF8		TSS200;TSS200	Unclassified	chr1	159826827	SLAMF8	SLAMF8	cg07625783 (+77)
cg10319905	-0.703744	-	DNAm	1					chr14	97631649
cg18802706	-0.703496	-	DNAm	1					chr17	80928634
cg21998840	-0.703374	-	DNAm	1				Unclassified_Cell_type_specific	chr7	2172395
cg22696652	-0.70334	-	DNAm	1					chr1	63790299
cg15491094	-0.702763	-	DNAm	1					chr14	95481795		SYNE3	cg15491094 (-5959)
cg24641737	-0.702655	-	DNAm	1	DENND2D	N_Shelf	TSS200	Unclassified	chr1	111200649	DENND2D	DENND2D;CHI3L2	cg24641737 (-122);cg24641737 (+40)
cg27242911	-0.702	-	DNAm	1					chr10	72502662
cg01150105	-0.701649	-	DNAm	1					chr3	175421372
cg08200043	-0.700721	-	DNAm	1				Unclassified_Cell_type_specific	chr14	104390163
cg05600421	-0.700661	-	DNAm	1					chr11	30576434		MPPED2	cg05600421 (+4062)
cg11905007	-0.699768	-	DNAm	1	CADPS;CADPS;CADPS;CADPS;CADPS;CADPS	Island	exon_1;5UTR;exon_1;5UTR;exon_1;5UTR		chr3	62875396	CADPS	CADPS	cg11905007 (-17)
cg09646392	-0.698711	-	DNAm	1	TNFSF13B;TNFSF13B		TSS1500;TSS1500		chr13	108268704	TNFSF13B	TNFSF13B	cg09646392 (-1014)
cg05651511	-0.698709	-	DNAm	1					chr17	80780290
cg11165667	-0.698455	-	DNAm	1	YLPM1;YLPM1		3UTR;exon_21		chr14	74836319	YLPM1
cg06363243	-0.698007	-	DNAm	1	LOC105371046		TSS200		chr16	1580429	LOC105371046
cg10141261	-0.697998	-	DNAm	1	CHST15;CHST15;CHST15;CHST15	S_Shore	exon_2;exon_2;exon_2;exon_2		chr10	124046038	CHST15
cg10090769	-0.697762	-	DNAm	1	MGRN1;MGRN1;MGRN1;MGRN1;MGRN1;MGRN1;MGRN1;MGRN1;MGRN1	N_Shelf	exon_16;3UTR;exon_17;3UTR;exon_16;3UTR;exon_17;3UTR;exon_15		chr16	4690790	MGRN1	NUDT16L1	cg10090769 (-2904)
cg04134305	0.697025	+	DNAm	1	RNF32;RNF32;RNF32;RNF32;RNF32-DT	Island	5UTR;exon_1;5UTR;exon_1;TSS1500	Unclassified	chr7	156640826	RNF32;RNF32-DT	RNF32;SHH	cg04134305 (+42);cg04134305 (-828553)
cg13366849	-0.696813	-	DNAm	1					chr19	10747994
cg27019717	-0.696736	-	DNAm	1					chr14	51884337
cg21550483	-0.696708	-	DNAm	1	CLEC10A;CLEC10A;CLEC10A		TSS1500;TSS1500;TSS1500		chr17	7080787	CLEC10A	CLEC10A	cg21550483 (-480)
cg15002691	-0.696591	-	DNAm	1	AKR1D1;AKR1D1;AKR1D1		TSS200;TSS200;TSS200		chr7	138076301	AKR1D1	AKR1D1	cg15002691 (-176)
cg02890250	-0.696534	-	DNAm	1	RAB8A;RAB8A;HSH2D;HSH2D;HSH2D;HSH2D		exon_8;3UTR;TSS1500;TSS1500;TSS1500;TSS1500		chr19	16133024	HSH2D;RAB8A	HSH2D	cg02890250 (-1004)
cg12684958	-0.696517	-	DNAm	1	PPBPP2		TSS1500		chr4	74055708	PPBPP2
cg03826247	-0.695672	-	DNAm	1					chr3	61925933
cg05525374	-0.695534	-	DNAm	1					chr6	32936625		HLA-DMB	cg05525374 (+4445)
cg23270529	-0.695368	-	DNAm	1					chr1	243421366
cg15957797	-0.694869	-	DNAm	1					chr2	187526418
cg21634628	-0.694339	-	DNAm	1	BTD;BTD;BTD;BTD;BTD;BTD;BTD;BTD;BTD;BTD;BTD;BTD		exon_4;3UTR;exon_6;3UTR;exon_4;3UTR;exon_3;3UTR;exon_5;3UTR;exon_4;3UTR		chr3	15645764	BTD
cg09548403	-0.694232	-	DNAm	1					chr1	232705018
cg04618171	-0.694147	-	DNAm	1				Promoter_Associated_Cell_type_specific	chr2	10330339
cg14210119	-0.693988	-	DNAm	1		N_Shelf			chr2	181454980		ITGA4	cg14210119 (-2245)
cg00488514	0.69376	+	DNAm	1	HPS4;HPS4;HPS4;HPS4;HPS4;HPS4;HPS4;HPS4;HPS4;HPS4;HPS4;HPS4;HPS4;HPS4;HPS4;HPS4;HPS4	N_Shore	exon_2;exon_3;exon_2;exon_2;exon_2;exon_2;exon_2;exon_2;exon_2;exon_2;exon_2;exon_2;exon_2;exon_2;exon_2;exon_2;exon_2	Unclassified_Cell_type_specific	chr22	26481724	HPS4	HPS4;SRRD	cg00488514 (-2153);cg00488514 (+2088)
cg15029935	-0.693517	-	DNAm	1					chr15	90582780
cg17834794	-0.693222	-	DNAm	1				Unclassified_Cell_type_specific	chr12	75641682
cg19668724	-0.692082	-	DNAm	1				Unclassified_Cell_type_specific	chr11	94934827
cg00621646	-0.690801	-	DNAm	1	OR10S1		TSS1500		chr11	123978434	OR10S1	OR10S1	cg00621646 (-653)
cg14787753	-0.690764	-	DNAm	1					chr2	168061482
cg02352281	-0.690103	-	DNAm	1				Unclassified_Cell_type_specific	chr3	46097813
cg26812615	-0.690013	-	DNAm	1	MAP1LC3B2		TSS1500		chr12	116558968	MAP1LC3B2	MAP1LC3B2	cg26812615 (-413)
cg05468843	-0.689411	-	DNAm	1		S_Shore		Promoter_Associated	chr11	117987275		IL10RA	cg05468843 (+927)
cg08237971	-0.689243	-	DNAm	1		S_Shelf			chr1	26964355		KDF1	cg08237971 (-3949)
cg24683185	0.68917	+	DNAm	1	FAN1		exon_8		chr15	30922298	FAN1
cg09258509	-0.688693	-	DNAm	1		S_Shore			chr16	85487434
cg14224444	-0.68849	-	DNAm	1					chr6	118266027
cg21083093	-0.687572	-	DNAm	1	TES		TSS1500		chr7	116221766	TES
cg20689661	-0.687151	-	DNAm	1					chr7	2109173
cg08290240	0.685889	+	DNAm	1	CDH4	Island	TSS200		chr20	61252139	CDH4	CDH4	cg08290240 (-287)
cg15354065	-0.685886	-	DNAm	1		S_Shore		Unclassified	chr12	55933433		DGKA	cg15354065 (+2461)
cg12629008	-0.685615	-	DNAm	1					chr1	58159334
cg07043361	-0.685581	-	DNAm	1	RBM19;RBM19;RBM19	S_Shore	TSS1500;TSS1500;TSS1500	Promoter_Associated	chr12	113967166	RBM19	RBM19	cg07043361 (-860)
cg10981439	-0.685067	-	DNAm	1	TREM1;TREM1;TREM1;TREM1		TSS200;TSS200;TSS200;TSS200		chr6	41286695	TREM1	TREM1	cg10981439 (+24)
cg01702055	-0.684956	-	DNAm	1				Unclassified_Cell_type_specific	chr6	13302833
cg14470121	-0.684198	-	DNAm	1		S_Shelf;Island		Unclassified_Cell_type_specific	chr16	1537683		TMEM204	cg14470121 (+4110)
cg25250968	-0.684056	-	DNAm	1				NonGene_Associated	chr6	11318537
cg04564003	-0.683789	-	DNAm	1					chr6	41530587
cg17171801	0.68327	+	DNAm	1	PMP22;PMP22	Island;N_Shore	exon_1;5UTR	Unclassified	chr17	15260789	PMP22	PMP22	cg17171801 (+1800)
cg08253164	-0.683236	-	DNAm	1				Gene_Associated	chr12	132768736		ANKLE2	cg08253164 (-6848)
cg00965578	-0.680969	-	DNAm	1	APOL3;APOL3;APOL3;APOL3		5UTR;exon_1;5UTR;exon_1		chr22	36164753	APOL3	APOL3	cg00965578 (-3824)
cg05372679	-0.680389	-	DNAm	1	SEMA6D;SEMA6D;SEMA6D;SEMA6D;SEMA6D;SEMA6D;SEMA6D;SEMA6D;SEMA6D;SEMA6D;SEMA6D;SEMA6D;SEMA6D;SEMA6D;SEMA6D;SEMA6D		exon_20;3UTR;exon_19;3UTR;exon_19;3UTR;exon_17;3UTR;exon_17;3UTR;exon_18;3UTR;exon_19;3UTR;exon_18;3UTR		chr15	47772533	SEMA6D
cg06048193	-0.679548	-	DNAm	1					chr13	80684620
cg02275418	-0.67954	-	DNAm	1		N_Shore			chr3	15331219		SH3BP5	cg02275418 (+1410)
cg21169779	-0.67954	-	DNAm	1	NAIF1;NAIF1	N_Shelf	3UTR;exon_2		chr9	128063337	NAIF1	SLC25A25;NAIF1	cg21169779 (+3984);cg21169779 (-4956)
cg16989380	-0.679289	-	DNAm	1					chr3	190376407
cg23014871	-0.679178	-	DNAm	1				Gene_Associated_Cell_type_specific	chr10	43160718
cg14556762	-0.678753	-	DNAm	1					chr1	170563329
cg12594803	-0.678568	-	DNAm	1				Unclassified_Cell_type_specific	chr3	197182059
cg24637417	-0.678368	-	DNAm	1	DAZAP2;DAZAP2;DAZAP2;DAZAP2;DAZAP2;DAZAP2;DAZAP2;DAZAP2;DAZAP2;DAZAP2	S_Shelf	exon_5;3UTR;exon_4;3UTR;exon_4;3UTR;exon_3;3UTR;exon_4;3UTR		chr12	51243137	DAZAP2	DAZAP2	cg24637417 (+4313)
cg07710335	-0.678178	-	DNAm	1				Unclassified_Cell_type_specific	chr17	15248552
cg26816688	0.677849	+	DNAm	1	RNF32;RNF32;RNF32-DT	Island	5UTR;exon_1;TSS1500	Unclassified	chr7	156640975	RNF32;RNF32-DT	RNF32;SHH	cg26816688 (-828702);cg26816688 (+191)
cg02012974	-0.677745	-	DNAm	1					chr3	66442568
cg15068180	-0.677399	-	DNAm	1		S_Shelf			chr3	194299914
cg19111287	-0.676829	-	DNAm	1		N_Shore;N_Shelf			chr4	3371188
cg00777315	-0.676711	-	DNAm	1	DCT;DCT		TSS1500;TSS1500		chr13	94481085	DCT	DCT	cg00777315 (-1403)
cg14231959	-0.676545	-	DNAm	1		S_Shelf			chr8	1948869
cg11804414	-0.675845	-	DNAm	1	LOC101593348;DIABLO;DIABLO;DIABLO;DIABLO;DIABLO	S_Shore	exon_1;TSS200;TSS1500;TSS1500;TSS1500;TSS1500		chr12	122227590	DIABLO;LOC101593348	DIABLO	cg11804414 (-56)
cg05452391	-0.675588	-	DNAm	1					chr5	132445714
cg04057956	-0.675442	-	DNAm	1					chr12	6230034
cg25341925	0.674596	+	DNAm	1	NPPA		TSS1500		chr1	11848001	NPPA	NPPA	cg25341925 (-218)
cg05934015	-0.674556	-	DNAm	1		Island			chr12	128795720
cg01393945	-0.67419	-	DNAm	1					chr5	10456922
cg08698943	-0.674061	-	DNAm	1					chr10	3467566
cg06516476	-0.673971	-	DNAm	1					chr6	85464866
cg22573731	-0.673229	-	DNAm	1					chr2	220043615
cg05423291	-0.67233	-	DNAm	1					chr8	141152832
cg00491523	-0.672268	-	DNAm	1					chr16	6863335
cg15765353	-0.672101	-	DNAm	1					chr3	45559963
cg10206933	0.671091	+	DNAm	1				Promoter_Associated_Cell_type_specific	chr10	131973209		BNIP3	cg10206933 (+8804)
cg06889975	-0.670988	-	DNAm	1		N_Shelf			chr8	22701209		EGR3	cg06889975 (-7907)
cg09856274	-0.670751	-	DNAm	1					chr1	42838636		ZNF691	cg09856274 (-7937)
cg20276202	-0.670717	-	DNAm	1				Unclassified	chr15	78316679
cg05216542	-0.670587	-	DNAm	1					chr16	48075724
cg07724816	0.670466	+	DNAm	1		S_Shore;Island		Unclassified	chr2	75560592		EVA1A	cg07724816 (+9130)
cg06339171	-0.670076	-	DNAm	1					chr3	61887919
cg09940355	-0.669249	-	DNAm	1					chr15	62637035
cg18118738	-0.669159	-	DNAm	1					chr6	34835072
cg07457727	-0.668185	-	DNAm	1		N_Shelf			chr8	130439737		ASAP1	cg07457727 (+3923)
cg14902389	-0.667954	-	DNAm	1					chr2	98726222		MGAT4A	cg14902389 (+474)
cg00647863	-0.667834	-	DNAm	1					chr15	100932548
cg08122140	0.667041	+	DNAm	1	EGLN3;EGLN3	Island	TSS200;TSS200	Unclassified	chr14	33951209	EGLN3	EGLN3	cg08122140 (-128)
cg23289779	-0.666654	-	DNAm	1		N_Shore			chr8	26863164		ADRA1A	cg23289779 (+2241)
cg01234248	-0.66654	-	DNAm	1					chr12	25997112
cg25758828	-0.666289	-	DNAm	1	PAX8;PAX8;PAX8;PAX8;PAX8;PAX8;PAX8		exon_12;3UTR;exon_12;3UTR;exon_10;3UTR;exon_9		chr2	113218566	PAX8
cg14187687	-0.666258	-	DNAm	1				Unclassified	chr14	54783052
cg07955474	-0.666172	-	DNAm	1	IRF8;IRF8	S_Shelf	TSS1500;TSS1500		chr16	85901950	IRF8	IRF8	cg07955474 (+3147)
cg18476766	-0.666167	-	DNAm	1					chr2	239608048
cg04158698	-0.666102	-	DNAm	1					chr1	201553913
cg14155327	-0.665564	-	DNAm	1					chr4	86313901
cg01586609	-0.665477	-	DNAm	1	HTR3A		TSS1500	Unclassified_Cell_type_specific	chr11	113976215	HTR3A	HTR3A	cg01586609 (+1140)
cg15952370	-0.665325	-	DNAm	1	OR8D2		TSS1500		chr11	124321101	OR8D2	OR8D1	cg15952370 (-7152)
cg11737172	-0.665101	-	DNAm	1		S_Shore			chr8	1974886		KBTBD11	cg11737172 (+1008)
cg13075942	-0.664911	-	DNAm	1					chr14	68569167
cg03787988	-0.664719	-	DNAm	1					chr11	10580975
cg03156170	-0.664375	-	DNAm	1					chr17	57596509
cg04947907	-0.664184	-	DNAm	1				Gene_Associated	chr12	132768699		ANKLE2	cg04947907 (-6811)
cg05788927	-0.663274	-	DNAm	1					chr11	24510927
cg10054398	-0.663207	-	DNAm	1					chr1	41742369
cg02779913	-0.662768	-	DNAm	1		S_Shore			chr17	41932427		TTC25	cg02779913 (+1771)
cg23975840	-0.662696	-	DNAm	1					chr12	116605090
cg03035849	0.662574	+	DNAm	1		N_Shore			chr6	90293481		BACH2	cg03035849 (+3261)
cg14999931	-0.662498	-	DNAm	1					chr10	6170414
cg01117339	-0.662299	-	DNAm	1					chr11	74026079
cg19998533	-0.662198	-	DNAm	1					chr7	41447181
cg01984854	-0.662138	-	DNAm	1					chr16	85845466
cg05132150	-0.661486	-	DNAm	1					chr4	107148825
cg26079706	-0.660958	-	DNAm	1				Promoter_Associated	chr17	77429098
cg00121045	-0.660932	-	DNAm	1	UNKL;UNKL;UNKL;UNKL;UNKL;UNKL;UNKL;UNKL;UNKL;UNKL;UNKL;UNKL;UNKL;UNKL;UNKL;UNKL	S_Shelf;S_Shore	3UTR;exon_15;3UTR;exon_6;3UTR;exon_6;3UTR;exon_6;3UTR;exon_6;3UTR;exon_15;exon_15;exon_6;exon_6;exon_5		chr16	1366052	UNKL
cg14865094	-0.660893	-	DNAm	1					chr3	171370662
cg17512904	-0.660831	-	DNAm	1	DDIT4L;DDIT4L	N_Shelf	3UTR;exon_3		chr4	100186315	DDIT4L	DDIT4L	cg17512904 (+4153)
cg03937361	-0.660402	-	DNAm	1					chr1	63864601
cg11188237	-0.659742	-	DNAm	1					chr17	80928596
cg13514230	-0.659741	-	DNAm	1		Island		Unclassified_Cell_type_specific	chr3	62874549		CADPS	cg13514230 (+830)
cg02239862	0.659524	+	DNAm	1	SUSD5	Island	TSS1500		chr3	33219251	SUSD5	SUSD5	cg02239862 (-36)
cg07081759	-0.659145	-	DNAm	1				Promoter_Associated	chr10	124642336
cg17281677	-0.659065	-	DNAm	1		S_Shore			chr12	6549391		IFFO1	cg17281677 (+6692)
cg14509761	0.658715	+	DNAm	1					chr10	132850967
cg20781981	-0.658216	-	DNAm	1					chr5	132424345
cg22234930	-0.658191	-	DNAm	1		N_Shelf		Promoter_Associated	chr15	72227398		PKM	cg22234930 (+3988)
cg03005293	-0.657949	-	DNAm	1	RORC		TSS1500		chr1	151832765	RORC	RORC	cg03005293 (-893)
cg07285167	-0.657225	-	DNAm	1	CSF3R;CSF3R;CSF3R		TSS1500;TSS1500;TSS200		chr1	36483380	CSF3R	CSF3R	cg07285167 (-102)
cg16171137	-0.656566	-	DNAm	1					chr6	31639857
cg00852051	-0.656473	-	DNAm	1					chr1	213832795
cg07403610	-0.656051	-	DNAm	1					chr3	152720286
cg15260428	-0.655909	-	DNAm	1		S_Shore;S_Shore			chr12	131897357		ULK1	cg15260428 (+2706)
cg08003402	-0.655778	-	DNAm	1				Promoter_Associated	chr3	15269514
cg20758834	-0.655775	-	DNAm	1					chr4	113340937
cg02638755	-0.655329	-	DNAm	1					chr17	80928569
cg00906420	-0.65509	-	DNAm	1					chr3	78867983
cg19602452	-0.654312	-	DNAm	1					chr1	152970830		SPRR4	cg19602452 (+164)
cg09365924	-0.6542	-	DNAm	1		N_Shelf		Unclassified_Cell_type_specific	chr12	53217615
cg03002688	-0.653412	-	DNAm	1					chr4	26151101
cg01578875	0.652912	+	DNAm	1					chr4	145882858
cg07086353	-0.652902	-	DNAm	1				Unclassified	chr11	64490188
cg14448116	-0.652569	-	DNAm	1	ADAMTS4;ADAMTS4	N_Shore	TSS1500;TSS1500	Unclassified_Cell_type_specific	chr1	161200320	ADAMTS4	ADAMTS4;NDUFS2	cg14448116 (-1264);cg14448116 (+1005)
cg11199770	0.65212	+	DNAm	1	TSHZ3;TSHZ3;TSHZ3;TSHZ3	Island;N_Shelf	TSS1500;TSS1500;TSS1500;TSS1500		chr19	31350757	TSHZ3	TSHZ3	cg11199770 (-1210)
cg02465282	-0.652115	-	DNAm	1				Unclassified	chr10	132563956
cg09017117	-0.651623	-	DNAm	1					chr6	32936642		HLA-DMB	cg09017117 (+4428)
cg11069071	-0.651318	-	DNAm	1	MIR496;MIR154		TSS1500;TSS1500		chr14	101059128	MIR154;MIR496
cg15565306	-0.651236	-	DNAm	1					chr7	19775686		TMEM196	cg15565306 (-2293)
cg19813135	-0.651182	-	DNAm	1	TNFAIP3;TNFAIP3;TNFAIP3		exon_7;exon_7;exon_7		chr6	137878934	TNFAIP3
cg17922695	-0.651137	-	DNAm	1		S_Shelf		Unclassified	chr17	77455727
cg23275644	-0.650963	-	DNAm	1					chr5	10456967
cg13453157	-0.650641	-	DNAm	1					chr11	131901886		NTM	cg13453157 (-9576)
cg19576099	-0.649538	-	DNAm	1		N_Shelf			chr6	106083616		PRDM1	cg19576099 (-2704)
cg26620147	-0.649092	-	DNAm	1					chr12	57816933		AVIL	cg26620147 (-462)
cg06238667	-0.647986	-	DNAm	1					chr8	29229315
cg26168118	-0.647585	-	DNAm	1					chr14	105285374
cg01502208	0.64746	+	DNAm	1		N_Shore			chr2	54628451
cg15349341	0.647457	+	DNAm	1	CRYBB3		TSS200		chr22	25199730	CRYBB3	CRYBB3	cg15349341 (-120)
cg22149516	-0.646973	-	DNAm	1	SLCO4C1	Island	TSS1500	Promoter_Associated_Cell_type_specific	chr5	102296610	SLCO4C1	SLCO4C1	cg22149516 (-61)
cg07138070	-0.646886	-	DNAm	1					chr7	41097711
cg09555124	0.646784	+	DNAm	1					chr6	160030181
cg26415516	-0.646535	-	DNAm	1	IPCEF1;IPCEF1;IPCEF1;IPCEF1;IPCEF1;IPCEF1;IPCEF1;IPCEF1;IPCEF1;IPCEF1;IPCEF1;IPCEF1;IPCEF1;IPCEF1		3UTR;exon_13;3UTR;exon_12;3UTR;exon_13;3UTR;exon_12;3UTR;exon_13;3UTR;exon_12;3UTR;exon_12	Unclassified	chr6	154156759	IPCEF1
cg15997484	-0.646344	-	DNAm	1		N_Shore			chr3	62873786		CADPS	cg15997484 (+1593)
cg23524191	-0.646205	-	DNAm	1		S_Shelf;N_Shore		Unclassified_Cell_type_specific	chr7	1855052
cg23962746	-0.645493	-	DNAm	1					chr1	208932543
cg03779937	0.645027	+	DNAm	1					chr2	172455165
cg18447299	-0.644413	-	DNAm	1	DIAPH1;DIAPH1;DIAPH1;DIAPH1;DIAPH1;DIAPH1	S_Shore	3UTR;exon_27;3UTR;exon_29;3UTR;exon_28	Gene_Associated_Cell_type_specific	chr5	141515317	DIAPH1
cg11812071	-0.643745	-	DNAm	1	TNFAIP3;TNFAIP3;TNFAIP3		exon_7;exon_7;exon_7		chr6	137878960	TNFAIP3
cg27214730	-0.643722	-	DNAm	1	EPHB3	N_Shelf	exon_11		chr3	184579734	EPHB3
cg01358513	0.643405	+	DNAm	1	CRYBB3		TSS200		chr22	25199738	CRYBB3	CRYBB3	cg01358513 (-112)
cg08894401	-0.642391	-	DNAm	1					chr5	1318860
cg16946840	-0.642311	-	DNAm	1					chr3	151170829
cg07772516	-0.642109	-	DNAm	1	TMOD2;TMOD2;TMOD2;TMOD2		exon_9;3UTR;exon_10;3UTR		chr15	51815545	TMOD2
cg19250213	-0.641523	-	DNAm	1					chr3	13365082
cg27495636	-0.641437	-	DNAm	1	POU5F1B		TSS1500		chr8	127415327	POU5F1B	POU5F1B	cg27495636 (+1037)
cg13374432	-0.640878	-	DNAm	1					chr15	85649514
cg18396403	-0.640845	-	DNAm	1	TMEM184B;TMEM184B;TMEM184B;TMEM184B;TMEM184B;TMEM184B		3UTR;exon_9;3UTR;exon_10;3UTR;exon_9		chr22	38219361	TMEM184B
cg23716866	-0.640842	-	DNAm	1	CLIC5		TSS1500		chr6	46081110	CLIC5	CLIC5	cg23716866 (-715)
cg00634542	-0.640714	-	DNAm	1		S_Shore;N_Shore			chr2	218389865		CTDSP1;SLC11A1	cg00634542 (-9890);cg00634542 (+7836)
cg26990380	-0.640494	-	DNAm	1					chr4	94548154
cg16751329	-0.639386	-	DNAm	1		S_Shore			chr10	124617280
cg01554316	-0.639175	-	DNAm	1				Unclassified_Cell_type_specific	chr1	230121320
cg09838169	-0.639157	-	DNAm	1				Unclassified	chr10	132563977
cg20894963	-0.638647	-	DNAm	1	CLECL1;CLECL1		exon_1;exon_1		chr12	9732968	CLECL1	CLECL1	cg20894963 (+331)
cg10415314	-0.638304	-	DNAm	1					chr14	33480021
cg09978023	-0.63805	-	DNAm	1					chr1	192639458		RGS13	cg09978023 (+3320)
cg02077256	-0.637709	-	DNAm	1	PMP22;PMP22;PMP22;PMP22;PMP22;PMP22;PMP22;PMP22;PMP22;PMP22;PMP22;PMP22		3UTR;exon_5;3UTR;exon_5;3UTR;exon_5;3UTR;exon_5;3UTR;exon_4;exon_4;exon_3		chr17	15230664	PMP22
cg00515455	-0.637629	-	DNAm	1		S_Shelf			chr6	88051652		SPACA1	cg00515455 (+3863)
cg04256697	-0.637175	-	DNAm	1	PXN		TSS1500		chr12	120250754	PXN
cg08508745	-0.636937	-	DNAm	1					chr10	4336432
cg13049432	-0.636721	-	DNAm	1	LINC00114		TSS1500		chr21	38769885	LINC00114
cg00353330	-0.636523	-	DNAm	1					chr4	100794551
cg22335261	0.636116	+	DNAm	1					chr8	133113078
cg22784595	-0.635623	-	DNAm	1		S_Shore			chr10	7413752		SFMBT2	cg22784595 (-2266)
cg07276550	0.635289	+	DNAm	1					chr8	139928987
cg22842189	-0.634634	-	DNAm	1					chr3	24360295
cg13599613	-0.633678	-	DNAm	1	SH2D3C;SH2D3C		TSS1500;TSS200		chr9	127762623	SH2D3C
cg20559385	-0.63306	-	DNAm	1				Unclassified_Cell_type_specific	chr6	105601716
cg03894068	-0.632881	-	DNAm	1	RIN2;RIN2;RIN2	Island	exon_8;exon_8;exon_9		chr20	19974893	RIN2
cg07277549	-0.632524	-	DNAm	1				Unclassified	chr7	30469525		NOD1	cg07277549 (+9255)
cg19082496	-0.632432	-	DNAm	1		S_Shelf			chr1	33433751
cg05673079	-0.632384	-	DNAm	1					chr10	108324902
cg04340430	-0.632308	-	DNAm	1					chr2	113209902
cg10854528	0.631959	+	DNAm	1		N_Shore			chr2	54628797
cg10166825	-0.631673	-	DNAm	1					chr5	125716902
cg03911745	-0.63166	-	DNAm	1					chr8	48574081
cg07454154	-0.631224	-	DNAm	1					chr10	104417147
cg04421583	-0.631085	-	DNAm	1		S_Shore			chr8	62146778
cg00572387	-0.630909	-	DNAm	1	SIRPB2;SIRPB2		TSS1500;TSS1500		chr20	1492268	SIRPB2	SIRPB2	cg00572387 (-872)
cg19364276	-0.630782	-	DNAm	1					chr2	100246918
cg05438378	-0.630487	-	DNAm	1				Unclassified	chr15	67091398
cg03086067	-0.630315	-	DNAm	1					chr10	80608643
cg17120366	0.630066	+	DNAm	1	MPP7		TSS1500		chr10	28282393	MPP7	MPP7	cg17120366 (-2251)
cg24869834	-0.629636	-	DNAm	1					chr4	138225359
cg14959260	-0.628227	-	DNAm	1					chr4	9916215
cg23475474	-0.628146	-	DNAm	1				Unclassified	chr17	65531806
cg21471828	-0.627637	-	DNAm	1					chr2	182221550
cg02482730	-0.627632	-	DNAm	1					chr17	77477495
cg08123444	-0.626883	-	DNAm	1					chr2	9692972
cg09313140	-0.626491	-	DNAm	1					chr12	127825048
cg01619533	-0.625544	-	DNAm	1					chr16	89355362
cg12200164	-0.625538	-	DNAm	1					chr6	137879542
cg07018389	0.625369	+	DNAm	1	DUSP1;DUSP1	N_Shore	3UTR;exon_4		chr5	172768675	DUSP1	DUSP1	cg07018389 (+2520)
cg17737409	-0.625177	-	DNAm	1					chr1	230114263
cg16704703	-0.622943	-	DNAm	1					chr10	3467518
cg01631408	-0.622545	-	DNAm	1					chr1	248273910		OR2T33	cg01631408 (+4066)
cg09977718	-0.621704	-	DNAm	1	RPTOR	S_Shelf;N_Shelf	exon_14		chr17	80880473	RPTOR
cg22832061	0.62162	+	DNAm	1	EGLN3;EGLN3	Island	TSS200;TSS200	Unclassified	chr14	33951207	EGLN3	EGLN3	cg22832061 (-126)
cg07794981	-0.620626	-	DNAm	1					chr12	102690774
cg15448894	-0.620187	-	DNAm	1					chr6	52975671
cg01142564	0.619993	+	DNAm	1					chr10	132951529		CFAP46	cg01142564 (-8944)
cg12914733	-0.619977	-	DNAm	1					chr11	955328
cg17142183	-0.619917	-	DNAm	1	IL1R2;IL1R2		TSS1500;TSS1500		chr2	101991730	IL1R2	IL1R2	cg17142183 (-114)
cg17951713	-0.619568	-	DNAm	1					chr8	129685915
cg03038132	0.619414	+	DNAm	1	KCNF1	N_Shore;N_Shore	TSS200	Unclassified_Cell_type_specific	chr2	10911827	KCNF1	KCNF1	cg03038132 (-110)
cg13987029	-0.619193	-	DNAm	1					chr7	55505551
cg02872868	-0.619143	-	DNAm	1					chr4	185644038
cg15288326	-0.619096	-	DNAm	1	KIF21B;KIF21B;KIF21B;KIF21B	S_Shore	TSS1500;TSS1500;TSS1500;TSS1500		chr1	201024970	KIF21B	KIF21B	cg15288326 (-1270)
cg01862897	-0.618937	-	DNAm	1	SLC8A3;SLC8A3		TSS1500;TSS1500		chr14	70081451	SLC8A3
cg13944105	-0.618755	-	DNAm	1					chr15	48282265
cg27180671	0.618354	+	DNAm	1				Unclassified_Cell_type_specific	chr17	67531450
cg27085741	-0.618323	-	DNAm	1	CLCN1;CLCN1	Island	exon_17;exon_16	Unclassified	chr7	143345648	CLCN1
cg09472360	0.618018	+	DNAm	1	PTPRG;PTPRG	Island;N_Shelf	TSS200;TSS200		chr3	61561456	PTPRG	PTPRG	cg09472360 (-455)
cg10520790	-0.618014	-	DNAm	1					chr4	16029223
cg06468347	-0.616904	-	DNAm	1	NCBP3;NCBP3;ITGAE		3UTR;exon_13;TSS1500		chr17	3802581	ITGAE;NCBP3	ITGAE	cg06468347 (-1338)
cg09504873	-0.616874	-	DNAm	1				Promoter_Associated	chr16	66740723
cg13976988	-0.61667	-	DNAm	1					chr5	38607300
cg07800837	-0.616313	-	DNAm	1					chr1	237999657
cg05168141	0.616294	+	DNAm	1		N_Shelf			chr15	25986689
cg10472651	-0.616155	-	DNAm	1				Promoter_Associated	chr16	66521956
cg10160614	0.616133	+	DNAm	1		S_Shelf			chr2	238636332
cg26012482	0.615499	+	DNAm	1					chr2	8283025
cg17394304	-0.614628	-	DNAm	1	BCL6;BCL6;BCL6	N_Shore;N_Shelf;N_Shelf	5UTR;exon_1;TSS1500	Unclassified_Cell_type_specific	chr3	187736185	BCL6	BCL6	cg17394304 (+9542)
cg09890077	-0.61429	-	DNAm	1					chr3	175338863
cg12167564	-0.614147	-	DNAm	1	LYST;LYST		TSS200;TSS200		chr1	235883734	LYST
cg25155064	-0.614125	-	DNAm	1					chr11	118230067		JAML	cg25155064 (-4973)
cg00777079	-0.613873	-	DNAm	1					chr17	1763313		SERPINF1	cg00777079 (+1354)
cg21227325	-0.613138	-	DNAm	1					chr9	76161683
cg04204452	-0.612854	-	DNAm	1		S_Shore;Island		Unclassified_Cell_type_specific	chr17	1575919
cg06684088	-0.61267	-	DNAm	1		S_Shore;N_Shore			chr7	119131
cg04510459	-0.6124	-	DNAm	1					chr1	91582730
cg25570864	0.612371	+	DNAm	1					chr13	112184076
cg05549611	-0.61223	-	DNAm	1	LINC00114		TSS1500		chr21	38774122	LINC00114
cg21089050	-0.611833	-	DNAm	1					chr17	10145646
cg19578660	-0.611578	-	DNAm	1					chr10	3469408
cg01147055	-0.611412	-	DNAm	1		S_Shore;N_Shore;N_Shelf			chr13	114072687
cg03308839	-0.611252	-	DNAm	1	MYH11;MYH11;MYH11;MYH11;MYH11;MYH11;MYH11;MYH11		3UTR;exon_43;3UTR;exon_42;3UTR;exon_41;3UTR;exon_42		chr16	15703440	MYH11
cg05218678	-0.611185	-	DNAm	1					chr6	46113804
cg26158270	-0.610924	-	DNAm	1				Unclassified_Cell_type_specific	chr11	12288075		MICALCL	cg26158270 (+1175)
cg12468255	-0.610914	-	DNAm	1	NAV1	Island	TSS1500	Unclassified_Cell_type_specific	chr1	201647928	NAV1	NAV1	cg12468255 (-321)
cg07791987	-0.610742	-	DNAm	1					chr2	188329001
cg13933174	-0.610293	-	DNAm	1		Island		Promoter_Associated	chr4	183723168
cg14044707	-0.610174	-	DNAm	1		N_Shore		Gene_Associated_Cell_type_specific	chr9	129866719
cg10166664	-0.609903	-	DNAm	1		N_Shelf			chr5	61328402		ZSWIM6	cg10166664 (-3871)
cg21937128	-0.609898	-	DNAm	1	MINDY1;MINDY1;MINDY1;MINDY1;MINDY1;MINDY1;MINDY1;MINDY1;MINDY1;MINDY1;MINDY1;MINDY1;MINDY1;MINDY1;MINDY1;MINDY1;MINDY1		exon_7;exon_8;exon_7;exon_7;exon_8;exon_7;exon_7;exon_7;exon_7;exon_7;exon_6;exon_6;exon_6;exon_6;exon_7;exon_6;exon_8		chr1	150999413	MINDY1	MINDY1	cg21937128 (+8962)
cg12199651	-0.609345	-	DNAm	1					chr7	28289570
cg22014112	-0.608867	-	DNAm	1	TNFAIP3;TNFAIP3;TNFAIP3	S_Shelf	exon_2;exon_2;exon_2	NonGene_Associated	chr6	137871521	TNFAIP3	TNFAIP3	cg22014112 (+4333)
cg24052964	-0.60882	-	DNAm	1					chr5	142846933
cg18990899	-0.608547	-	DNAm	1					chr2	204520279
cg14429979	0.608467	+	DNAm	1	AP2A2;AP2A2;AP2A2;AP2A2	S_Shore;S_Shore;N_Shore	exon_21;exon_21;exon_20;exon_20		chr11	1009801	AP2A2
cg08726522	-0.608418	-	DNAm	1					chr11	8718040
cg04701716	-0.608209	-	DNAm	1		N_Shelf		Unclassified_Cell_type_specific	chr16	66562414		CMTM1	cg04701716 (-4033)
cg01540522	-0.608179	-	DNAm	1	KBTBD11;KBTBD11	N_Shore	5UTR;exon_2		chr8	2000708	KBTBD11
cg17195635	-0.607863	-	DNAm	1		N_Shelf		Unclassified_Cell_type_specific	chr22	28879899		ZNRF3	cg17195635 (-3693)
cg27025079	-0.607833	-	DNAm	1		S_Shelf			chr4	26863688		STIM2	cg27025079 (+2847)
cg23075139	-0.607748	-	DNAm	1	LSAMP;LSAMP;LSAMP;LSAMP		3UTR;exon_9;3UTR;exon_7		chr3	115805184	LSAMP
cg04554505	-0.607216	-	DNAm	1	TRPC6;TRPC6		3UTR;exon_13		chr11	101452847	TRPC6
cg18614510	-0.606778	-	DNAm	1	CERK;CERK	Island	3UTR;exon_13		chr22	46686006	CERK
cg03958308	-0.606593	-	DNAm	1	PLEC	N_Shore;N_Shelf;N_Shelf	TSS1500	Promoter_Associated	chr8	143940821	PLEC
cg20785098	-0.606401	-	DNAm	1				Promoter_Associated_Cell_type_specific	chr17	77610934
cg27090087	-0.606011	-	DNAm	1	TINAG		TSS1500		chr6	54307580	TINAG	TINAG	cg27090087 (-875)
cg14150115	-0.60595	-	DNAm	1				Unclassified_Cell_type_specific	chr13	30389242
cg20081364	0.605872	+	DNAm	1	ISM1;ISM1	Island	5UTR;exon_1	Promoter_Associated	chr20	13221578	ISM1	ISM1	cg20081364 (-193)
cg07730360	-0.605766	-	DNAm	1					chr3	129126783		RAB43	cg07730360 (-4993)
cg14640466	-0.605712	-	DNAm	1				Unclassified	chr8	134044127
cg04880657	-0.605498	-	DNAm	1		N_Shelf			chr1	23565519		ID3	cg04880657 (-5725)
cg08244848	0.605323	+	DNAm	1	EGLN3	Island	exon_1	Unclassified	chr14	33950614	EGLN3	EGLN3	cg08244848 (+467)
cg21865108	-0.604852	-	DNAm	1				Gene_Associated	chr11	45873066
cg19519899	-0.60444	-	DNAm	1					chr1	248273902		OR2T33	cg19519899 (+4074)
cg07155381	-0.604395	-	DNAm	1	RPH3AL-AS1;RPH3AL-AS1;RPH3AL-AS1		TSS1500;TSS1500;TSS1500	Unclassified_Cell_type_specific	chr17	331065	RPH3AL-AS1
cg08651003	0.60403	+	DNAm	1					chr1	1827292
cg19554389	0.60323	+	DNAm	1	WNT5A;WNT5A	S_Shelf;S_Shore;Island	exon_1;5UTR		chr3	55487106	WNT5A	WNT5A	cg19554389 (+536)
cg13074203	-0.602665	-	DNAm	1					chr8	120786124
cg00901320	-0.602093	-	DNAm	1	LOC100128276	Island	TSS1500		chr12	128853989	LOC100128276	GLT1D1	cg00901320 (+453)
cg05249836	-0.602076	-	DNAm	1	KIAA0930		TSS1500		chr22	45213521	KIAA0930
cg06637961	-0.601948	-	DNAm	1					chr2	206462684
cg25336900	-0.601719	-	DNAm	1					chr3	50165398
cg04046364	-0.601706	-	DNAm	1					chr12	57816878		AVIL	cg04046364 (-407)
cg10702418	-0.601511	-	DNAm	1		N_Shelf		Unclassified_Cell_type_specific	chr7	157297337
cg26351001	-0.60051	-	DNAm	1		Island		Promoter_Associated	chr4	183723260
cg10769767	0.60023	+	DNAm	1		N_Shore;N_Shelf			chr9	37024156
cg26926765	-0.600095	-	DNAm	1					chr6	54262551
cg20151107	-0.600071	-	DNAm	1					chr10	124642856
cg26700919	-0.600039	-	DNAm	1				Unclassified	chr18	13375475
cg00318322	-0.600022	-	DNAm	1	GFOD2;GFOD2;GFOD2		3UTR;exon_3;exon_2		chr16	67674919	GFOD2	ENKD1	cg00318322 (-8155)
cg12338894	1	+	DNAm	2	LINC00930		TSS1500		chr15	92572482	LINC00930
cg00972246	0.984461	+	DNAm	2		N_Shelf			chr1	228078271		ARF1	cg00972246 (-4879)
cg14485514	0.971673	+	DNAm	2	ZNRD1ASP		exon_6		chr6	30001213	ZNRD1ASP
cg01020801	0.951999	+	DNAm	2					chr20	62666212
cg19057459	0.947054	+	DNAm	2					chr19	19440831
cg08237971	0.944333	+	DNAm	2		S_Shelf			chr1	26964355		KDF1	cg08237971 (-3949)
cg03032595	0.93859	+	DNAm	2		N_Shore		Unclassified	chr5	177491189		PDLIM7	cg03032595 (+6394)
cg06450952	0.929927	+	DNAm	2	BAALC-AS2;LINC01181		exon_2;exon_2		chr8	103133357	BAALC-AS2;LINC01181	BAALC	cg06450952 (-7353)
cg05261759	0.92246	+	DNAm	2	TOR2A;TOR2A;TOR2A;TOR2A;TOR2A;TOR2A;TOR2A	S_Shore	TSS1500;TSS1500;TSS1500;TSS1500;TSS1500;TSS1500;TSS1500	Promoter_Associated	chr9	127736030	TOR2A	TOR2A	cg05261759 (-713)
cg07176064	0.922299	+	DNAm	2	HMGXB4;HMGXB4;HMGXB4;HMGXB4;HMGXB4		exon_11;3UTR;exon_10;3UTR;exon_12		chr22	35294790	HMGXB4	TOM1	cg07176064 (-5014)
cg19093782	0.919607	+	DNAm	2					chr2	241962642
cg04969331	0.918359	+	DNAm	2	TERF2;TERF2		3UTR;exon_10		chr16	69356528	TERF2	TMED6;ENSG00000259900;ENSG00000260371	cg04969331 (-222);cg04969331 (-4798);cg04969331 (-4719)
cg14898332	0.91523	+	DNAm	2		N_Shore			chr11	57481911
cg09501917	0.913555	+	DNAm	2					chr16	69357457		ENSG00000260371	cg09501917 (-1151)
cg25980539	0.913189	+	DNAm	2					chr5	123755276
cg06273125	0.907962	+	DNAm	2		N_Shore			chr3	113530967		SIDT1	cg06273125 (-2016)
cg25266281	0.903802	+	DNAm	2					chr2	241962617
cg18948877	0.903408	+	DNAm	2					chr2	241962587
cg10920329	0.900555	+	DNAm	2					chr8	125446326
cg08310608	0.890131	+	DNAm	2					chr12	132701637		PGAM5	cg08310608 (-9182)
cg26275848	0.883301	+	DNAm	2		S_Shelf			chr12	48961551		ARF3;ENSG00000272822	cg26275848 (-4000);cg26275848 (-4186)
cg10044184	0.880874	+	DNAm	2					chr6	111950061
cg08936516	0.880413	+	DNAm	2					chr15	92667325
cg10517312	0.879107	+	DNAm	2	TRIM69;TRIM69;TRIM69;TRIM69;TRIM69		TSS1500;TSS1500;TSS1500;TSS1500;TSS1500		chr15	44735055	TRIM69	TRIM69	cg10517312 (+6067)
cg03153115	0.87576	+	DNAm	2		N_Shelf			chr19	2604561
cg13884879	0.873489	+	DNAm	2					chr2	9400630
cg17458693	0.871292	+	DNAm	2				Unclassified	chr12	6434361
cg02819921	0.870373	+	DNAm	2	E2F6;E2F6;E2F6;E2F6;E2F6;E2F6;E2F6	S_Shore	TSS1500;TSS1500;TSS1500;TSS1500;TSS1500;TSS1500;TSS1500		chr2	11467362	E2F6	E2F6	cg02819921 (-1213)
cg00204976	0.867516	+	DNAm	2		N_Shore			chr2	236566600		ACKR3	cg00204976 (-3041)
cg13987029	0.86491	+	DNAm	2					chr7	55505551
cg11176525	0.857054	+	DNAm	2					chr3	44962337
cg07270259	0.856294	+	DNAm	2					chr10	34613608
cg25336900	0.855319	+	DNAm	2					chr3	50165398
cg10186254	0.850015	+	DNAm	2					chr14	79801158
cg22177308	0.84412	+	DNAm	2					chr17	65628580
cg10450692	0.841579	+	DNAm	2					chr17	65628501
cg20983531	0.834836	+	DNAm	2	CDCA7L;CDCA7L;CDCA7L	S_Shore	TSS1500;TSS1500;TSS1500	Unclassified_Cell_type_specific	chr7	21947054	CDCA7L	CDCA7L	cg20983531 (-970)
cg08316831	0.834713	+	DNAm	2					chr15	77457217
cg07864647	0.834583	+	DNAm	2					chr13	98307516
cg07810733	0.832342	+	DNAm	2					chr12	65930312
cg26873754	0.831331	+	DNAm	2		N_Shore		Promoter_Associated	chr1	23867238		FUCA1	cg26873754 (+1056)
cg10141174	0.829444	+	DNAm	2					chr6	4482649
cg08125539	0.827171	+	DNAm	2		S_Shelf			chr17	49002597		IGF2BP1	cg08125539 (+5185)
cg07585502	0.825137	+	DNAm	2					chr8	100899856
cg05857996	0.824723	+	DNAm	2		S_Shore			chr20	2694772		EBF4	cg05857996 (+1894)
cg05934015	0.824287	+	DNAm	2		Island			chr12	128795720
cg17838697	0.82241	+	DNAm	2					chr17	65628449
cg02939078	0.820504	+	DNAm	2		N_Shelf			chr20	62858243		TCFL5	cg02939078 (+3520)
cg06985664	0.816533	+	DNAm	2					chr7	116727545
cg11649821	0.815432	+	DNAm	2		Island			chr1	1927999		TMEM52	cg11649821 (-8726)
cg15948504	0.814155	+	DNAm	2					chr1	151313085
cg03669394	0.808864	+	DNAm	2		S_Shelf			chr16	75651356		TERF2IP;KARS	cg03669394 (-3691);cg03669394 (+3570)
cg18638389	0.807674	+	DNAm	2		S_Shelf			chr18	21744798		MIB1	cg18638389 (+3478)
cg26872053	0.806474	+	DNAm	2		S_Shelf			chr5	62406824		DIMT1	cg26872053 (-2891)
cg04160030	0.805443	+	DNAm	2	FUCA1	S_Shore	TSS1500	Promoter_Associated	chr1	23869169	FUCA1	FUCA1	cg04160030 (-875)
cg19668724	0.804652	+	DNAm	2				Unclassified_Cell_type_specific	chr11	94934827
cg10550166	0.803689	+	DNAm	2	SLC12A6;SLC12A6;SLC12A6;SLC12A6;SLC12A6;SLC12A6;SLC12A6;SLC12A6	N_Shore	exon_2;5UTR;exon_2;5UTR;exon_2;exon_1;exon_2;exon_1		chr15	34336530	SLC12A6	SLC12A6	cg10550166 (+1222)
cg02525597	0.803235	+	DNAm	2		S_Shelf			chr16	10882978		CIITA	cg02525597 (+5780)
cg16340152	0.80305	+	DNAm	2		S_Shelf			chr8	80877756		ZNF704	cg16340152 (-2975)
cg18441041	0.801226	+	DNAm	2		S_Shore			chr7	101916847
cg07372034	-0.79881	-	DNAm	2					chr22	48090347
cg24940967	0.798003	+	DNAm	2		N_Shore		Unclassified_Cell_type_specific	chr3	45795705		SLC6A20	cg24940967 (+830)
cg02845870	0.796648	+	DNAm	2		S_Shelf			chr11	85813627		SYTL2	cg02845870 (-2498)
cg05461503	0.796293	+	DNAm	2		N_Shore		Unclassified_Cell_type_specific	chr3	45795678		SLC6A20	cg05461503 (+857)
cg27635976	0.795795	+	DNAm	2		S_Shore			chr16	88917659
cg26341453	0.795516	+	DNAm	2					chr1	28267221		SESN2	cg26341453 (+7694)
cg14260998	0.794767	+	DNAm	2		S_Shelf			chr1	5880414
cg06852824	0.794056	+	DNAm	2		S_Shelf			chr2	230717394		CAB39	cg06852824 (+4549)
cg09236382	0.791649	+	DNAm	2		N_Shore		Promoter_Associated_Cell_type_specific	chr11	6655135		DCHS1	cg09236382 (+719)
cg24131343	0.791396	+	DNAm	2	GPR17;GPR17;GPR17;GPR17		TSS1500;TSS1500;TSS1500;TSS1500	Unclassified_Cell_type_specific	chr2	127644840	GPR17	GPR17	cg24131343 (-1024)
cg15033511	0.790817	+	DNAm	2		S_Shelf			chr17	56916662		TRIM25	cg15033511 (-2624)
cg11339718	0.790805	+	DNAm	2		Island			chr16	88933817
cg22261669	0.79066	+	DNAm	2					chr13	98307545
cg07854959	0.789079	+	DNAm	2		S_Shore;S_Shore			chr17	49016127
cg10334053	0.788836	+	DNAm	2				Unclassified_Cell_type_specific	chr1	2146678
cg26103719	0.78881	+	DNAm	2	FBLN5;FBLN5;FBLN5;FBLN5;FBLN5;FBLN5;FBLN5;FBLN5;FBLN5;FBLN5;FBLN5;FBLN5		3UTR;exon_12;3UTR;exon_11;3UTR;exon_12;3UTR;exon_13;3UTR;exon_12;3UTR;exon_11	Promoter_Associated_Cell_type_specific	chr14	91869906	FBLN5	TC2N	cg26103719 (-2377)
cg03197835	0.788269	+	DNAm	2					chr11	2814766
cg10540573	0.787759	+	DNAm	2					chr2	218004961
cg06544405	0.786297	+	DNAm	2		Island			chr18	72869572		NETO1	cg06544405 (-1623)
cg23361809	0.786095	+	DNAm	2				Unclassified_Cell_type_specific	chr2	101716754
cg18181904	0.786073	+	DNAm	2	PCTP;PCTP;PCTP;PCTP;PCTP;PCTP		exon_6;3UTR;exon_6;3UTR;exon_6;3UTR		chr17	55776328	PCTP
cg06670039	0.785783	+	DNAm	2					chr16	12436389
cg20380468	0.785764	+	DNAm	2	FYB1;FYB1;FYB1;FYB1;FYB1		exon_2;exon_3;exon_2;exon_3;exon_2		chr5	39202955	FYB1
cg23472153	0.785702	+	DNAm	2					chr17	17140904
cg02355411	0.785411	+	DNAm	2		S_Shore		Unclassified_Cell_type_specific	chr19	49197170
cg18444028	0.785022	+	DNAm	2					chr3	170064252
cg00825967	0.784551	+	DNAm	2		N_Shelf			chr16	88924046
cg02057681	0.784452	+	DNAm	2					chr3	243551
cg02930721	0.783105	+	DNAm	2		S_Shore;S_Shelf		Unclassified	chr16	89308705
cg05136737	0.781433	+	DNAm	2					chr1	244761616
cg26845390	0.779566	+	DNAm	2		N_Shelf			chr2	241888010
cg02596281	0.779175	+	DNAm	2	IL1B		TSS1500		chr2	112838037	IL1B	IL1B	cg02596281 (-1134)
cg18384277	0.778819	+	DNAm	2	LTB;LTB	S_Shore	TSS1500;TSS1500		chr6	31583065	LTB	LST1;LTB	cg18384277 (-640);cg18384277 (-4135)
cg14484274	0.7773	+	DNAm	2		N_Shore;N_Shore			chr17	49013254
cg17195635	0.775998	+	DNAm	2		N_Shelf		Unclassified_Cell_type_specific	chr22	28879899		ZNRF3	cg17195635 (-3693)
cg04460567	0.775802	+	DNAm	2		N_Shore			chr1	23867008		FUCA1	cg04460567 (+1286)
cg06300222	0.774551	+	DNAm	2	ZFAND3;ZFAND3		exon_6;3UTR	Unclassified_Cell_type_specific	chr6	38153656	ZFAND3
cg11832722	0.774546	+	DNAm	2	DSC3;DSC3	Island	TSS1500;TSS1500	Unclassified	chr18	31043094	DSC3	DSC3	cg11832722 (-353)
cg17265120	0.774433	+	DNAm	2	GFAP;GFAP;GFAP;GFAP	N_Shore	3UTR;exon_8;3UTR;exon_7		chr17	44910014	GFAP	GFAP	cg17265120 (+5472)
cg04854098	0.773205	+	DNAm	2					chr4	98566346
cg01412764	0.773203	+	DNAm	2		N_Shore			chr20	62860347		TCFL5	cg01412764 (+1416)
cg10370574	0.771429	+	DNAm	2					chr19	1840462		REXO1	cg10370574 (+8001)
cg19682786	0.770162	+	DNAm	2	TEX47;TEX47		5UTR;exon_1		chr7	88795671	TEX47
cg06891858	0.768754	+	DNAm	2		S_Shore			chr18	21743372		MIB1	cg06891858 (+2052)
cg22437221	0.768397	+	DNAm	2	FYB1;FYB1;FYB1;FYB1;FYB1		exon_2;exon_3;exon_2;exon_3;exon_2		chr5	39202905	FYB1
cg16148454	0.767549	+	DNAm	2	TMED6		exon_1		chr16	69351703	TMED6	TMED6;ENSG00000259900	cg16148454 (+27);cg16148454 (+106)
cg12364943	0.76741	+	DNAm	2					chr10	132295110
cg13522882	0.767087	+	DNAm	2		S_Shore		Unclassified_Cell_type_specific	chr2	101700034		MAP4K4	cg13522882 (+2331)
cg16189217	0.765835	+	DNAm	2					chr13	100394981
cg19873297	0.765342	+	DNAm	2	STK10	S_Shore	TSS1500	Promoter_Associated	chr5	172189384	STK10	STK10;EFCAB9	cg19873297 (-998);cg19873297 (-4788)
cg11492536	0.764537	+	DNAm	2		N_Shelf			chr8	1829311		ARHGEF10	cg11492536 (+5296)
cg02409722	0.762895	+	DNAm	2	SETD7;SETD7		3UTR;exon_8		chr4	139508824	SETD7
cg25960090	0.759388	+	DNAm	2					chr5	127941678
cg22848704	0.758296	+	DNAm	2	SKINT1L		TSS1500		chr1	48182767	SKINT1L
cg05074133	0.756657	+	DNAm	2					chr4	16685280
cg27269279	0.756381	+	DNAm	2		N_Shore			chr11	129436471
cg11008243	-0.754912	-	DNAm	2	KCNQ5;KCNQ5;KCNQ5;KCNQ5;KCNQ5	Island	TSS1500;TSS1500;TSS1500;TSS1500;TSS1500		chr6	72621510	KCNQ5	KCNQ5	cg11008243 (-282)
cg23487759	0.754867	+	DNAm	2					chr2	1097906
cg17610889	0.752145	+	DNAm	2					chr3	177746287
cg06756473	0.751444	+	DNAm	2	TMED6		TSS1500		chr16	69352944	TMED6	TMED6;ENSG00000259900	cg06756473 (-1214);cg06756473 (-1135)
cg17317266	0.749951	+	DNAm	2	EPOR;EPOR	S_Shelf;S_Shore	TSS1500;TSS1500		chr19	11384585	EPOR	EPOR	cg17317266 (-273)
cg01712159	0.749948	+	DNAm	2		S_Shore		Unclassified_Cell_type_specific	chr16	88928332
cg12032027	0.749346	+	DNAm	2	ZNF217;ZNF217	Island	exon_2;exon_2		chr20	53581686	ZNF217
cg06448249	0.749009	+	DNAm	2	CD79A;CD79A;CD79A;CD79A	N_Shore	exon_5;3UTR;exon_5;3UTR		chr19	41881007	CD79A	ARHGEF1	cg06448249 (-3441)
cg06823681	0.746	+	DNAm	2	SLC6A12;SLC6A12		TSS1500;TSS1500		chr12	215516	SLC6A12	SLC6A12	cg06823681 (-2178)
cg27660099	0.745388	+	DNAm	2					chr7	36190447
cg24440446	0.744771	+	DNAm	2					chr2	1097775
cg11423909	0.74396	+	DNAm	2		S_Shelf;S_Shelf			chr3	126291608
cg16194437	0.742515	+	DNAm	2	CASD1;CASD1;CASD1;CASD1;CASD1;CASD1;CASD1;CASD1		exon_19;3UTR;exon_18;3UTR;exon_18;3UTR;exon_18;3UTR		chr7	94555862	CASD1
cg08876518	0.742489	+	DNAm	2	CMIP		TSS1500		chr16	81494624	CMIP
cg12738913	0.742217	+	DNAm	2		S_Shelf			chr2	1059174
cg13492133	0.742151	+	DNAm	2	SMG7;SMG7;SMG7;SMG7;SMG7;SMG7;SMG7;SMG7;SMG7;SMG7;SMG7		exon_17;exon_19;exon_20;exon_20;exon_18;exon_18;exon_19;exon_19;exon_17;exon_19;exon_18		chr1	183547131	SMG7
cg03974193	0.742135	+	DNAm	2		S_Shore		Unclassified_Cell_type_specific	chr2	101699980		MAP4K4	cg03974193 (+2277)
cg01692482	0.740415	+	DNAm	2	ZNF217;ZNF217	Island	exon_2;exon_2		chr20	53581839	ZNF217
cg01392180	0.74009	+	DNAm	2		N_Shore			chr6	5133241
cg24277876	0.739927	+	DNAm	2		S_Shore			chr10	96752426
cg01771871	0.739905	+	DNAm	2					chr8	81077077
cg00647863	0.738975	+	DNAm	2					chr15	100932548
cg15982952	0.737883	+	DNAm	2		S_Shelf;S_Shore			chr8	1104048
cg22999786	0.737278	+	DNAm	2	SLC12A6;SLC12A6;SLC12A6;SLC12A6;SLC12A6;SLC12A6;SLC12A6;SLC12A6	N_Shore	exon_2;5UTR;exon_2;5UTR;exon_2;exon_1;exon_2;exon_1		chr15	34336568	SLC12A6	SLC12A6	cg22999786 (+1184)
cg23200357	0.736649	+	DNAm	2		S_Shelf			chr21	31736364		SCAF4	cg23200357 (-4289)
cg27223047	0.736238	+	DNAm	2	FBN2	S_Shelf;S_Shore	TSS1500		chr5	128539132	FBN2
cg15060438	0.736211	+	DNAm	2					chr2	109305386
cg01936091	0.733893	+	DNAm	2		N_Shore			chr4	8095971
cg21183455	0.733775	+	DNAm	2	MIR3667HG;MIR3667HG;MIR3667HG		TSS1500;TSS1500;TSS1500	Unclassified_Cell_type_specific	chr22	49658748	MIR3667HG
cg14631834	0.732107	+	DNAm	2	DSC3;DSC3	Island	TSS1500;TSS1500	Unclassified	chr18	31043074	DSC3	DSC3	cg14631834 (-333)
cg04606550	0.73095	+	DNAm	2					chr5	14226460
cg05525374	0.730117	+	DNAm	2					chr6	32936625		HLA-DMB	cg05525374 (+4445)
cg22843950	0.729687	+	DNAm	2	BIRC7;BIRC7	N_Shelf	TSS200;TSS200	Unclassified	chr20	63235860	BIRC7	BIRC7	cg22843950 (-23)
cg04641860	0.72921	+	DNAm	2		Island			chr10	43396099		HNRNPF	cg04641860 (+732)
cg00611469	0.727868	+	DNAm	2		N_Shore		Promoter_Associated	chr22	31628816		PISD	cg00611469 (-595)
cg22606681	0.726329	+	DNAm	2		S_Shore		Promoter_Associated_Cell_type_specific	chr7	138462293		TRIM24	cg22606681 (+1959)
cg21579556	0.725575	+	DNAm	2	LRRC4;LRRC4	N_Shelf	3UTR;exon_2		chr7	128028453	LRRC4	LRRC4	cg21579556 (+2617)
cg18567041	0.725007	+	DNAm	2		S_Shelf			chr19	2654248
cg24401489	0.724437	+	DNAm	2		N_Shelf			chr6	28891806
cg12594290	0.723829	+	DNAm	2					chr6	11972730
cg22642498	0.723599	+	DNAm	2	NLRP12;NLRP12;NLRP12		exon_3;exon_3;exon_3	Unclassified_Cell_type_specific	chr19	53809601	NLRP12
cg09841898	0.723227	+	DNAm	2	MAP4K5;MAP4K5;MAP4K5;MAP4K5		3UTR;exon_33;3UTR;exon_33		chr14	50419698	MAP4K5
cg26960322	0.722465	+	DNAm	2		S_Shore			chr2	236570372		ACKR3	cg26960322 (+731)
cg12500731	0.721482	+	DNAm	2		N_Shelf			chr2	241887977
cg09547909	0.721112	+	DNAm	2	TMED6		TSS1500		chr16	69352288	TMED6	TMED6;ENSG00000259900	cg09547909 (-558);cg09547909 (-479)
cg17206555	0.720987	+	DNAm	2		S_Shore			chr7	90598057		CDK14	cg17206555 (+1560)
cg03657064	0.719527	+	DNAm	2					chr3	170063834
cg05426662	0.718675	+	DNAm	2					chr11	73169801
cg04986248	0.718252	+	DNAm	2		N_Shore			chr22	49723721
cg24863335	0.717664	+	DNAm	2	NETO1-DT;NETO1-DT;NETO1;NETO1;NETO1;NETO1;NETO1;NETO1;NETO1;NETO1;NETO1	Island	TSS1500;TSS1500;TSS1500;TSS200;TSS1500;TSS200;TSS200;TSS200;TSS200;TSS1500;TSS200	Unclassified_Cell_type_specific	chr18	72868171	NETO1;NETO1-DT	NETO1	cg24863335 (-222)
cg05235540	0.716609	+	DNAm	2		N_Shelf			chr6	30614397		MRPS18B;PPP1R10	cg05235540 (-3312);cg05235540 (+2847)
cg01138448	0.715732	+	DNAm	2	TRIM69;TRIM69;TRIM69;TRIM69;TRIM69		TSS200;TSS200;TSS200;TSS200;TSS200		chr15	44736397	TRIM69	TRIM69	cg01138448 (+7409)
cg20761840	0.714989	+	DNAm	2	SORBS2;SORBS2;SORBS2		5UTR;exon_1;TSS200		chr4	185810999	SORBS2
cg05957504	0.714221	+	DNAm	2					chr5	124678946
cg23040685	0.71416	+	DNAm	2					chr2	1097846
cg12004641	0.713452	+	DNAm	2					chr2	217886026
cg20181325	0.713006	+	DNAm	2		S_Shelf;S_Shelf			chr3	126290845
cg07158065	0.712578	+	DNAm	2	MIR3150A	N_Shore	TSS1500		chr8	95072593	MIR3150A
cg20851559	0.712113	+	DNAm	2	ZFAT;ZFAT;ZFAT;ZFAT;ZFAT;ZFAT;ZFAT		exon_7;exon_6;exon_5;exon_6;exon_7;exon_6;exon_6	Unclassified_Cell_type_specific	chr8	134601579	ZFAT
cg17650057	0.711923	+	DNAm	2	BIRC7;BIRC7	N_Shelf	TSS200;TSS200	Unclassified	chr20	63235866	BIRC7	BIRC7	cg17650057 (-17)
cg19862242	0.711543	+	DNAm	2	TNFAIP3;TNFAIP3;TNFAIP3		exon_7;exon_7;exon_7		chr6	137879197	TNFAIP3
cg12309938	0.709241	+	DNAm	2					chr13	98315907
cg17471365	0.708139	+	DNAm	2					chr6	32744112		HLA-DQA2	cg17471365 (+2770)
cg14325952	0.70811	+	DNAm	2					chr8	655423
cg21121258	0.707292	+	DNAm	2		N_Shelf		Unclassified_Cell_type_specific	chr18	48919135
cg00930515	0.706331	+	DNAm	2					chr16	13552575
cg13083679	0.70601	+	DNAm	2		N_Shelf			chr18	31682158		B4GALT6	cg13083679 (+2565)
cg13180844	0.703234	+	DNAm	2					chr2	2707396
cg11082447	0.703151	+	DNAm	2		S_Shelf;S_Shelf			chr3	52414073		PHF7;BAP1	cg11082447 (-3723);cg11082447 (+3416)
cg10511850	0.702958	+	DNAm	2				Unclassified_Cell_type_specific	chr1	76075314		ST6GALNAC3	cg10511850 (+595)
cg00432953	0.702793	+	DNAm	2		N_Shore;N_Shore;N_Shelf			chr3	184601096
cg07974367	0.702454	+	DNAm	2				Unclassified_Cell_type_specific	chr13	29954707
cg18183624	0.701507	+	DNAm	2		S_Shore			chr17	48999542		IGF2BP1	cg18183624 (+2130)
cg13336690	0.699092	+	DNAm	2		S_Shore			chr6	33008707		HLA-DOA	cg13336690 (+905)
cg01981433	0.699079	+	DNAm	2	TNFAIP3;TNFAIP3;TNFAIP3		exon_7;exon_7;exon_7		chr6	137879172	TNFAIP3
cg24618492	0.695964	+	DNAm	2		Island		Promoter_Associated_Cell_type_specific	chr17	19237609		EPN2	cg24618492 (+268)
cg13049432	0.694991	+	DNAm	2	LINC00114		TSS1500		chr21	38769885	LINC00114
cg21118780	0.694695	+	DNAm	2					chr2	101763105
cg16537292	0.694672	+	DNAm	2	DLGAP2;DLGAP2	N_Shore	TSS1500;TSS1500		chr8	736186	DLGAP2
cg26200585	0.694549	+	DNAm	2	PRX;PRX;PRX;PRX		5UTR;exon_1;5UTR;exon_1		chr19	40413338	PRX	PRX	cg26200585 (+28)
cg21188858	0.694148	+	DNAm	2					chr5	158876914
cg08298091	0.693793	+	DNAm	2				Unclassified_Cell_type_specific	chr11	10624449
cg19650253	0.693651	+	DNAm	2		S_Shore			chr14	52269702		PTGDR	cg19650253 (+1989)
cg12066473	0.693598	+	DNAm	2	SORBS2;SORBS2;SORBS2;SORBS2;SORBS2;SORBS2;SORBS2;SORBS2;SORBS2;SORBS2;SORBS2;SORBS2;SORBS2;SORBS2;SORBS2;SORBS2;SORBS2;SORBS2;SORBS2;SORBS2;SORBS2;SORBS2;SORBS2;SORBS2;SORBS2;SORBS2;SORBS2;SORBS2;SORBS2;SORBS2;SORBS2;SORBS2;SORBS2;SORBS2;SORBS2;SORBS2;SORBS2;SORBS2;SORBS2;SORBS2;SORBS2;SORBS2;SORBS2;SORBS2;SORBS2;SORBS2;SORBS2;SORBS2		5UTR;exon_1;5UTR;exon_1;5UTR;exon_1;5UTR;exon_1;5UTR;exon_1;5UTR;exon_1;5UTR;exon_1;5UTR;exon_1;5UTR;exon_1;5UTR;exon_1;5UTR;exon_1;5UTR;exon_1;5UTR;exon_1;5UTR;exon_1;5UTR;exon_1;5UTR;exon_1;5UTR;exon_1;5UTR;exon_1;5UTR;exon_1;5UTR;exon_1;5UTR;exon_1;5UTR;exon_1;5UTR;exon_1;TSS1500;TSS1500	Unclassified_Cell_type_specific	chr4	185812177	SORBS2
cg26747290	0.693478	+	DNAm	2		N_Shore			chr16	49854189
cg18827396	0.692636	+	DNAm	2	CDKN2AIP;CDKN2AIP;CDKN2AIP;CDKN2AIP	S_Shelf	exon_3;3UTR;exon_3;3UTR		chr4	183447711	CDKN2AIP	CDKN2AIP	cg18827396 (+3120)
cg00428638	0.692057	+	DNAm	2					chr19	7224702
cg15961455	0.691893	+	DNAm	2					chr1	23264008
cg19832521	0.69177	+	DNAm	2	NOVA1;NOVA1;NOVA1;NOVA1;NOVA1;NOVA1;NOVA1;NOVA1		exon_1;5UTR;exon_1;5UTR;5UTR;exon_1;TSS1500;TSS1500		chr14	26596768	NOVA1	NOVA1	cg19832521 (+986)
cg09017117	0.691535	+	DNAm	2					chr6	32936642		HLA-DMB	cg09017117 (+4428)
cg19588519	0.691356	+	DNAm	2		S_Shore			chr10	124058301
cg07669182	0.690624	+	DNAm	2					chr5	39203653
cg24477567	0.689498	+	DNAm	2	EPOR;EPOR	S_Shelf;S_Shore	TSS1500;TSS1500		chr19	11384619	EPOR	EPOR	cg24477567 (-307)
cg00591333	0.686082	+	DNAm	2		Island		Unclassified_Cell_type_specific	chr17	81136110
cg03780648	0.685998	+	DNAm	2		S_Shore			chr6	33009049		HLA-DOA	cg03780648 (+563)
cg13657981	0.685043	+	DNAm	2					chr7	134873329
cg04748834	0.684735	+	DNAm	2	CHL1-AS2;CHL1-AS2;CHL1	Island	TSS1500;TSS1500;TSS1500		chr3	197546	CHL1;CHL1-AS2	CHL1	cg04748834 (+950)
cg13022993	0.68473	+	DNAm	2					chr6	32442079		HLA-DRA	cg13022993 (+2237)
cg06974034	0.684556	+	DNAm	2		N_Shore			chr2	157597088
cg21616089	0.684408	+	DNAm	2		N_Shore;N_Shelf			chr17	49012590
cg03308839	0.682766	+	DNAm	2	MYH11;MYH11;MYH11;MYH11;MYH11;MYH11;MYH11;MYH11		3UTR;exon_43;3UTR;exon_42;3UTR;exon_41;3UTR;exon_42		chr16	15703440	MYH11
cg00528492	0.682177	+	DNAm	2					chr6	32441086		HLA-DRA	cg00528492 (+1244)
cg07995893	0.682105	+	DNAm	2		N_Shelf			chr7	105010486		KMT2E	cg07995893 (-3693)
cg18305855	0.682041	+	DNAm	2					chr7	112889888
cg04731810	0.681387	+	DNAm	2	HLTF;HLTF;HLTF;HLTF	S_Shore	TSS1500;TSS1500;TSS1500;TSS1500	Unclassified	chr3	149086940	HLTF	HLTF	cg04731810 (-410)
cg00383136	0.680721	+	DNAm	2	HLA-DRA		exon_2		chr6	32442470	HLA-DRA	HLA-DRA	cg00383136 (+2628)
cg21040069	0.680291	+	DNAm	2	GPT;GPT;GPT;GPT;GPT;GPT;GPT;GPT	Island	exon_12;3UTR;exon_12;3UTR;exon_11;3UTR;exon_10;exon_10		chr8	144507027	GPT	MFSD3	cg21040069 (-2047)
cg16564180	0.680249	+	DNAm	2		N_Shore			chr3	141778082		GRK7	cg16564180 (-66)
cg00152942	0.680182	+	DNAm	2	CPNE2	N_Shore	TSS1500		chr16	57091843	CPNE2	CPNE2	cg00152942 (-694)
cg19022254	0.679624	+	DNAm	2	GABBR1;GABBR1;GABBR1	S_Shore	TSS1500;TSS1500;TSS1500		chr6	29633928	GABBR1	GABBR1	cg19022254 (-743)
cg14294859	0.67916	+	DNAm	2					chr9	128100277
cg02974320	-0.678767	-	DNAm	2	TPBG	Island	TSS200	Unclassified	chr6	82364237	TPBG	TPBG	cg02974320 (+606)
cg24228231	0.678655	+	DNAm	2		S_Shelf			chr4	70691454		UTP3	cg24228231 (+2975)
cg05757967	-0.678416	-	DNAm	2	TPBG;TPBG;TPBG;TPBG;TPBG;TPBG	Island	5UTR;exon_2;5UTR;exon_2;5UTR;exon_3	Unclassified_Cell_type_specific	chr6	82364816	TPBG	TPBG	cg05757967 (+1185)
cg05493679	-0.677757	-	DNAm	2		Island		Promoter_Associated_Cell_type_specific	chr2	176269769		MTX2	cg05493679 (+350)
cg15439862	0.67761	+	DNAm	2	DSC3;DSC3	Island	exon_1;exon_1	Unclassified	chr18	31042627	DSC3	DSC3	cg15439862 (+114)
cg13036546	0.677144	+	DNAm	2	HLA-E;HLA-E	S_Shelf	3UTR;exon_8		chr6	30492799	HLA-E
cg20928429	0.676978	+	DNAm	2	CLDN16		TSS1500		chr3	190387735	CLDN16	CLDN16	cg20928429 (-137)
cg17838734	-0.676914	-	DNAm	2	TPBG	Island	TSS200	Unclassified	chr6	82364207	TPBG	TPBG	cg17838734 (+576)
cg03156170	0.675478	+	DNAm	2					chr17	57596509
cg23234622	0.674935	+	DNAm	2		N_Shore			chr2	11481417
cg05645982	0.674184	+	DNAm	2		N_Shore		Unclassified_Cell_type_specific	chr8	123206837
cg03717315	-0.673334	-	DNAm	2		Island		Promoter_Associated	chr2	74654653		SEMA4F	cg03717315 (+425)
cg19937878	0.673198	+	DNAm	2	LOC100130357		TSS1500		chr6	13295917	LOC100130357
cg17717972	0.672992	+	DNAm	2					chr8	1866791
cg27025079	0.671863	+	DNAm	2		S_Shelf			chr4	26863688		STIM2	cg27025079 (+2847)
cg25717239	-0.671735	-	DNAm	2		S_Shore			chr7	43113996		HECW1	cg25717239 (+1397)
cg21111416	0.670188	+	DNAm	2	HLTF;HLTF;HLTF;HLTF	S_Shore	TSS1500;TSS1500;TSS1500;TSS1500	Unclassified	chr3	149086933	HLTF	HLTF	cg21111416 (-403)
cg04876500	0.670127	+	DNAm	2					chr10	129569359
cg04828105	0.670123	+	DNAm	2					chr6	113360136
cg21828517	0.669988	+	DNAm	2		S_Shelf		Unclassified_Cell_type_specific	chr20	63794951		ZBTB46	cg21828517 (-4028)
cg02556928	0.66978	+	DNAm	2					chr22	36913938		CSF2RB	cg02556928 (+310)
cg11984608	0.667794	+	DNAm	2	CLDN16		TSS1500		chr3	190387766	CLDN16	CLDN16	cg11984608 (-106)
cg14372472	0.667301	+	DNAm	2				Unclassified	chr2	148813882
cg18448581	0.667214	+	DNAm	2	NETO1;NETO1;NETO1;NETO1;NETO1;NETO1;NETO1;NETO1;NETO1;NETO1;NETO1;NETO1-DT;NETO1;NETO1;NETO1	Island	exon_1;5UTR;exon_1;5UTR;5UTR;exon_1;exon_1;5UTR;exon_1;5UTR;exon_1;TSS1500;TSS1500;TSS1500;TSS1500		chr18	72867532	NETO1;NETO1-DT	NETO1	cg18448581 (+417)
cg03134661	0.66461	+	DNAm	2		S_Shelf			chr19	4919643		UHRF1	cg03134661 (+9276)
cg01596834	0.664495	+	DNAm	2	ECE2;ECE2;ECE2	Island	TSS200;TSS200;TSS200		chr3	184275923	ECE2
cg02030452	0.664463	+	DNAm	2		S_Shelf			chr11	65822144
cg10429091	0.663822	+	DNAm	2		N_Shore			chr6	28893646
cg17868307	0.663364	+	DNAm	2					chr7	74183319		EIF4H	cg17868307 (+9074)
cg23192403	-0.66243	-	DNAm	2				Unclassified_Cell_type_specific	chr2	25558627
cg04916107	0.661045	+	DNAm	2	PPP1R9A;PPP1R9A;PPP1R9A	S_Shore	TSS1500;TSS1500;TSS1500		chr7	94908493	PPP1R9A	PPP1R9A	cg04916107 (+856)
cg20359565	0.660182	+	DNAm	2					chr17	42891952		G6PC	cg20359565 (-8846)
cg18427696	0.660052	+	DNAm	2					chr8	1500942		DLGAP2	cg18427696 (-424)
cg13271430	0.66004	+	DNAm	2					chr10	4149604
cg24402667	0.659665	+	DNAm	2		S_Shelf		Unclassified	chr17	38456379
cg16535080	0.659055	+	DNAm	2	HLA-E;HLA-E	S_Shelf	3UTR;exon_8		chr6	30492823	HLA-E
cg01542143	0.657982	+	DNAm	2					chr4	3239027
cg11658707	0.656661	+	DNAm	2					chr1	244761580
cg12873919	0.655747	+	DNAm	2	ABALON;BCL2L1;BCL2L1;BCL2L1;BCL2L1;BCL2L1;BCL2L1;BCL2L1;BCL2L1	N_Shore;N_Shore	exon_1;exon_2;exon_2;exon_2;exon_2;exon_2;exon_2;exon_2;exon_1		chr20	31721824	ABALON;BCL2L1	BCL2L1	cg12873919 (+1074)
cg12237140	0.655379	+	DNAm	2	KPTN;KPTN;KPTN	S_Shore	TSS1500;TSS1500;TSS1500	Gene_Associated_Cell_type_specific	chr19	47485229	KPTN	KPTN	cg12237140 (-961)
cg17071868	0.655338	+	DNAm	2		N_Shore			chr6	33079279		HLA-DPB1;HLA-DPA1	cg17071868 (+3353);cg17071868 (+1431)
cg11900509	0.655092	+	DNAm	2				Promoter_Associated	chr10	80186789
cg06469895	0.653344	+	DNAm	2		N_Shore		Promoter_Associated	chr16	69384303		TERF2	cg06469895 (+1685)
cg19742736	0.653322	+	DNAm	2		N_Shelf			chr20	459316		TBC1D20	cg19742736 (+3237)
cg26188420	0.653088	+	DNAm	2	SNTG2		exon_10		chr2	1237980	SNTG2
cg08166362	0.652725	+	DNAm	2		S_Shore		Promoter_Associated	chr3	129280109		HMCES	cg08166362 (+1269)
cg04800749	0.651954	+	DNAm	2	CRELD2;CRELD2;CRELD2;CRELD2;CRELD2;CRELD2;CRELD2;CRELD2;CRELD2	N_Shore	exon_11;3UTR;exon_9;3UTR;exon_9;3UTR;exon_10;3UTR;exon_10		chr22	49927348	CRELD2	CRELD2	cg04800749 (+8713)
cg00169617	-0.651228	-	DNAm	2	LINC00506;LINC00506	S_Shore	exon_1;exon_1		chr3	87089550	LINC00506
cg13989999	0.651171	+	DNAm	2	ABALON;BCL2L1;BCL2L1;BCL2L1;BCL2L1;BCL2L1;BCL2L1;BCL2L1;BCL2L1;BCL2L1	N_Shore;N_Shore	exon_1;exon_2;exon_2;exon_2;exon_2;exon_2;exon_2;exon_2;exon_2;exon_1		chr20	31721914	ABALON;BCL2L1	BCL2L1	cg13989999 (+984)
cg04585669	0.651152	+	DNAm	2	VGLL4;VGLL4;VGLL4;VGLL4;VGLL4;VGLL4;VGLL4;VGLL4;VGLL4;VGLL4;VGLL4;VGLL4		3UTR;exon_5;3UTR;exon_4;3UTR;exon_4;3UTR;exon_7;3UTR;exon_5;3UTR;exon_6	Gene_Associated_Cell_type_specific	chr3	11558166	VGLL4
cg08654262	0.650941	+	DNAm	2					chr1	85330372
cg22014112	0.65083	+	DNAm	2	TNFAIP3;TNFAIP3;TNFAIP3	S_Shelf	exon_2;exon_2;exon_2	NonGene_Associated	chr6	137871521	TNFAIP3	TNFAIP3	cg22014112 (+4333)
cg00540067	0.650671	+	DNAm	2		N_Shore			chr3	126355501		KLF15	cg00540067 (+1941)
cg25801976	0.650228	+	DNAm	2	SPIDR;SPIDR;SPIDR;SPIDR;SPIDR;SPIDR;SPIDR;SPIDR;SPIDR;SPIDR;SPIDR;SPIDR;SPIDR;SPIDR;SPIDR;SPIDR;SPIDR;SPIDR;SPIDR;SPIDR;SPIDR;SPIDR;SPIDR;SPIDR;SPIDR;SPIDR;SPIDR;SPIDR;SPIDR;SPIDR;SPIDR;SPIDR;SPIDR;SPIDR;SPIDR;SPIDR;SPIDR;SPIDR;SPIDR;SPIDR;SPIDR;SPIDR;SPIDR;SPIDR;SPIDR;SPIDR;SPIDR;SPIDR;SPIDR;SPIDR;SPIDR;SPIDR;SPIDR;SPIDR;SPIDR;SPIDR;SPIDR;SPIDR;SPIDR;SPIDR;SPIDR;SPIDR;SPIDR;SPIDR;SPIDR;SPIDR;SPI…	N_Shore	exon_20;3UTR;exon_19;3UTR;exon_19;3UTR;3UTR;exon_20;exon_20;3UTR;exon_20;3UTR;exon_18;3UTR;3UTR;exon_19;exon_16;3UTR;exon_18;3UTR;exon_19;3UTR;exon_18;3UTR;exon_19;3UTR;exon_17;3UTR;exon_18;3UTR;exon_16;3UTR;exon_14;3UTR;exon_16;3UTR;exon_19;3UTR;exon_20;3UTR;exon_19;3UTR;3UTR;exon_21;exon_17;3UTR;3UTR;exon_19;exon_18;3UTR;exon_17;3UTR;exon_18;3UTR;exon_17;3UTR;exon_16;3UTR;exon_22;3UTR;exon_11;3…	Promoter_Associated_Cell_type_specific	chr8	47735550	SPIDR	CEBPD	cg25801976 (+3536)
cg25881985	0.649856	+	DNAm	2					chr10	129569237
cg06890610	0.649668	+	DNAm	2					chr16	12436257
cg17147211	-0.649547	-	DNAm	2	LOC105378933;LOC105378933	S_Shore;Island	TSS200;TSS200		chr1	119001447	LOC105378933
cg01495363	0.64934	+	DNAm	2	SH3RF3-AS1	S_Shore	TSS1500		chr2	109130751	SH3RF3-AS1	SH3RF3	cg01495363 (+1403)
cg18417061	0.649135	+	DNAm	2					chr14	61505942
cg10136841	0.649127	+	DNAm	2		N_Shore			chr6	33078805		HLA-DPB1;HLA-DPA1	cg10136841 (+2879);cg10136841 (+1905)
cg19738281	0.64899	+	DNAm	2		S_Shelf;N_Shelf			chr19	30448777
cg07340007	0.648959	+	DNAm	2	FARP1;FARP1;FARP1;FARP1;STK24;STK24;STK24;STK24;STK24;STK24		exon_28;3UTR;exon_27;3UTR;3UTR;exon_11;3UTR;exon_10;3UTR;exon_11	Promoter_Associated_Cell_type_specific	chr13	98450870	FARP1;STK24
cg04337270	0.648764	+	DNAm	2					chr4	24558207
cg16391242	0.648547	+	DNAm	2					chr7	3195065
cg11020333	0.648429	+	DNAm	2					chr7	2822221
cg20578612	0.647968	+	DNAm	2					chr7	142320557
cg08323277	0.647723	+	DNAm	2		N_Shelf			chr2	20048659		LAPTM4A	cg08323277 (+3369)
cg13838969	0.647718	+	DNAm	2	NKILA	Island	TSS1500		chr20	57708908	NKILA	PMEPA1	cg13838969 (+994)
cg23521835	0.647654	+	DNAm	2	RNF217;RNF217;RNF217-AS1	Island	exon_1;exon_1;exon_1		chr6	124962823	RNF217;RNF217-AS1	RNF217	cg23521835 (+278)
cg27281030	0.647499	+	DNAm	2	NLRP12;NLRP12;NLRP12		exon_3;exon_3;exon_3	Unclassified_Cell_type_specific	chr19	53809627	NLRP12
cg07857444	0.646613	+	DNAm	2					chr2	1610379
cg12279175	0.64619	+	DNAm	2					chr2	1610435
cg02611507	0.645783	+	DNAm	2	HLTF;HLTF;HLTF;HLTF	S_Shore	TSS1500;TSS1500;TSS1500;TSS1500	Unclassified	chr3	149086959	HLTF	HLTF	cg02611507 (-429)
cg14448116	0.645478	+	DNAm	2	ADAMTS4;ADAMTS4	N_Shore	TSS1500;TSS1500	Unclassified_Cell_type_specific	chr1	161200320	ADAMTS4	ADAMTS4;NDUFS2	cg14448116 (-1264);cg14448116 (+1005)
cg20387392	0.644912	+	DNAm	2					chr3	114659573
cg08122140	0.64489	+	DNAm	2	EGLN3;EGLN3	Island	TSS200;TSS200	Unclassified	chr14	33951209	EGLN3	EGLN3	cg08122140 (-128)
cg16791424	0.644829	+	DNAm	2	NOVA1-DT;NOVA1;NOVA1;NOVA1;NOVA1;NOVA1;NOVA1		exon_1;TSS1500;TSS1500;TSS1500;TSS1500;TSS1500;TSS1500		chr14	26598887	NOVA1;NOVA1-DT	NOVA1	cg16791424 (-1133)
cg02084814	0.64449	+	DNAm	2					chr5	142342609
cg17467968	0.644001	+	DNAm	2		N_Shore			chr15	77418750		HMG20A;PEAK1	cg17467968 (+1394);cg17467968 (-1924)
cg08599635	0.643815	+	DNAm	2					chr16	78462611
cg00039016	0.643558	+	DNAm	2		S_Shelf;N_Shelf		Promoter_Associated	chr16	87387978		FBXO31;MAP1LC3B	cg00039016 (-3822);cg00039016 (-4221)
cg05769169	0.643441	+	DNAm	2	EGLN3	Island	exon_1	Unclassified	chr14	33950626	EGLN3	EGLN3	cg05769169 (+455)
cg17587986	0.642154	+	DNAm	2	DIP2C	S_Shore;N_Shelf	exon_20		chr10	364501	DIP2C
cg08566449	0.641679	+	DNAm	2	GPANK1;GPANK1;GPANK1;GPANK1;GPANK1	S_Shelf;N_Shore	exon_3;exon_3;exon_3;exon_3;exon_2		chr6	31663929	GPANK1	C6orf47;CSNK2B	cg08566449 (-3157);cg08566449 (-2135)
cg03032098	0.64165	+	DNAm	2	TUSC3;TUSC3;TUSC3;TUSC3;TUSC3;TUSC3	Island	5UTR;exon_1;5UTR;exon_1;5UTR;exon_1		chr8	15540390	TUSC3	TUSC3	cg03032098 (+107)
cg00861207	0.641558	+	DNAm	2		N_Shore			chr4	8096543
cg12200164	0.641148	+	DNAm	2					chr6	137879542
cg25020666	0.640114	+	DNAm	2	YWHAG;YWHAG	N_Shore	3UTR;exon_2		chr7	76328533	YWHAG
cg26218983	-0.64001	-	DNAm	2		Island			chr11	110093497		ZC3H12C	cg26218983 (+136)
cg24516259	0.636443	+	DNAm	2				Unclassified_Cell_type_specific	chr1	2497425
cg07337602	0.635324	+	DNAm	2					chr3	186996573
cg06555959	0.635317	+	DNAm	2		Island			chr8	60923061
cg14634687	0.63473	+	DNAm	2		S_Shelf;S_Shelf			chr17	49016890
cg23791600	0.634428	+	DNAm	2		S_Shore			chr22	49093579
cg04880657	0.634028	+	DNAm	2		N_Shelf			chr1	23565519		ID3	cg04880657 (-5725)
cg14374994	0.63396	+	DNAm	2					chr9	5543782
cg10903916	0.633886	+	DNAm	2		N_Shore			chr2	9392851
cg04652496	0.63358	+	DNAm	2	RCAN2		TSS1500		chr6	46326360	RCAN2
cg18064754	0.633318	+	DNAm	2					chr10	129569277
cg11498582	0.633249	+	DNAm	2		N_Shore			chr6	30716563		MDC1;TUBB	cg11498582 (+1326);cg11498582 (-3638)
cg24912902	0.632213	+	DNAm	2					chr2	120544162
cg07617814	0.631942	+	DNAm	2	ZNF217;ZNF217	Island	exon_2;exon_2		chr20	53581625	ZNF217
cg13434989	0.631916	+	DNAm	2	EDNRB;EDNRB	Island	TSS1500;TSS1500	Unclassified	chr13	77919170	EDNRB	EDNRB	cg13434989 (+598)
cg10402321	0.631625	+	DNAm	2					chr1	26291289
cg08905753	0.631464	+	DNAm	2					chr6	32815570		HLA-DOB	cg08905753 (+1478)
cg02312409	0.631318	+	DNAm	2	RNF217;RNF217;RNF217-AS1	Island	exon_1;exon_1;TSS200		chr6	124963095	RNF217;RNF217-AS1	RNF217	cg02312409 (+550)
cg08829140	0.630908	+	DNAm	2		Island			chr7	101916328
cg18183671	0.630716	+	DNAm	2	ARPP21;ARPP21;ARPP21;ARPP21;ARPP21;ARPP21;ARPP21;ARPP21;ARPP21;ARPP21;ARPP21;ARPP21;ARPP21;ARPP21;ARPP21;ARPP21;ARPP21;ARPP21;ARPP21;ARPP21;ARPP21;ARPP21;ARPP21		5UTR;exon_1;TSS1500;TSS1500;TSS1500;TSS1500;TSS200;TSS200;TSS200;TSS200;TSS200;TSS200;TSS200;TSS200;TSS200;TSS200;TSS200;TSS200;TSS200;TSS200;TSS200;TSS200;TSS200		chr3	35679502	ARPP21	ARPP21	cg18183671 (-283)
cg16206460	-0.630664	-	DNAm	2	PGLYRP2;PGLYRP2	Island;N_Shore	exon_4;exon_4	Unclassified_Cell_type_specific	chr19	15469889	PGLYRP2	PGLYRP2;RASAL3	cg16206460 (-5318);cg16206460 (+9963)
cg06088084	-0.629872	-	DNAm	2	GLUD1P2	Island	TSS200		chr10	46786938	GLUD1P2
cg02997497	0.62893	+	DNAm	2		N_Shelf			chr3	68004806		FAM19A1	cg02997497 (+590)
cg22866998	0.628329	+	DNAm	2		S_Shelf;N_Shore			chr10	326649
cg08244848	0.628281	+	DNAm	2	EGLN3	Island	exon_1	Unclassified	chr14	33950614	EGLN3	EGLN3	cg08244848 (+467)
cg13099542	0.62825	+	DNAm	2	ADPRHL1;ADPRHL1;ADPRHL1;ADPRHL1;ADPRHL1;ADPRHL1	Island	3UTR;exon_2;3UTR;exon_2;3UTR;exon_8		chr13	113402036	ADPRHL1
cg09986316	0.628162	+	DNAm	2		S_Shelf;S_Shore;N_Shore			chr6	6000885		NRN1	cg09986316 (+3159)
cg14573817	0.62752	+	DNAm	2	TMEM263;TMEM263;TMEM263;TMEM263;TMEM263	N_Shore	TSS1500;TSS1500;TSS1500;TSS1500;TSS1500		chr12	106954911	TMEM263	TMEM263	cg14573817 (-811)
cg04794662	0.627473	+	DNAm	2					chr3	71129334
cg27566947	0.62707	+	DNAm	2	SLC12A6;SLC12A6;SLC12A6;SLC12A6	N_Shore	exon_2;exon_1;exon_2;exon_1		chr15	34336614	SLC12A6	SLC12A6	cg27566947 (+1138)
cg27369307	-0.626946	-	DNAm	2		Island		Promoter_Associated	chr6	72623115		KCNQ5	cg27369307 (+1323)
cg03390717	0.62662	+	DNAm	2	CACNA1I;CACNA1I		TSS200;TSS200		chr22	39570580	CACNA1I	CACNA1I	cg03390717 (-173)
cg01170124	0.626356	+	DNAm	2	ISCU;ISCU;ISCU;ISCU;ISCU;ISCU;ISCU;ISCU;ISCU;ISCU;ISCU		3UTR;exon_6;3UTR;exon_6;exon_5;3UTR;exon_6;3UTR;exon_5;3UTR;exon_7	Unclassified	chr12	108569124	ISCU	ISCU	cg01170124 (+6523)
cg08162124	0.626079	+	DNAm	2		S_Shelf;N_Shore		Unclassified_Cell_type_specific	chr13	112773780
cg02830936	0.625467	+	DNAm	2	MTMR9LP	S_Shore	TSS1500		chr1	32242884	MTMR9LP	LCK	cg02830936 (-8355)
cg25183214	0.62386	+	DNAm	2					chr2	221495706
cg06638433	0.623605	+	DNAm	2	IGF2BP1;IGF2BP1	Island	exon_1;exon_1	Promoter_Associated	chr17	48997813	IGF2BP1	IGF2BP1	cg06638433 (+401)
cg22193385	-0.623558	-	DNAm	2		N_Shore		Unclassified	chr12	52244221
cg26546113	0.623405	+	DNAm	2		S_Shore			chr1	182841576		DHX9	cg26546113 (+2207)
cg24492886	0.622972	+	DNAm	2	PTAFR;PTAFR;PTAFR;PTAFR;PTAFR;PTAFR;PTAFR;PTAFR		3UTR;exon_2;3UTR;exon_3;3UTR;exon_2;3UTR;exon_3		chr1	28148000	PTAFR
cg04973183	0.622529	+	DNAm	2					chr4	159197771
cg07543626	0.622137	+	DNAm	2	NOVA1-DT;NOVA1;NOVA1;NOVA1;NOVA1;NOVA1;NOVA1		exon_1;TSS1500;TSS1500;TSS1500;TSS1500;TSS1500;TSS1500		chr14	26598689	NOVA1;NOVA1-DT	NOVA1	cg07543626 (-935)
cg00091146	0.621787	+	DNAm	2		S_Shelf;N_Shore;N_Shelf			chr8	1100972
cg05546575	0.621766	+	DNAm	2		N_Shelf		Unclassified_Cell_type_specific	chr7	6443737		DAGLB	cg05546575 (+4275)
cg24442572	0.621484	+	DNAm	2	TEAD1;TEAD1		exon_13;3UTR		chr11	12940042	TEAD1
cg23591609	0.621422	+	DNAm	2					chr12	69699060		BEST3	cg23591609 (+356)
cg23928512	0.621338	+	DNAm	2		S_Shelf			chr17	82012316
cg22894896	0.621238	+	DNAm	2	MIR193A	Island	TSS200		chr17	31559871	MIR193A
cg16016176	-0.620844	-	DNAm	2	ADPRH;ADPRH;ADPRH;ADPRH;ADPRH;ADPRH;ADPRH;ADPRH;ADPRH;ADPRH	Island	5UTR;exon_1;5UTR;exon_1;5UTR;exon_1;5UTR;exon_1;5UTR;exon_1	Unclassified	chr3	119579666	ADPRH	ADPRH	cg16016176 (+398)
cg01427849	0.620304	+	DNAm	2					chr8	58913904
cg09363068	0.619744	+	DNAm	2	COX19;COX19	N_Shelf	3UTR;exon_3		chr7	965112	COX19	ADAP1	cg09363068 (-9705)
cg26029682	-0.618396	-	DNAm	2	PTGFRN;PTGFRN	Island	5UTR;exon_1	Unclassified_Cell_type_specific	chr1	116909958	PTGFRN	PTGFRN	cg26029682 (-99)
cg03020545	-0.618119	-	DNAm	2	KCNQ5;KCNQ5;KCNQ5;KCNQ5;KCNQ5	N_Shore	TSS1500;TSS1500;TSS1500;TSS1500;TSS1500		chr6	72620630	KCNQ5	KCNQ5	cg03020545 (-1162)
cg17755321	0.617937	+	DNAm	2	TNF;TNF	N_Shelf	exon_4;3UTR		chr6	31578308	TNF	TNF;LTB	cg17755321 (+4117);cg17755321 (+2741)
cg26736341	0.616948	+	DNAm	2	TNF;TNF	N_Shelf	exon_4;3UTR		chr6	31577565	TNF	TNF;LTB	cg26736341 (+4860);cg26736341 (+1998)
cg07559273	0.615855	+	DNAm	2	NOVA1-DT;NOVA1;NOVA1;NOVA1;NOVA1;NOVA1		TSS1500;TSS1500;TSS1500;TSS200;TSS200;TSS200		chr14	26597198	NOVA1;NOVA1-DT	NOVA1	cg07559273 (+556)
cg02532853	0.61403	+	DNAm	2	LINC00114		TSS1500		chr21	38769832	LINC00114
cg04498801	0.613342	+	DNAm	2	MFSD10;MFSD10;MFSD10;MFSD10;MFSD10;MFSD10	N_Shore;N_Shelf	3UTR;exon_12;3UTR;exon_13;3UTR;exon_12		chr4	2930720	MFSD10	MFSD10	cg04498801 (+3738)
cg04221833	0.613303	+	DNAm	2					chr17	661053
cg11120154	0.61325	+	DNAm	2				Unclassified_Cell_type_specific	chr8	100443433
cg27486585	0.611824	+	DNAm	2		S_Shore			chr6	30491818
cg14169521	-0.611437	-	DNAm	2	ARL4A;ARL4A	Island	TSS1500;TSS1500	Promoter_Associated	chr7	12687319	ARL4A	ARL4A	cg14169521 (+33)
cg06582411	0.611126	+	DNAm	2		N_Shore			chr7	100632242
cg08539965	0.611098	+	DNAm	2					chr1	21069845
cg17469019	-0.610872	-	DNAm	2	PTGFRN	Island	TSS200	Unclassified_Cell_type_specific	chr1	116909895	PTGFRN	PTGFRN	cg17469019 (-162)
cg25683549	-0.610324	-	DNAm	2	MTX2;MTX2;MTX2;MTX2	Island	TSS200;TSS200;TSS200;TSS200	Promoter_Associated_Cell_type_specific	chr2	176269332	MTX2	MTX2	cg25683549 (-87)
cg16741041	-0.610165	-	DNAm	2	SPART-AS1;SPART-AS1	Island	TSS1500;TSS1500		chr13	36346195	SPART-AS1	SPART	cg16741041 (+602)
cg25644380	0.609832	+	DNAm	2	BCL3;BCL3	S_Shore	exon_9;3UTR	Unclassified_Cell_type_specific	chr19	44759725	BCL3
cg19633390	0.609296	+	DNAm	2					chr13	109728960
cg17717169	0.608999	+	DNAm	2					chr1	178651902
cg21897676	0.60746	+	DNAm	2		S_Shelf;N_Shore			chr13	112773847
cg12819548	0.607407	+	DNAm	2					chr11	120385861
cg02152351	0.607224	+	DNAm	2	LOC100506207;LOC100506207;SLC35B3;SLC35B3;SLC35B3;SLC35B3;SLC35B3;SLC35B3;SLC35B3;SLC35B3;SLC35B3;SLC35B3;SLC35B3	S_Shore	exon_1;exon_1;TSS1500;TSS1500;TSS1500;TSS1500;TSS1500;TSS1500;TSS1500;TSS1500;TSS1500;TSS1500;TSS1500	Promoter_Associated	chr6	8436063	LOC100506207;SLC35B3	SLC35B3	cg02152351 (-580)
cg18423469	0.606737	+	DNAm	2		N_Shelf			chr18	3726858
cg17438849	-0.60625	-	DNAm	2	HECW1;HECW1;HECW1;HECW1	Island	5UTR;exon_1;5UTR;exon_1		chr7	43112869	HECW1	HECW1	cg17438849 (+270)
cg21366673	0.606128	+	DNAm	2		S_Shore			chr6	30491735
cg01578875	0.606127	+	DNAm	2					chr4	145882858
cg12564151	0.605879	+	DNAm	2					chr8	141180541
cg00466334	-0.605828	-	DNAm	2	TBX15	S_Shelf;S_Shore;N_Shelf	TSS1500		chr1	118990227	TBX15	TBX15	cg00466334 (-2422)
cg22832061	0.605597	+	DNAm	2	EGLN3;EGLN3	Island	TSS200;TSS200	Unclassified	chr14	33951207	EGLN3	EGLN3	cg22832061 (-126)
cg08390901	0.605472	+	DNAm	2	SH3RF3-AS1	S_Shore	TSS1500		chr2	109130808	SH3RF3-AS1	SH3RF3	cg08390901 (+1460)
cg10547843	0.605435	+	DNAm	2					chr7	100004069
cg27353085	0.605384	+	DNAm	2					chr3	129597965		PLXND1	cg27353085 (+8853)
cg02851793	-0.605052	-	DNAm	2				Promoter_Associated	chr10	69090098		SRGN	cg02851793 (+1980)
cg08330224	0.604891	+	DNAm	2		Island			chr16	12903032		SHISA9	cg08330224 (+1412)
cg09522479	0.604496	+	DNAm	2					chr10	558092
cg00395579	0.603326	+	DNAm	2					chr8	102231370		RRM2B	cg00395579 (+7748)
cg03337918	0.603222	+	DNAm	2		S_Shore			chr8	95136062		PLEKHF2	cg03337918 (+2258)
cg16186435	0.603165	+	DNAm	2	PSMB8;PSMB8;PSMB8-AS1;PSMB8-AS1;PSMB8-AS1;PSMB8-AS1	N_Shore	exon_2;exon_2;TSS1500;TSS1500;TSS1500;TSS1500		chr6	32843056	PSMB8;PSMB8-AS1	TAP2;ENSG00000250264;PSMB8	cg16186435 (+991);cg16186435 (-4276);cg16186435 (-4234)
cg27333269	0.602509	+	DNAm	2		S_Shelf		Promoter_Associated	chr1	15412787		EFHD2	cg27333269 (+2892)
cg09556286	0.601274	+	DNAm	2	ADGRF1;ADGRF1		TSS200;TSS200		chr6	47042441	ADGRF1	ADGRF1	cg09556286 (-78)
cg05027533	0.60117	+	DNAm	2					chr2	152433965
cg26247737	0.600652	+	DNAm	2	SGCZ;SGCZ;SGCZ;SGCZ;SGCZ;SGCZ;SGCZ;SGCZ	S_Shore	exon_1;5UTR;exon_1;5UTR;5UTR;exon_1;exon_1;5UTR		chr8	15238405	SGCZ	SGCZ	cg26247737 (-66)
cg15336997	-0.600289	-	DNAm	2		S_Shore;Island		Unclassified	chr5	83474431		VCAN	cg15336997 (+2966)
cg10512745	-1	-	DNAm	3	DMRTA2	S_Shelf;S_Shelf;S_Shore;S_Shore;Island	exon_3		chr1	50418808	DMRTA2	DMRTA2	cg10512745 (+4692)
cg07923233	-0.97815	-	DNAm	3		Island;N_Shore		Unclassified	chr1	75615042		SLC44A5	cg07923233 (-3958)
cg00773413	-0.962866	-	DNAm	3	ZNF503-AS2;ZNF503-AS2;ZNF503-AS2;ZNF503-AS2;ZNF503-AS2;ZNF503-AS2;LOC101929234	Island	exon_2;exon_2;exon_2;exon_2;exon_2;exon_2;TSS1500	Unclassified_Cell_type_specific	chr10	75408673	LOC101929234;ZNF503-AS2	ZNF503	cg00773413 (-6767)
cg21521683	-0.947434	-	DNAm	3	ST8SIA1;ST8SIA1	Island;N_Shore	TSS200;TSS200		chr12	22334748	ST8SIA1	ST8SIA1	cg21521683 (-34)
cg01431972	-0.94229	-	DNAm	3	ZNF503-AS2;ZNF503-AS2;ZNF503-AS2	Island	TSS1500;TSS1500;TSS200	Unclassified	chr10	75403643	ZNF503-AS2	ZNF503	cg01431972 (-1737)
cg24188415	-0.930475	-	DNAm	3	EMX2OS	Island	TSS200		chr10	117545075	EMX2OS	EMX2	cg24188415 (+2631)
cg17245188	-0.925305	-	DNAm	3	KIF5C	Island	TSS200	Unclassified	chr2	148875140	KIF5C	KIF5C	cg17245188 (-110)
cg10721116	-0.924429	-	DNAm	3	ZNF503-AS2;ZNF503	Island	TSS1500;exon_2	Unclassified	chr10	75400072	ZNF503;ZNF503-AS2	ZNF503	cg10721116 (+1834)
cg16971589	-0.920151	-	DNAm	3	RHOBTB1;RHOBTB1;RHOBTB1;RHOBTB1;RHOBTB1	Island	TSS1500;TSS1500;TSS1500;TSS200;TSS200		chr10	61001541	RHOBTB1
cg06272543	-0.920071	-	DNAm	3	SP5;LINC01124	S_Shelf;Island	TSS200;TSS1500		chr2	170715206	LINC01124;SP5	SP5	cg06272543 (-145)
cg12628145	-0.918699	-	DNAm	3	SLC9A3;SLC9A3	Island;N_Shelf	TSS200;TSS200	Unclassified_Cell_type_specific	chr5	524564	SLC9A3	SLC9A3	cg12628145 (-232)
cg05657618	-0.91697	-	DNAm	3	NGEF;NGEF	Island	exon_1;5UTR	Unclassified_Cell_type_specific	chr2	232928022	NGEF
cg17627617	-0.91626	-	DNAm	3	PAQR9-AS1;PAQR9	Island	TSS1500;TSS200	Unclassified_Cell_type_specific	chr3	142963840	PAQR9;PAQR9-AS1	PAQR9	cg17627617 (-158)
cg26938364	-0.914139	-	DNAm	3	PRDM16;PRDM16;PRDM16-DT;PRDM16-DT	Island	TSS1500;TSS1500;TSS1500;TSS1500	Unclassified_Cell_type_specific	chr1	3068963	PRDM16;PRDM16-DT	PRDM16	cg26938364 (-248)
cg10284973	-0.910566	-	DNAm	3	ZNF503-AS2;ZNF503-AS2;ZNF503-AS2	Island	TSS1500;TSS1500;TSS200	Unclassified	chr10	75403639	ZNF503-AS2	ZNF503	cg10284973 (-1733)
cg15093079	-0.909358	-	DNAm	3	EPHA6;EPHA6	Island	TSS200;TSS200		chr3	96814446	EPHA6	EPHA6	cg15093079 (-140)
cg16970851	-0.909225	-	DNAm	3	ST8SIA1;ST8SIA1	Island;N_Shore	TSS200;TSS200		chr12	22334724	ST8SIA1	ST8SIA1	cg16970851 (-10)
cg19082230	-0.908099	-	DNAm	3		Island		Unclassified_Cell_type_specific	chr4	182448601
cg27547954	-0.902928	-	DNAm	3	SLC44A5;SLC44A5	S_Shore;Island	TSS200;TSS200	Unclassified_Cell_type_specific	chr1	75616277	SLC44A5	SLC44A5	cg27547954 (-5193)
cg09445727	-0.901926	-	DNAm	3	BCAR1;BCAR1	Island	TSS200;TSS200		chr16	75251628	BCAR1
cg14986699	-0.901841	-	DNAm	3	KIF5C	Island	TSS200	Unclassified	chr2	148875136	KIF5C	KIF5C	cg14986699 (-114)
cg01088410	-0.900056	-	DNAm	3		N_Shelf;Island;N_Shelf			chr5	171312175		TLX3	cg01088410 (+2891)
cg16416793	-0.899886	-	DNAm	3	YAP1;YAP1;YAP1;YAP1;YAP1;YAP1;YAP1;YAP1	Island	TSS200;TSS200;TSS200;TSS200;TSS200;TSS200;TSS200;TSS200		chr11	102110304	YAP1	YAP1	cg16416793 (-157)
cg14965220	-0.895911	-	DNAm	3		Island			chr10	27745162		MKX	cg14965220 (+898)
cg12946880	-0.895751	-	DNAm	3	MAGI1;MAGI1;MAGI1;MAGI1;MAGI1;MAGI1	Island	exon_1;exon_1;exon_1;exon_1;exon_1;exon_1	Unclassified_Cell_type_specific	chr3	66038201	MAGI1	MAGI1	cg12946880 (+107)
cg07035503	-0.894499	-	DNAm	3	NEUROG1	Island	TSS1500		chr5	135536276	NEUROG1	NEUROG1	cg07035503 (-327)
cg22773661	-0.891099	-	DNAm	3	ZAR1	Island	TSS200	Unclassified_Cell_type_specific	chr4	48490208	ZAR1	ZAR1	cg22773661 (-44)
cg01571735	-0.890861	-	DNAm	3	SP5	Island	exon_2		chr2	170716390	SP5	SP5	cg01571735 (+1039)
cg03473387	-0.88745	-	DNAm	3	GATA6;GATA6-AS1	Island	TSS200;TSS1500	Unclassified	chr18	22169434	GATA6;GATA6-AS1	GATA6	cg03473387 (-9)
cg20265733	-0.884941	-	DNAm	3	GATA5;GATA5	Island	5UTR;exon_1		chr20	62475976	GATA5	GATA5	cg20265733 (-6)
cg22879515	-0.884401	-	DNAm	3	MIR34C;MIR34B;BTG4;BTG4;BTG4	Island;N_Shore	TSS1500;TSS200;TSS1500;TSS1500;TSS1500	Unclassified_Cell_type_specific	chr11	111512790	BTG4;MIR34B;MIR34C	BTG4	cg22879515 (-436)
cg12894449	-0.88393	-	DNAm	3	EMX2OS	Island	exon_1	Unclassified_Cell_type_specific	chr10	117544593	EMX2OS	EMX2	cg12894449 (+2149)
cg09763175	-0.883678	-	DNAm	3	PRKAA2	Island	TSS1500		chr1	56645049	PRKAA2	PRKAA2	cg09763175 (-273)
cg12253830	-0.883022	-	DNAm	3	ST8SIA1;ST8SIA1	Island;N_Shore	TSS200;TSS200		chr12	22334734	ST8SIA1	ST8SIA1	cg12253830 (-20)
cg02511231	-0.88263	-	DNAm	3		Island;N_Shelf			chr5	171311270		TLX3	cg02511231 (+1986)
cg00444261	-0.879858	-	DNAm	3	DPYSL2;DPYSL2;PNMA2	Island	5UTR;exon_1;TSS200	Unclassified_Cell_type_specific	chr8	26514048	DPYSL2;PNMA2	DPYSL2;PNMA2	cg00444261 (+26);cg00444261 (+44)
cg27606567	-0.878543	-	DNAm	3		Island		Unclassified_Cell_type_specific	chr3	43999319
cg14980983	-0.878274	-	DNAm	3	GATA5;GATA5	Island	5UTR;exon_1		chr20	62475983	GATA5	GATA5	cg14980983 (-13)
cg17361803	-0.87808	-	DNAm	3	ZNF503-AS2;ZNF503-AS2;ZNF503-AS2	Island	TSS1500;TSS1500;TSS200	Unclassified	chr10	75403610	ZNF503-AS2	ZNF503	cg17361803 (-1704)
cg09967877	-0.877601	-	DNAm	3		Island		Unclassified_Cell_type_specific	chr11	67023685
cg24410546	-0.876547	-	DNAm	3	DPYSL2;DPYSL2;PNMA2	Island	5UTR;exon_1;TSS200	Unclassified_Cell_type_specific	chr8	26514035	DPYSL2;PNMA2	DPYSL2;PNMA2	cg24410546 (+57);cg24410546 (+13)
cg01566592	-0.875869	-	DNAm	3	RIMS2;RIMS2;RIMS2;RIMS2;RIMS2;RIMS2;RIMS2;RIMS2;RIMS2;RIMS2;RIMS2;RIMS2;RIMS2;RIMS2;RIMS2;RIMS2;RIMS2;RIMS2;RIMS2;RIMS2;RIMS2;RIMS2;RIMS2;RIMS2;RIMS2;RIMS2;RIMS2;RIMS2;RIMS2;RIMS2;RIMS2;RIMS2;RIMS2;RIMS2;RIMS2;RIMS2;RIMS2;LOC105375690;LOC105375690;LOC105375690;LOC105375690	Island	5UTR;exon_1;5UTR;exon_1;5UTR;exon_1;5UTR;exon_1;5UTR;exon_1;5UTR;exon_1;5UTR;exon_1;5UTR;exon_1;5UTR;exon_1;5UTR;exon_1;5UTR;exon_1;5UTR;exon_1;5UTR;exon_1;5UTR;exon_1;5UTR;exon_1;5UTR;exon_1;5UTR;exon_1;5UTR;exon_1;exon_1;TSS1500;TSS1500;TSS1500;TSS1500	Unclassified_Cell_type_specific	chr8	103500630	LOC105375690;RIMS2	RIMS2	cg01566592 (-118)
cg20973347	-0.87475	-	DNAm	3	DKK3	Island	TSS200	Unclassified_Cell_type_specific	chr11	12008742	DKK3	DKK3	cg20973347 (+1027)
cg11855022	-0.873826	-	DNAm	3	PLSCR4	Island	TSS1500		chr3	146250913	PLSCR4	PLSCR4	cg11855022 (+266)
cg21388527	-0.873748	-	DNAm	3	EPHA6;EPHA6	Island	TSS1500;TSS1500	Unclassified	chr3	96813180	EPHA6	EPHA6	cg21388527 (-1406)
cg19382919	-0.87306	-	DNAm	3	SP5;LINC01124	S_Shelf;Island	TSS1500;TSS1500		chr2	170715023	LINC01124;SP5	SP5	cg19382919 (-328)
cg01529149	-0.872806	-	DNAm	3	IQANK1;IQANK1;MIR4664;FAM83H	Island	TSS1500;TSS1500;TSS1500;TSS200		chr8	143733797	FAM83H;IQANK1;MIR4664	FAM83H	cg01529149 (+4)
cg18510056	-0.871797	-	DNAm	3	ZNF503-AS2;ZNF503-AS2;ZNF503-AS2	Island	TSS1500;TSS1500;TSS200	Unclassified	chr10	75403625	ZNF503-AS2	ZNF503	cg18510056 (-1719)
cg01663018	-0.871579	-	DNAm	3		S_Shore;Island		Unclassified_Cell_type_specific	chr15	52805580
cg00143045	-0.870615	-	DNAm	3	RPRM	S_Shore	TSS1500	Unclassified	chr2	153479079	RPRM	RPRM	cg00143045 (-271)
cg11258164	-0.870405	-	DNAm	3	KCTD8	Island	TSS200	Unclassified	chr4	44448864	KCTD8	KCTD8	cg11258164 (-57)
cg26101402	-0.870006	-	DNAm	3	SATB2;SATB2	Island;N_Shelf	TSS1500;TSS1500		chr2	199458424	SATB2	SATB2	cg26101402 (-328)
cg15414833	-0.86678	-	DNAm	3	RUNDC3B;RUNDC3B;RUNDC3B;RUNDC3B;RUNDC3B;RUNDC3B;RUNDC3B;RUNDC3B;RUNDC3B;RUNDC3B;RUNDC3B;RUNDC3B;RUNDC3B;RUNDC3B;RUNDC3B;RUNDC3B	Island	5UTR;exon_1;5UTR;exon_1;5UTR;exon_1;5UTR;exon_1;5UTR;exon_1;5UTR;exon_1;5UTR;exon_1;5UTR;exon_1	Unclassified	chr7	87628451	RUNDC3B
cg20183619	-0.865932	-	DNAm	3		Island;N_Shelf			chr7	155448795		EN2	cg20183619 (-9334)
cg01727145	-0.864779	-	DNAm	3	SPEG	Island;S_Shelf	exon_4	Unclassified	chr2	219448700	SPEG
cg00522056	-0.864389	-	DNAm	3	RPRM	Island	TSS200	Unclassified	chr2	153478872	RPRM	RPRM	cg00522056 (-64)
cg25287257	-0.863821	-	DNAm	3	MNX1;MNX1;MNX1-AS2	Island;N_Shelf;N_Shelf	exon_3;exon_3;TSS1500	Unclassified_Cell_type_specific	chr7	157005564	MNX1;MNX1-AS2	MNX1	cg25287257 (+5087)
cg01051310	-0.863197	-	DNAm	3	WNT3A	Island	TSS1500	Unclassified_Cell_type_specific	chr1	228006742	WNT3A	WNT3A	cg01051310 (-309)
cg10563352	-0.862504	-	DNAm	3	COL4A4;COL4A4;COL4A3	Island	5UTR;exon_1;TSS1500		chr2	227164058	COL4A3;COL4A4	COL4A4;COL4A3	cg10563352 (+55);cg10563352 (-507)
cg21024826	-0.861453	-	DNAm	3	MNX1-AS1;MNX1	S_Shelf;S_Shore;Island	TSS1500;TSS200		chr7	157009629	MNX1;MNX1-AS1	MNX1	cg21024826 (+1022)
cg17873451	-0.861287	-	DNAm	3	SP5;SP5;LINC01124	S_Shelf;Island	5UTR;exon_1;TSS1500		chr2	170715341	LINC01124;SP5	SP5	cg17873451 (-10)
cg17142722	-0.859975	-	DNAm	3	TMEM88B;TMEM88B	S_Shore;Island;N_Shelf	exon_2;3UTR	Unclassified	chr1	1427900	TMEM88B	TMEM88B;VWA1	cg17142722 (+1772);cg17142722 (-7771)
cg26256401	-0.859505	-	DNAm	3		Island		Unclassified_Cell_type_specific	chr3	43996051
cg25861340	-0.859493	-	DNAm	3	SLC9A3;SLC9A3	Island;N_Shelf	TSS200;TSS200	Unclassified_Cell_type_specific	chr5	524568	SLC9A3	SLC9A3	cg25861340 (-236)
cg14154651	-0.859381	-	DNAm	3	ESRP1;ESRP1;ESRP1;ESRP1;ESRP1;LINC02894	S_Shore;Island;N_Shore	TSS1500;TSS1500;TSS1500;TSS1500;TSS1500;TSS1500		chr8	94640349	ESRP1;LINC02894	ESRP1	cg14154651 (-780)
cg03298319	-0.858955	-	DNAm	3		Island		Unclassified_Cell_type_specific	chr14	32933854		NPAS3	cg03298319 (-5463)
cg27207796	-0.858878	-	DNAm	3	FAM184B	Island	TSS200		chr4	17781699	FAM184B
cg04912999	-0.858117	-	DNAm	3	PAQR9-AS1;PAQR9	Island	TSS1500;TSS200	Unclassified_Cell_type_specific	chr3	142963810	PAQR9;PAQR9-AS1	PAQR9	cg04912999 (-128)
cg02547269	-0.858016	-	DNAm	3	FOXF2	Island;N_Shelf	exon_1	Unclassified_Cell_type_specific	chr6	1390126	FOXF2	FOXF2	cg02547269 (+292)
cg01169952	-0.857229	-	DNAm	3	ARHGEF26;ARHGEF26;ARHGEF26-AS1;ARHGEF26;ARHGEF26	Island	5UTR;exon_1;exon_1;TSS1500;TSS1500	Promoter_Associated	chr3	154121141	ARHGEF26;ARHGEF26-AS1	ARHGEF26	cg01169952 (+138)
cg08708747	-0.857165	-	DNAm	3	EPHA6;EPHA6	Island	TSS1500;TSS1500		chr3	96813796	EPHA6	EPHA6	cg08708747 (-790)
cg09588792	-0.857041	-	DNAm	3	SOWAHC;SEPTIN10;SEPTIN10;SEPTIN10;SEPTIN10;SEPTIN10;SEPTIN10;SEPTIN10;SEPTIN10;SEPTIN10;SEPTIN10;SEPTIN10;SEPTIN10;SEPTIN10;SEPTIN10;SEPTIN10;SEPTIN10;SEPTIN10;SEPTIN10;SEPTIN10;SEPTIN10;SEPTIN10	Island	TSS200;TSS1500;TSS1500;TSS1500;TSS1500;TSS1500;TSS1500;TSS1500;TSS1500;TSS1500;TSS1500;TSS1500;TSS1500;TSS1500;TSS1500;TSS1500;TSS1500;TSS1500;TSS1500;TSS1500;TSS1500;TSS1500		chr2	109614221	SEPTIN10;SOWAHC	2024-09-10	cg09588792 (-78)
cg07473471	-0.856362	-	DNAm	3	ESRP1;ESRP1;ESRP1;ESRP1;ESRP1;LINC02894	S_Shore;Island;N_Shore	TSS1500;TSS1500;TSS1500;TSS1500;TSS1500;TSS1500		chr8	94640594	ESRP1;LINC02894	ESRP1	cg07473471 (-535)
cg00713411	-0.855762	-	DNAm	3	DPYSL2;PNMA2	Island	exon_1;TSS1500	Unclassified_Cell_type_specific	chr8	26514475	DPYSL2;PNMA2	DPYSL2;PNMA2	cg00713411 (+453);cg00713411 (-383)
cg21338532	-0.855103	-	DNAm	3	RPRM	Island	TSS200	Unclassified	chr2	153478834	RPRM	RPRM	cg21338532 (-26)
cg06805280	-0.854451	-	DNAm	3	CCN1;CCN1	S_Shelf;Island	5UTR;exon_1		chr1	85580887	CCN1	CYR61	cg06805280 (+126)
cg26393294	-0.854089	-	DNAm	3	NPAS3;NPAS3;NPAS3;NPAS3;NPAS3;NPAS3;NPAS3;NPAS3;NPAS3;NPAS3;NPAS3;NPAS3	Island	5UTR;exon_1;5UTR;exon_1;5UTR;exon_1;5UTR;exon_1;5UTR;exon_1;5UTR;exon_1	Unclassified_Cell_type_specific	chr14	32939198	NPAS3	NPAS3	cg26393294 (-119)
cg07380506	-0.853499	-	DNAm	3	CYP1B1	Island	TSS1500	Unclassified	chr2	38076364	CYP1B1	CYP1B1	cg07380506 (-183)
cg14747563	-0.853474	-	DNAm	3	NEUROG1	Island	TSS1500		chr5	135536272	NEUROG1	NEUROG1	cg14747563 (-323)
cg14650610	-0.852875	-	DNAm	3		Island			chr5	137498803		SPOCK1	cg14650610 (+545)
cg08478447	-0.852803	-	DNAm	3	CACNA1D;CACNA1D;CACNA1D;CACNA1D;CACNA1D;CACNA1D	Island	5UTR;exon_1;5UTR;exon_1;5UTR;exon_1	Unclassified_Cell_type_specific	chr3	53494822	CACNA1D	CACNA1D	cg08478447 (+123)
cg10530281	-0.852038	-	DNAm	3	TBX3;TBX3	Island;N_Shelf	TSS200;TSS200	Unclassified	chr12	114684249	TBX3	TBX3	cg10530281 (-659)
cg00064284	-0.851887	-	DNAm	3	YAP1;YAP1;YAP1;YAP1;YAP1;YAP1;YAP1;YAP1;YAP1;YAP1;YAP1;YAP1;YAP1;YAP1;YAP1;YAP1	Island	5UTR;exon_1;5UTR;exon_1;5UTR;exon_1;5UTR;exon_1;5UTR;exon_1;5UTR;exon_1;5UTR;exon_1;5UTR;exon_1		chr11	102110453	YAP1	YAP1	cg00064284 (-8)
cg13845982	-0.851487	-	DNAm	3	GATA5;GATA5	Island	5UTR;exon_1		chr20	62475973	GATA5	GATA5	cg13845982 (-3)
cg02707869	-0.85141	-	DNAm	3		S_Shore;Island;N_Shelf			chr8	142451252		ADGRB1	cg02707869 (+1822)
cg18777119	-0.851363	-	DNAm	3	VSTM2B-DT	Island	TSS1500	Unclassified	chr19	29526922	VSTM2B-DT	VSTM2B	cg18777119 (+423)
cg07700514	-0.849605	-	DNAm	3	GNAO1-AS1	S_Shelf	TSS200	Unclassified_Cell_type_specific	chr16	56194555	GNAO1-AS1	GNAO1	cg07700514 (+2772)
cg16073349	-0.849357	-	DNAm	3	CAMK2B;CAMK2B;CAMK2B;CAMK2B;CAMK2B;CAMK2B;CAMK2B;CAMK2B;CAMK2B	S_Shore	TSS1500;TSS1500;TSS1500;TSS1500;TSS1500;TSS1500;TSS1500;TSS1500;TSS1500		chr7	44325937	CAMK2B	CAMK2B	cg16073349 (-439)
cg18342279	-0.849086	-	DNAm	3	ZAR1	Island	exon_1	Unclassified_Cell_type_specific	chr4	48490327	ZAR1	ZAR1	cg18342279 (+75)
cg26985666	-0.848507	-	DNAm	3	SLC1A2;SLC1A2	Island	exon_1;5UTR	Unclassified_Cell_type_specific	chr11	35419541	SLC1A2	SLC1A2	cg26985666 (-292)
cg05802452	-0.848179	-	DNAm	3	WNT3A	Island	TSS1500	Unclassified_Cell_type_specific	chr1	228006775	WNT3A	WNT3A	cg05802452 (-276)
cg08439930	-0.847502	-	DNAm	3	SALL1	Island	TSS1500		chr16	51151149	SALL1	SALL1	cg08439930 (+126)
cg21913681	-0.847053	-	DNAm	3	TBX3;TBX3	Island;N_Shelf	TSS200;TSS200	Unclassified	chr12	114684255	TBX3	TBX3	cg21913681 (-665)
cg07714657	-0.847024	-	DNAm	3	WNT6	Island	TSS200		chr2	218859685	WNT6	WNT6	cg07714657 (-136)
cg15808943	-0.846129	-	DNAm	3	HOXD8;HOXD8;HOXD8;HOXD8	S_Shore;Island	5UTR;exon_1;5UTR;exon_1	Unclassified_Cell_type_specific	chr2	176129937	HOXD8	HOXD8	cg15808943 (+197)
cg13984515	-0.845982	-	DNAm	3		Island		Unclassified	chr1	85581278		CYR61	cg13984515 (+517)
cg26367591	-0.84597	-	DNAm	3		Island			chr11	1391040
cg05656934	-0.845607	-	DNAm	3	PRKAA2	Island	TSS200	Unclassified_Cell_type_specific	chr1	56645197	PRKAA2	PRKAA2	cg05656934 (-125)
cg00976453	-0.84556	-	DNAm	3	KCNB1	Island	TSS1500	Unclassified_Cell_type_specific	chr20	49482942	KCNB1	KCNB1	cg00976453 (-266)
cg03044239	-0.845089	-	DNAm	3	MRAS;MRAS;MRAS;MRAS;MRAS;MRAS;MRAS;MRAS	Island	5UTR;exon_1;5UTR;exon_1;TSS1500;TSS1500;TSS1500;TSS1500	Unclassified_Cell_type_specific	chr3	138348211	MRAS	MRAS	cg03044239 (+514)
cg24416513	-0.844772	-	DNAm	3	HOXD8;HOXD8;HOXD8;HOXD8	S_Shore;Island	5UTR;exon_1;5UTR;exon_1	Unclassified_Cell_type_specific	chr2	176130036	HOXD8	HOXD8	cg24416513 (+296)
cg00553886	-0.844708	-	DNAm	3	TEAD1;TEAD1	Island	5UTR;exon_2		chr11	12675433	TEAD1	TEAD1	cg00553886 (+842)
cg10272601	-0.844435	-	DNAm	3		Island			chr9	93184864		WNK2	cg10272601 (-66)
cg17035091	-0.844391	-	DNAm	3		Island			chr7	44325326		CAMK2B	cg17035091 (+172)
cg07295964	-0.844012	-	DNAm	3		Island		Unclassified_Cell_type_specific	chr5	175796979		CPLX2	cg07295964 (+669)
cg24494316	-0.843954	-	DNAm	3		Island		Unclassified	chr7	114086650
cg18945335	-0.843527	-	DNAm	3		Island		Unclassified_Cell_type_specific	chr14	32933904		NPAS3	cg18945335 (-5413)
cg04906879	-0.842823	-	DNAm	3	SP5;LINC01124	S_Shelf;Island	TSS200;TSS1500		chr2	170715332	LINC01124;SP5	SP5	cg04906879 (-19)
cg06943667	-0.842722	-	DNAm	3	DKK3	Island	TSS200	Unclassified_Cell_type_specific	chr11	12008731	DKK3	DKK3	cg06943667 (+1038)
cg18802754	-0.842678	-	DNAm	3	VSTM2B;VSTM2B;VSTM2B;VSTM2B	Island	TSS1500;TSS1500;TSS200;TSS200	Unclassified_Cell_type_specific	chr19	29525229	VSTM2B	VSTM2B	cg18802754 (-1270)
cg21583850	-0.842004	-	DNAm	3	LINC01750;KCND3;KCND3;KCND3;KCND3	Island	TSS1500;TSS1500;TSS1500;TSS1500;TSS1500	Unclassified_Cell_type_specific	chr1	111990180	KCND3;LINC01750	KCND3	cg21583850 (-1025)
cg19852958	-0.841688	-	DNAm	3	NKX3-2	Island;N_Shelf	exon_1		chr4	13544136	NKX3-2	NKX3-2	cg19852958 (+914)
cg14763548	-0.841166	-	DNAm	3	VSX1;VSX1;VSX1;VSX1;VSX1;VSX1;VSX1	S_Shelf;Island;N_Shore	exon_1;exon_1;exon_1;exon_1;exon_1;exon_1;TSS1500		chr20	25081811	VSX1	VSX1	cg14763548 (+554)
cg22674699	-0.841091	-	DNAm	3	HOXD9	Island;N_Shore	exon_1	Unclassified_Cell_type_specific	chr2	176123190	HOXD9	HOXD9	cg22674699 (+470)
cg26295057	-0.841059	-	DNAm	3	GDNF;GDNF;GDNF-AS1;GDNF-AS1	Island	5UTR;exon_1;TSS1500;TSS200		chr5	37839727	GDNF;GDNF-AS1	GDNF	cg26295057 (-3900)
cg17079833	-0.840544	-	DNAm	3	ST8SIA1;ST8SIA1	Island;N_Shore	TSS1500;TSS1500	Promoter_Associated	chr12	22334913	ST8SIA1	ST8SIA1	cg17079833 (-199)
cg08366446	-0.83991	-	DNAm	3	OPRD1	Island	exon_1		chr1	28812424	OPRD1	OPRD1	cg08366446 (+282)
cg05923587	-0.839332	-	DNAm	3	BCAR1;BCAR1;BCAR1;BCAR1	Island	exon_1;5UTR;exon_1;5UTR		chr16	75251605	BCAR1
cg06401579	-0.837997	-	DNAm	3	LINC00673;LINC00673;LINC00673;LINC00673;LINC00673	Island	exon_1;exon_1;exon_1;exon_1;exon_1	Unclassified_Cell_type_specific	chr17	72592479	LINC00673
cg02466321	-0.837894	-	DNAm	3	ANKRD34B;ANKRD34B	Island	5UTR;exon_1		chr5	80570280	ANKRD34B	ANKRD34B	cg02466321 (+208)
cg00264591	-0.836478	-	DNAm	3	IRX4	S_Shelf;Island	TSS1500	Unclassified_Cell_type_specific	chr5	1883400	IRX4	IRX4	cg00264591 (+3584)
cg20985450	-0.836178	-	DNAm	3	ZIC5	Island	exon_1		chr13	99969128	ZIC5	ZIC5	cg20985450 (+2781)
cg27075187	-0.834798	-	DNAm	3	TEAD1;TEAD1	Island	5UTR;exon_1	Unclassified_Cell_type_specific	chr11	12674512	TEAD1	TEAD1	cg27075187 (-79)
cg25152368	-0.83449	-	DNAm	3	PRDM16;PRDM16;PRDM16-DT;PRDM16-DT	Island	TSS200;TSS200;TSS1500;TSS1500	Unclassified_Cell_type_specific	chr1	3069128	PRDM16;PRDM16-DT	PRDM16	cg25152368 (-83)
cg17960051	-0.833548	-	DNAm	3	RUNDC3B;RUNDC3B;RUNDC3B;RUNDC3B;RUNDC3B;RUNDC3B;RUNDC3B;RUNDC3B	Island	TSS200;TSS200;TSS200;TSS200;TSS200;TSS200;TSS200;TSS200	Unclassified	chr7	87628357	RUNDC3B
cg08288406	-0.833489	-	DNAm	3	PLK5	Island;N_Shore;N_Shelf	TSS200		chr19	1523918	PLK5	PLK5	cg08288406 (-1041)
cg16032162	-0.833256	-	DNAm	3	ZNF503;ZNF503-AS2;ZNF503-AS2;ZNF503-AS2;ZNF503	Island	exon_1;exon_1;TSS1500;TSS1500;TSS200	Unclassified	chr10	75401895	ZNF503;ZNF503-AS2	ZNF503	cg16032162 (+11)
cg20973720	-0.832845	-	DNAm	3	RASGRF1;RASGRF1	Island	TSS200;TSS200		chr15	79090825	RASGRF1	RASGRF1	cg20973720 (-52)
cg20467168	-0.832833	-	DNAm	3		S_Shore;Island		Unclassified_Cell_type_specific	chr1	75615723		SLC44A5	cg20467168 (-4639)
cg03052970	-0.832799	-	DNAm	3		Island		Unclassified_Cell_type_specific	chr17	66965414		CACNG4	cg03052970 (+504)
cg21953346	-0.831986	-	DNAm	3	CADPS2;CADPS2;CADPS2;CADPS2;CADPS2;CADPS2;CADPS2;CADPS2;CADPS2;CADPS2;CADPS2;CADPS2;CADPS2;CADPS2;CADPS2	Island	TSS1500;TSS1500;TSS1500;TSS1500;TSS1500;TSS1500;TSS1500;TSS1500;TSS1500;TSS1500;TSS1500;TSS1500;TSS1500;TSS1500;TSS1500		chr7	122886886	CADPS2	CADPS2	cg21953346 (-529)
cg23407265	-0.831974	-	DNAm	3	RHOBTB1;RHOBTB1;RHOBTB1;RHOBTB1;RHOBTB1	Island	TSS1500;TSS1500;TSS1500;TSS200;TSS200		chr10	61001528	RHOBTB1
cg25561581	-0.831855	-	DNAm	3	PHF21B;PHF21B;PHF21B;PHF21B;PHF21B	Island	TSS1500;TSS1500;TSS200;TSS200;TSS1500	Unclassified_Cell_type_specific	chr22	45010018	PHF21B	PHF21B	cg25561581 (-318)
cg03203223	-0.831315	-	DNAm	3	RELN;RELN	Island	TSS1500;TSS1500		chr7	103990102	RELN	RELN	cg03203223 (-586)
cg22696438	-0.831153	-	DNAm	3	LARP6;LARP6;LARP6	Island	TSS200;TSS1500;TSS200		chr15	70854340	LARP6	LARP6	cg22696438 (-181)
cg26068551	-0.830879	-	DNAm	3	PRKAA2;LOC101929935	Island	exon_1;TSS200		chr1	56645444	LOC101929935;PRKAA2	PRKAA2	cg26068551 (+122)
cg15654121	-0.829613	-	DNAm	3	CSMD2	Island	TSS200		chr1	34165343	CSMD2	CSMD2	cg15654121 (-69)
cg02162886	-0.829591	-	DNAm	3	MIR9718	Island	TSS1500	Unclassified_Cell_type_specific	chr14	60647427	MIR9718	SIX1	cg02162886 (+2035)
cg25862644	-0.829308	-	DNAm	3	ZNF503-AS2;ZNF503-AS2;ZNF503-AS2;ZNF503-AS2;ZNF503-AS2;ZNF503-AS2;LOC101929234	Island	exon_2;exon_2;exon_2;exon_2;exon_2;exon_2;TSS1500		chr10	75408795	LOC101929234;ZNF503-AS2	ZNF503	cg25862644 (-6889)
cg02916312	-0.829191	-	DNAm	3	RIMS1;RIMS1;RIMS1;RIMS1	Island	TSS1500;TSS1500;TSS1500;TSS200		chr6	71886432	RIMS1	RIMS1	cg02916312 (-592)
cg14655649	-0.82825	-	DNAm	3		Island			chr8	30912354
cg11428482	-0.828034	-	DNAm	3	PHF21B;PHF21B	Island	TSS1500;TSS1500		chr22	45009452	PHF21B	PHF21B	cg11428482 (+248)
cg13670911	-0.827758	-	DNAm	3	ARHGEF26;ARHGEF26;ARHGEF26-AS1	Island	TSS200;TSS200;TSS200	Promoter_Associated	chr3	154121326	ARHGEF26;ARHGEF26-AS1	ARHGEF26	cg13670911 (+323)
cg16732616	-0.827524	-	DNAm	3	DMRTA2	S_Shelf;Island	exon_2		chr1	50421110	DMRTA2	DMRTA2	cg16732616 (+2390)
cg07028821	-0.827142	-	DNAm	3	TMEM178B;TMEM178B	Island	5UTR;exon_1		chr7	141074105	TMEM178B	TMEM178B	cg07028821 (-127)
cg07338058	-0.82692	-	DNAm	3	SYBU;SYBU;SYBU	Island	TSS200;TSS200;TSS200	Unclassified	chr8	109644953	SYBU
cg04100696	-0.82677	-	DNAm	3	DKK3	Island	TSS200	Unclassified_Cell_type_specific	chr11	12008721	DKK3	DKK3	cg04100696 (+1048)
cg10248492	-0.82656	-	DNAm	3		S_Shore		Promoter_Associated	chr1	228459547		HIST3H2BB;HIST3H2A	cg10248492 (+1440);cg10248492 (-1674)
cg04969067	-0.826047	-	DNAm	3	LYNX1;LYNX1;LYNX1	Island	TSS1500;TSS200;TSS1500	Unclassified	chr8	142777375	LYNX1	ENSG00000284505	cg04969067 (+849)
cg07813142	-0.825965	-	DNAm	3	SP5	Island	exon_2		chr2	170716713	SP5	SP5	cg07813142 (+1362)
cg04790084	-0.82576	-	DNAm	3	TMEM132E;TMEM132E;TMEM132E-DT	Island;N_Shelf	5UTR;exon_1;TSS1500	Unclassified_Cell_type_specific	chr17	34579603	TMEM132E;TMEM132E-DT	TMEM132E	cg04790084 (-1406)
cg19083779	-0.825576	-	DNAm	3	PRKAA2	Island	TSS1500		chr1	56645051	PRKAA2	PRKAA2	cg19083779 (-271)
cg10883901	-0.825106	-	DNAm	3		S_Shelf;Island			chr2	72145690		CYP26B1	cg10883901 (+2348)
cg17039391	-0.824928	-	DNAm	3	DKK3	Island	TSS200	Unclassified_Cell_type_specific	chr11	12008725	DKK3	DKK3	cg17039391 (+1044)
cg08568720	-0.824663	-	DNAm	3	GATA5	Island	TSS1500		chr20	62476376	GATA5	GATA5	cg08568720 (-406)
cg01033463	-0.824183	-	DNAm	3	PHF21B;PHF21B	Island	TSS200;TSS200		chr22	45008962	PHF21B	PHF21B	cg01033463 (+738)
cg25277534	-0.822901	-	DNAm	3	DDAH1	Island	exon_1		chr1	85464793	DDAH1	DDAH1	cg25277534 (+347)
cg06073449	-0.822612	-	DNAm	3	TBXT;TBXT;TBXT;TBXT	Island	TSS1500;TSS200;TSS200;TSS200		chr6	166168822	TBXT	T	cg06073449 (-203)
cg13950829	-0.822576	-	DNAm	3	CELF2	Island	TSS200	Unclassified_Cell_type_specific	chr10	11018689	CELF2	CELF2	cg13950829 (+759)
cg15377586	-0.822198	-	DNAm	3	SP5;SP5;LINC01124	S_Shelf;Island	5UTR;exon_1;TSS1500		chr2	170715343	LINC01124;SP5	SP5	cg15377586 (-8)
cg07397399	-0.822001	-	DNAm	3	MAGI1;MAGI1;MAGI1;MAGI1;MAGI1;MAGI1	Island	TSS1500;TSS1500;TSS1500;TSS1500;TSS1500;TSS1500		chr3	66039545	MAGI1	MAGI1	cg07397399 (-1237)
cg17276590	-0.821565	-	DNAm	3	EMX2OS	Island	exon_1		chr10	117544976	EMX2OS	EMX2	cg17276590 (+2532)
cg17453780	-0.821133	-	DNAm	3	RPH3A;RPH3A	Island	5UTR;exon_1		chr12	112575244	RPH3A
cg18121355	-0.820668	-	DNAm	3	GDNF-AS1;GDNF	Island	TSS200;TSS1500		chr5	37840336	GDNF;GDNF-AS1	GDNF	cg18121355 (-4509)
cg24799921	-0.820073	-	DNAm	3	ZNF503-AS2;ZNF503-AS2;ZNF503-AS2;ZNF503-AS2;ZNF503-AS2;ZNF503-AS2;LOC101929234	Island	exon_2;exon_2;exon_2;exon_2;exon_2;exon_2;TSS1500	Unclassified_Cell_type_specific	chr10	75408422	LOC101929234;ZNF503-AS2	ZNF503	cg24799921 (-6516)
cg09486567	-0.820005	-	DNAm	3	OVOL2;OVOL2	Island;N_Shore	exon_1;5UTR		chr20	18057866	OVOL2	OVOL2	cg09486567 (+11)
cg18237607	-0.819769	-	DNAm	3	GDNF;GDNF;GDNF-AS1;GDNF-AS1	Island	5UTR;exon_1;exon_1;TSS1500		chr5	37839973	GDNF;GDNF-AS1	GDNF	cg18237607 (-4146)
cg18182111	-0.819161	-	DNAm	3	GDNF	Island;N_Shore	TSS200		chr5	37835009	GDNF	GDNF	cg18182111 (+818)
cg02472348	-0.819124	-	DNAm	3	ST8SIA1;ST8SIA1	Island;N_Shore	TSS200;TSS200		chr12	22334847	ST8SIA1	ST8SIA1	cg02472348 (-133)
cg15412498	-0.818678	-	DNAm	3	MAP1B;MAP1B	Island	5UTR;exon_1		chr5	72107493	MAP1B	MAP1B	cg15412498 (+259)
cg06997381	-0.818448	-	DNAm	3	UBE2QL1	Island	exon_1	Unclassified_Cell_type_specific	chr5	6448977	UBE2QL1	UBE2QL1	cg06997381 (+354)
cg24580066	-0.818026	-	DNAm	3		Island;N_Shore		Unclassified_Cell_type_specific	chr20	18056896		OVOL2	cg24580066 (+981)
cg22976224	-0.817831	-	DNAm	3	SIM2;SIM2	Island	TSS1500;TSS1500		chr21	36698339	SIM2	SIM2	cg22976224 (-795)
cg19178853	-0.817769	-	DNAm	3	HAND2;HAND2-AS1;HAND2-AS1;HAND2-AS1;HAND2-AS1;HAND2-AS1;HAND2-AS1;HAND2-AS1;HAND2-AS1;HAND2-AS1;HAND2-AS1	Island;N_Shore	exon_1;TSS1500;TSS1500;TSS1500;TSS1500;TSS1500;TSS1500;TSS1500;TSS1500;TSS1500;TSS1500	Unclassified_Cell_type_specific	chr4	173529257	HAND2;HAND2-AS1	HAND2	cg19178853 (+972)
cg17459431	-0.817723	-	DNAm	3		Island			chr1	233614567		KCNK1	cg17459431 (+563)
cg10600178	-0.817631	-	DNAm	3	RUNDC3B;RUNDC3B;RUNDC3B;RUNDC3B;RUNDC3B;RUNDC3B;RUNDC3B;RUNDC3B;RUNDC3B;RUNDC3B;RUNDC3B;RUNDC3B;RUNDC3B;RUNDC3B;RUNDC3B;RUNDC3B	Island	5UTR;exon_1;5UTR;exon_1;5UTR;exon_1;5UTR;exon_1;5UTR;exon_1;5UTR;exon_1;5UTR;exon_1;5UTR;exon_1	Unclassified	chr7	87628778	RUNDC3B
cg02712555	-0.81695	-	DNAm	3	CYP24A1;CYP24A1	Island	TSS1500;TSS1500		chr20	54174194	CYP24A1	CYP24A1	cg02712555 (-221)
cg08620474	-0.816439	-	DNAm	3	CYP1B1	Island	TSS1500		chr2	38077375	CYP1B1	CYP1B1	cg08620474 (-1194)
cg25714392	-0.81634	-	DNAm	3	MB21D2	S_Shore	TSS1500	Promoter_Associated	chr3	192918249	MB21D2	MB21D2	cg25714392 (-88)
cg13878010	-0.816308	-	DNAm	3	ADCY5;ADCY5	Island	exon_1;exon_1		chr3	123448429	ADCY5	ADCY5	cg13878010 (+1329)
cg16677531	-0.816114	-	DNAm	3	SYBU;SYBU;SYBU	Island	TSS200;TSS200;TSS200	Unclassified	chr8	109644968	SYBU
cg11012046	-0.816006	-	DNAm	3		Island		Unclassified	chr11	134332442		GLB1L2	cg11012046 (+568)
cg16283362	-0.815829	-	DNAm	3		S_Shelf;Island		Unclassified_Cell_type_specific	chr7	157003220		MNX1	cg16283362 (+7431)
cg12457040	-0.815433	-	DNAm	3	KCNIP3;KCNIP3	Island	5UTR;exon_1		chr2	95346844	KCNIP3
cg15132565	-0.814626	-	DNAm	3		Island;N_Shelf			chr5	73444327		FOXD1	cg15132565 (+4200)
cg25333258	-0.814138	-	DNAm	3	CAMK2B;CAMK2B;CAMK2B;CAMK2B;CAMK2B;CAMK2B;CAMK2B;CAMK2B;CAMK2B;CAMK2B;CAMK2B;CAMK2B;CAMK2B;CAMK2B;CAMK2B;CAMK2B;CAMK2B;CAMK2B	Island	exon_1;5UTR;exon_1;5UTR;exon_1;5UTR;exon_1;5UTR;exon_1;5UTR;exon_1;5UTR;exon_1;5UTR;exon_1;5UTR;exon_1;5UTR		chr7	44325430	CAMK2B	CAMK2B	cg25333258 (+68)
cg03346079	-0.813785	-	DNAm	3		Island			chr3	13878849		WNT7A	cg03346079 (+1272)
cg01394671	-0.813494	-	DNAm	3	PTPRN2;PTPRN2;PTPRN2;PTPRN2	Island	TSS200;TSS200;TSS200;TSS200	Unclassified	chr7	158587885	PTPRN2	PTPRN2	cg01394671 (-206)
cg13800209	-0.813069	-	DNAm	3	MEIS2;MEIS2;MEIS2;MEIS2;MEIS2;MEIS2;MEIS2;MEIS2;MEIS2;MEIS2	Island;N_Shelf;N_Shelf	exon_3;exon_2;exon_2;exon_2;exon_2;exon_2;exon_1;exon_2;5UTR;exon_2		chr15	37098083	MEIS2	MEIS2	cg13800209 (+1802)
cg01070209	-0.813007	-	DNAm	3	SRRM4	S_Shore;Island	TSS200		chr12	118981526	SRRM4	SRRM4	cg01070209 (+31)
cg01429662	-0.812976	-	DNAm	3	B4GALNT2;B4GALNT2;B4GALNT2	Island	exon_1;5UTR;exon_1	Unclassified_Cell_type_specific	chr17	49132800	B4GALNT2	B4GALNT2	cg01429662 (-167)
cg10524152	-0.812964	-	DNAm	3	ADRA2A	Island	TSS200		chr10	111077027	ADRA2A	ADRA2A	cg10524152 (-136)
cg06779604	-0.812598	-	DNAm	3	CADPS2;CADPS2;CADPS2;CADPS2;CADPS2;CADPS2;CADPS2;CADPS2;CADPS2;CADPS2;CADPS2;CADPS2;CADPS2;CADPS2;CADPS2	Island	TSS200;TSS200;TSS200;TSS200;TSS200;TSS200;TSS200;TSS200;TSS200;TSS200;TSS200;TSS200;TSS200;TSS200;TSS200		chr7	122886518	CADPS2	CADPS2	cg06779604 (-161)
cg15847198	-0.81202	-	DNAm	3	GUCY1A2;GUCY1A2	Island	TSS200;TSS200		chr11	107018592	GUCY1A2	GUCY1A2	cg15847198 (-147)
cg15680720	-0.811681	-	DNAm	3		Island;N_Shore		Unclassified_Cell_type_specific	chr2	170711902		SP5	cg15680720 (-3449)
cg22488859	-0.811496	-	DNAm	3	CYP1B1	Island	TSS1500	Unclassified	chr2	38076689	CYP1B1	CYP1B1	cg22488859 (-508)
cg11243196	-0.811425	-	DNAm	3	ADAMTS3;ADAMTS3	S_Shore;N_Shore	exon_1;5UTR		chr4	72569139	ADAMTS3	ADAMTS3	cg11243196 (+247)
cg14135814	-0.810956	-	DNAm	3	SRRM4	S_Shore;Island	TSS200		chr12	118981524	SRRM4	SRRM4	cg14135814 (+29)
cg04351049	-0.810537	-	DNAm	3	LMX1A;LMX1A;LMX1A	S_Shelf;S_Shore;Island	5UTR;exon_1;TSS1500		chr1	165356436	LMX1A	LMX1A	cg04351049 (+279)
cg08526074	-0.810524	-	DNAm	3	SALL1	Island	TSS200		chr16	51150651	SALL1	SALL1	cg08526074 (+624)
cg01697732	-0.810368	-	DNAm	3	FAM20A;FAM20A;FAM20A;FAM20A	Island	5UTR;exon_1;exon_1;5UTR		chr17	68601359	FAM20A	FAM20A	cg01697732 (+30)
cg27583690	-0.810277	-	DNAm	3	NKX6-2	Island	TSS200	Unclassified_Cell_type_specific	chr10	132786319	NKX6-2	NKX6-2	cg27583690 (-267)
cg17978903	-0.810005	-	DNAm	3	YAP1;YAP1;YAP1;YAP1;YAP1;YAP1;YAP1;YAP1;YAP1;YAP1;YAP1;YAP1;YAP1;YAP1;YAP1;YAP1	Island	5UTR;exon_1;5UTR;exon_1;5UTR;exon_1;5UTR;exon_1;5UTR;exon_1;5UTR;exon_1;5UTR;exon_1;5UTR;exon_1		chr11	102110691	YAP1	YAP1	cg17978903 (+230)
cg23045258	-0.809792	-	DNAm	3	COL4A4;COL4A3	Island	TSS200;TSS1500	Unclassified	chr2	227164330	COL4A3;COL4A4	COL4A4;COL4A3	cg23045258 (-235);cg23045258 (-217)
cg22082397	-0.80975	-	DNAm	3	DKK3;DKK3;DKK3;DKK3	S_Shore	TSS1500;TSS1500;TSS200;TSS200	Unclassified_Cell_type_specific	chr11	12009367	DKK3	DKK3	cg22082397 (+402)
cg10080155	-0.809327	-	DNAm	3	PHF21B;PHF21B;PHF21B;PHF21B;PHF21B	Island	TSS1500;TSS1500;TSS200;TSS200;TSS1500	Unclassified_Cell_type_specific	chr22	45010023	PHF21B	PHF21B	cg10080155 (-323)
cg04698114	-0.809292	-	DNAm	3	SALL1;SALL1	Island	5UTR;exon_1		chr16	51150468	SALL1	SALL1	cg04698114 (+807)
cg10543574	-0.807834	-	DNAm	3		S_Shore;Island			chr8	9905649
cg04741853	-0.807795	-	DNAm	3		Island		Unclassified_Cell_type_specific	chr3	43995697
cg10443195	-0.807311	-	DNAm	3	HS3ST5;HS3ST5;HS3ST5;HS3ST5;HS3ST5;HS3ST5;HS3ST5;HS3ST5;HS3ST5;HS3ST5;HS3ST5;HS3ST5;HS3ST5;HS3ST5;HS3ST5;HS3ST5;HS3ST5;HS3ST5;HS3ST5;HS3ST5	Island	5UTR;exon_1;5UTR;exon_1;5UTR;exon_1;5UTR;exon_1;5UTR;exon_1;5UTR;exon_1;5UTR;exon_1;5UTR;exon_1;5UTR;exon_1;5UTR;exon_1		chr6	114342406	HS3ST5	HS3ST5	cg10443195 (+639)
cg20230721	-0.807011	-	DNAm	3	TFPI2-DT	Island	TSS1500		chr7	93890543	TFPI2-DT	TFPI2	cg20230721 (+448)
cg25615585	-0.806961	-	DNAm	3	MAPK4;MAPK4;MAPK4	Island	TSS200;TSS200;TSS200		chr18	50560035	MAPK4	MAPK4	cg25615585 (-43)
cg11213520	-0.806906	-	DNAm	3		Island		Unclassified_Cell_type_specific	chr12	113463724		LHX5	cg11213520 (+8348)
cg16397794	-0.80661	-	DNAm	3	MKX;MKX;MKX-AS1	Island	exon_2;exon_2;TSS1500		chr10	27743353	MKX;MKX-AS1	MKX	cg16397794 (+2707)
cg23956737	-0.806389	-	DNAm	3		Island			chr7	122885920		CADPS2	cg23956737 (+437)
cg21200408	-0.805847	-	DNAm	3	NKX2-4	Island	TSS200	Unclassified_Cell_type_specific	chr20	21397573	NKX2-4	NKX2-4	cg21200408 (+455)
cg11531021	-0.805594	-	DNAm	3		Island;N_Shelf			chr2	219552527		CHPF	cg11531021 (-8740)
cg12877251	-0.805478	-	DNAm	3	MIR124-1HG	S_Shelf;Island;N_Shore	TSS200		chr8	9903370	MIR124-1HG
cg25959239	-0.805162	-	DNAm	3	LARP6;LARP6;LARP6	Island	TSS200;TSS1500;TSS200		chr15	70854343	LARP6	LARP6	cg25959239 (-184)
cg26680520	-0.804424	-	DNAm	3		S_Shore;Island		Unclassified	chr8	143740381		FAM83H	cg26680520 (-6580)
cg09758623	-0.803861	-	DNAm	3	DTD1;DTD1	Island	TSS1500;TSS1500	Promoter_Associated	chr20	18587833	DTD1	DTD1	cg09758623 (-60)
cg17621054	-0.803767	-	DNAm	3	PAWR;PAWR;PAWR	Island	TSS1500;TSS1500;TSS1500		chr12	79691200	PAWR	PAWR	cg17621054 (-103)
cg21389743	-0.803465	-	DNAm	3	CLDN11	Island	TSS200	Unclassified	chr3	170418711	CLDN11	CLDN11	cg21389743 (-154)
cg24723331	-0.802838	-	DNAm	3	ST8SIA1;ST8SIA1;ST8SIA1;ST8SIA1	Island;N_Shore	5UTR;exon_1;exon_1;5UTR		chr12	22334285	ST8SIA1	ST8SIA1	cg24723331 (+429)
cg20637307	-0.802735	-	DNAm	3	ERBB4;ERBB4	S_Shore	TSS1500;TSS1500		chr2	212539236	ERBB4	ERBB4	cg20637307 (-395)
cg18672939	-0.802422	-	DNAm	3	GFRA1;GFRA1;GFRA1;GFRA1;GFRA1;GFRA1;GFRA1;GFRA1;GFRA1;GFRA1	Island	5UTR;exon_1;TSS1500;TSS1500;TSS1500;TSS1500;TSS1500;TSS1500;TSS1500;TSS200		chr10	116273367	GFRA1	GFRA1	cg18672939 (+100)
cg04469059	-0.802312	-	DNAm	3	NEUROG1	S_Shore	TSS1500		chr5	135536406	NEUROG1	NEUROG1	cg04469059 (-457)
cg22474464	-0.801945	-	DNAm	3	NKX2-2	S_Shelf;S_Shelf;Island;N_Shelf;N_Shelf	exon_2	Unclassified_Cell_type_specific	chr20	21512276	NKX2-2	NKX2-2	cg22474464 (+1750)
cg27554565	-0.801873	-	DNAm	3	NPHS1	S_Shore;Island	exon_14	Unclassified_Cell_type_specific	chr19	35845524	NPHS1	NPHS1	cg27554565 (+6313)
cg06873806	-0.801695	-	DNAm	3	BHLHE22	S_Shelf;N_Shore	TSS200		chr8	64580235	BHLHE22	BHLHE22	cg06873806 (-132)
cg08073591	-0.801426	-	DNAm	3	FAM47E-STBD1;FAM47E	Island	TSS200;TSS200	Unclassified_Cell_type_specific	chr4	76251688	FAM47E;FAM47E-STBD1	FAM47E	cg08073591 (-53)
cg01298010	-0.801294	-	DNAm	3	NLGN1;NLGN1;NLGN1;NLGN1;NLGN1	Island;N_Shelf	TSS1500;TSS1500;TSS1500;TSS1500;TSS1500	Unclassified_Cell_type_specific	chr3	173395586	NLGN1	NLGN1	cg01298010 (-2862)
cg11561737	-0.80128	-	DNAm	3		Island;N_Shelf			chr17	48719546		PRAC1;PRAC2	cg11561737 (-4146);cg11561737 (+2976)
cg18087943	-0.801122	-	DNAm	3	IGF2;IGF2;IGF2-AS;IGF2-AS	Island	5UTR;exon_1;TSS1500;TSS1500		chr11	2139310	IGF2;IGF2-AS	IGF2	cg18087943 (+1928)
cg24648594	-0.800742	-	DNAm	3	SP5;LINC01124	S_Shelf;Island	TSS200;TSS1500		chr2	170715287	LINC01124;SP5	SP5	cg24648594 (-64)
cg07301433	-0.800376	-	DNAm	3	CYP1B1	Island	TSS1500	Unclassified	chr2	38076857	CYP1B1	CYP1B1	cg07301433 (-676)
cg22856324	-0.800278	-	DNAm	3	CYP26B1	S_Shore;Island	exon_2		chr2	72144126	CYP26B1	CYP26B1	cg22856324 (+3912)
cg02383130	-0.800236	-	DNAm	3	AMPH;AMPH;AMPH;AMPH	Island	exon_1;5UTR;exon_1;5UTR		chr7	38631357	AMPH	AMPH	cg02383130 (+210)
cg21928701	-0.79996	-	DNAm	3	PLPPR3;PLPPR3	Island	TSS200;TSS200	Promoter_Associated_Cell_type_specific	chr19	822086	PLPPR3	PLPPR3	cg21928701 (-134)
cg23987444	-0.799727	-	DNAm	3	SLC18A3	S_Shore;Island;N_Shelf	TSS1500		chr10	49609764	SLC18A3	CHAT;SLC18A3	cg23987444 (-4273);cg23987444 (-537)
cg11537367	-0.799492	-	DNAm	3		Island			chr1	218165430
cg00003298	-0.79946	-	DNAm	3	LHX5	Island	exon_5	Unclassified_Cell_type_specific	chr12	113463405	LHX5	LHX5	cg00003298 (+8667)
cg16747714	-0.799298	-	DNAm	3	KRT18	Island	TSS200	Unclassified_Cell_type_specific	chr12	52948973	KRT18	KRT18	cg16747714 (+9)
cg08080029	-0.799247	-	DNAm	3		Island;N_Shore		Unclassified_Cell_type_specific	chr1	6179910		CHD5	cg08080029 (+213)
cg12164472	-0.799093	-	DNAm	3		S_Shelf;Island			chr8	53882068
cg20422099	-0.798868	-	DNAm	3		Island			chr5	179344392		ADAMTS2	cg20422099 (+1038)
cg13382322	-0.798704	-	DNAm	3	CELF4;CELF4;CELF4;CELF4;CELF4;CELF4;CELF4;CELF4;CELF4;CELF4;CELF4;CELF4;CELF4;CELF4;CELF4;CELF4;CELF4;CELF4;CELF4;CELF4;CELF4;CELF4;CELF4;CELF4;CELF4;CELF4;CELF4;CELF4;CELF4;CELF4;CELF4;CELF4;CELF4;CELF4;CELF4;CELF4;CELF4;CELF4;CELF4;CELF4;CELF4;CELF4;CELF4;CELF4;CELF4;CELF4;CELF4;CELF4;CELF4;CELF4;CELF4;CELF4;CELF4;CELF4;CELF4;CELF4;CELF4;CELF4;CELF4;CELF4;CELF4;CELF4;CELF4;CELF4;CELF4;CELF4;CEL…	S_Shore;Island	TSS1500;TSS1500;TSS1500;TSS1500;TSS1500;TSS1500;TSS1500;TSS1500;TSS1500;TSS1500;TSS1500;TSS1500;TSS1500;TSS1500;TSS1500;TSS1500;TSS1500;TSS1500;TSS1500;TSS1500;TSS1500;TSS1500;TSS1500;TSS1500;TSS1500;TSS1500;TSS1500;TSS1500;TSS1500;TSS1500;TSS1500;TSS1500;TSS1500;TSS1500;TSS1500;TSS1500;TSS1500;TSS1500;TSS1500;TSS1500;TSS1500;TSS1500;TSS1500;TSS1500;TSS1500;TSS1500;TSS1500;TSS1500;TSS1500;TSS1500…		chr18	37567127	CELF4	CELF4	cg13382322 (-1090)
cg06382344	-0.798492	-	DNAm	3	TBR1	Island;N_Shelf	exon_6	Unclassified_Cell_type_specific	chr2	161424008	TBR1	TBR1	cg06382344 (+7914)
cg13267264	-0.798335	-	DNAm	3	PRDM14	Island	TSS200		chr8	70071365	PRDM14	PRDM14	cg13267264 (-38)
cg12128740	-0.7981	-	DNAm	3	PATJ;PATJ	Island	TSS1500;TSS1500		chr1	61742216	PATJ	PATJ	cg12128740 (-261)
cg15898840	-0.798069	-	DNAm	3	IGFBP3;IGFBP3;IGFBP3;IGFBP3	Island	exon_1;5UTR;exon_1;5UTR	Unclassified_Cell_type_specific	chr7	45921235	IGFBP3	IGFBP3	cg15898840 (+16)
cg27249178	-0.798004	-	DNAm	3	MRAS;MRAS;MRAS;MRAS	Island	TSS1500;TSS1500;TSS200;TSS200	Unclassified_Cell_type_specific	chr3	138348562	MRAS	MRAS	cg27249178 (+865)
cg00167654	-0.797379	-	DNAm	3	WSCD1;WSCD1;WSCD1;WSCD1;WSCD1	Island	TSS1500;TSS200;TSS200;TSS200;TSS200	Unclassified	chr17	6070216	WSCD1	WSCD1	cg00167654 (+1110)
cg06157334	-0.797084	-	DNAm	3	WNT6;WNT6	Island	5UTR;exon_1		chr2	218859816	WNT6	WNT6	cg06157334 (-5)
cg10937591	-0.796948	-	DNAm	3	LINC01750;KCND3;KCND3;KCND3;KCND3	Island	TSS200;TSS1500;TSS1500;TSS1500;TSS1500		chr1	111990344	KCND3;LINC01750	KCND3	cg10937591 (-1189)
cg06161738	-0.796831	-	DNAm	3		Island		Promoter_Associated	chr7	152025901
cg23117778	-0.796781	-	DNAm	3	RAD21L1;RAD21L1;RAD21L1;RAD21L1;RAD21L1;RAD21L1;RAD21L1;RAD21L1	Island	5UTR;exon_1;5UTR;exon_1;5UTR;exon_1;5UTR;exon_1		chr20	1226049	RAD21L1	RAD21L1	cg23117778 (-71)
cg14339043	-0.796646	-	DNAm	3	ANKRD24;ANKRD24	Island	TSS1500;TSS200		chr19	4198061	ANKRD24
cg23141355	-0.796591	-	DNAm	3		Island		Unclassified_Cell_type_specific	chr3	44022101
cg20561716	-0.796488	-	DNAm	3	CAMK2B;CAMK2B;CAMK2B;CAMK2B;CAMK2B;CAMK2B;CAMK2B;CAMK2B;CAMK2B	S_Shore	TSS200;TSS200;TSS200;TSS200;TSS200;TSS200;TSS200;TSS200;TSS200	Unclassified_Cell_type_specific	chr7	44325728	CAMK2B	CAMK2B	cg20561716 (-230)
cg12664464	-0.79638	-	DNAm	3	GATA5;GATA5	Island	5UTR;exon_1		chr20	62475965	GATA5	GATA5	cg12664464 (+5)
cg18856388	-0.796378	-	DNAm	3		Island;N_Shelf			chr5	1875772
cg19462523	-0.796224	-	DNAm	3	SOX2;SOX2	N_Shore	5UTR;exon_1	Unclassified_Cell_type_specific	chr3	181712120	SOX2	SOX2	cg19462523 (+196)
cg09671060	-0.795744	-	DNAm	3	PCBP3;PCBP3;PCBP3;PCBP3;PCBP3;PCBP3;PCBP3;PCBP3;PCBP3;PCBP3;PCBP3;PCBP3;PCBP3;PCBP3;PCBP3;PCBP3	Island	TSS1500;TSS1500;TSS1500;TSS1500;TSS1500;TSS1500;TSS1500;TSS1500;TSS1500;TSS1500;TSS1500;TSS1500;TSS1500;TSS1500;TSS1500;TSS1500	Unclassified	chr21	45643039	PCBP3	PCBP3	cg09671060 (-655)
cg13552710	-0.795617	-	DNAm	3	ALK	Island	TSS200	Unclassified	chr2	29921681	ALK	ALK	cg13552710 (-115)
cg12500879	-0.794778	-	DNAm	3	PAUPAR	S_Shore;S_Shore;Island	exon_1		chr11	31827102	PAUPAR
cg27493301	-0.794647	-	DNAm	3		N_Shore;N_Shore		Unclassified_Cell_type_specific	chr12	42589127		PRICKLE1	cg27493301 (+643)
cg00733005	-0.794095	-	DNAm	3	SIX1	Island	TSS200		chr14	60649664	SIX1	SIX1	cg00733005 (-202)
cg15577178	-0.794065	-	DNAm	3	CACNA2D3	S_Shore;Island	TSS1500		chr3	54121886	CACNA2D3	CACNA2D3	cg15577178 (-780)
cg21486465	-0.793849	-	DNAm	3	STEAP2;STEAP2;STEAP2;STEAP2;STEAP2;STEAP2-AS1	Island	TSS200;TSS200;TSS200;TSS200;TSS200;TSS200		chr7	90211714	STEAP2;STEAP2-AS1	STEAP2	cg21486465 (+28)
cg09130556	-0.793534	-	DNAm	3	CYP1B1	Island	TSS1500		chr2	38076888	CYP1B1	CYP1B1	cg09130556 (-707)
cg08164556	-0.793269	-	DNAm	3		Island		Unclassified_Cell_type_specific	chr17	66965798		CACNG4	cg08164556 (+888)
cg06546406	-0.793212	-	DNAm	3		Island			chr1	38804084
cg19786084	-0.793144	-	DNAm	3		Island		Unclassified_Cell_type_specific	chr17	66965631		CACNG4	cg19786084 (+721)
cg24490630	-0.79276	-	DNAm	3		Island			chr7	114086818
cg19163194	-0.792548	-	DNAm	3	CACNG4	Island	TSS200		chr17	66964552	CACNG4	CACNG4	cg19163194 (-358)
cg05636681	-0.792518	-	DNAm	3	TBC1D12	Island	exon_1	Unclassified	chr10	94403400	TBC1D12	TBC1D12	cg05636681 (+896)
cg19192585	-0.792427	-	DNAm	3		Island			chr20	64316684
cg05049361	-0.792331	-	DNAm	3	GALNT16;GALNT16	Island	TSS1500;TSS1500		chr14	69259819	GALNT16	GALNT16	cg05049361 (-145)
cg24150172	-0.792107	-	DNAm	3	SOX17	Island	exon_2	Unclassified_Cell_type_specific	chr8	54459551	SOX17	SOX17	cg24150172 (+1616)
cg01597641	-0.791757	-	DNAm	3		Island;N_Shelf			chr7	155449275		EN2	cg01597641 (-8854)
cg27037018	-0.791693	-	DNAm	3	SLC6A3	S_Shore;Island	TSS200	Unclassified_Cell_type_specific	chr5	1445452	SLC6A3	SLC6A3	cg27037018 (-22)
cg07410872	-0.791593	-	DNAm	3	HAND2-AS1;HAND2-AS1;HAND2-AS1;HAND2-AS1;HAND2-AS1;HAND2-AS1;HAND2-AS1;HAND2-AS1;HAND2-AS1;HAND2-AS1;HAND2	Island;N_Shore	TSS200;TSS200;TSS200;TSS200;TSS200;TSS200;TSS200;TSS200;TSS200;TSS200;TSS200	Unclassified_Cell_type_specific	chr4	173530304	HAND2;HAND2-AS1	HAND2	cg07410872 (-75)
cg01524174	-0.79153	-	DNAm	3	SOX9	Island	exon_2	Unclassified	chr17	72122874	SOX9	SOX9	cg01524174 (+1854)
cg02667667	-0.791457	-	DNAm	3	GNAO1-AS1	S_Shelf	TSS200	Unclassified_Cell_type_specific	chr16	56194593	GNAO1-AS1	GNAO1	cg02667667 (+2810)
cg21535000	-0.790818	-	DNAm	3	MIR124-1HG	S_Shelf;Island;N_Shore	TSS200		chr8	9903367	MIR124-1HG
cg14913969	-0.790691	-	DNAm	3	GATA6;GATA6-AS1	Island	TSS1500;TSS1500	Unclassified	chr18	22169177	GATA6;GATA6-AS1	GATA6	cg14913969 (-266)
cg08204023	-0.790597	-	DNAm	3	GDNF	Island;N_Shore	TSS200		chr5	37835007	GDNF	GDNF	cg08204023 (+820)
cg04085025	-0.790365	-	DNAm	3	SCRN1;SCRN1	Island	TSS200;TSS200	Unclassified	chr7	29989826	SCRN1	SCRN1	cg04085025 (+463)
cg02136132	-0.79029	-	DNAm	3	KCNK13	Island	TSS1500	Unclassified	chr14	90061547	KCNK13	KCNK13	cg02136132 (-218)
cg00266322	-0.789884	-	DNAm	3	FADS6	Island	exon_1	Unclassified_Cell_type_specific	chr17	74893397	FADS6	FADS6	cg00266322 (+213)
cg15179725	-0.789195	-	DNAm	3	CELF4;CELF4;CELF4;CELF4;CELF4;CELF4;CELF4;CELF4;CELF4;CELF4;CELF4;CELF4;CELF4;CELF4;CELF4;CELF4;CELF4;CELF4;CELF4;CELF4;CELF4;CELF4;CELF4;CELF4;CELF4;CELF4;CELF4;CELF4;CELF4;CELF4;CELF4;CELF4;CELF4;CELF4;CELF4;CELF4;CELF4;CELF4;CELF4;CELF4;CELF4;CELF4;CELF4;CELF4;CELF4;CELF4;CELF4;CELF4;CELF4;CELF4;CELF4;CELF4;CELF4;CELF4;CELF4;CELF4;CELF4;CELF4;CELF4;CELF4;CELF4;CELF4;CELF4;CELF4;CELF4;CELF4;CEL…	S_Shore;Island	TSS1500;TSS1500;TSS1500;TSS1500;TSS1500;TSS1500;TSS1500;TSS1500;TSS1500;TSS1500;TSS1500;TSS1500;TSS1500;TSS1500;TSS1500;TSS1500;TSS1500;TSS1500;TSS1500;TSS1500;TSS1500;TSS1500;TSS1500;TSS1500;TSS1500;TSS1500;TSS1500;TSS1500;TSS1500;TSS1500;TSS1500;TSS1500;TSS1500;TSS1500;TSS1500;TSS1500;TSS1500;TSS1500;TSS1500;TSS1500;TSS1500;TSS1500;TSS1500;TSS1500;TSS1500;TSS1500;TSS1500;TSS1500;TSS1500;TSS1500…		chr18	37567116	CELF4	CELF4	cg15179725 (-1079)
cg10139846	-0.78918	-	DNAm	3	PATJ;PATJ	Island	TSS200;TSS200	Promoter_Associated	chr1	61742294	PATJ	PATJ	cg10139846 (-183)
cg20905516	-0.789036	-	DNAm	3	GUCY1A2;GUCY1A2	Island	TSS200;TSS200		chr11	107018638	GUCY1A2	GUCY1A2	cg20905516 (-193)
cg18624636	-0.788798	-	DNAm	3	SLC16A12	Island	TSS200		chr10	89535601	SLC16A12	SLC16A12	cg18624636 (-45)
cg00033127	-0.788595	-	DNAm	3	SNX7;SNX7;SNX7;SNX7;SNX7	Island	5UTR;exon_1;exon_1;exon_1;exon_1	Unclassified_Cell_type_specific	chr1	98661890	SNX7	SNX7	cg00033127 (+167)
cg26747293	-0.788363	-	DNAm	3	EGFLAM;EGFLAM;EGFLAM;EGFLAM	Island	5UTR;exon_1;5UTR;exon_1		chr5	38258568	EGFLAM	EGFLAM	cg26747293 (+159)
cg13661740	-0.788334	-	DNAm	3		Island;N_Shore			chr9	77020996		FOXB2	cg13661740 (+1341)
cg17291435	-0.788091	-	DNAm	3	FHL2;FHL2;FHL2;FHL2;FHL2;FHL2;FHL2	Island	TSS200;TSS200;TSS200;TSS200;TSS200;TSS200;TSS200	Unclassified_Cell_type_specific	chr2	105399070	FHL2	FHL2	cg17291435 (-2113)
cg09048530	-0.787694	-	DNAm	3	FZD10-AS1;FZD10	Island	exon_1;TSS1500	Unclassified_Cell_type_specific	chr12	130161477	FZD10;FZD10-AS1	FZD10	cg09048530 (-982)
cg17038667	-0.787471	-	DNAm	3		Island		Unclassified_Cell_type_specific	chr11	69818115		FGF3	cg17038667 (+909)
cg13604337	-0.787388	-	DNAm	3		Island			chr12	53927869
cg04761198	-0.787365	-	DNAm	3		S_Shelf;Island		Unclassified	chr8	53881173
cg26036993	-0.787223	-	DNAm	3	CYP1B1	Island	TSS1500	Unclassified	chr2	38076757	CYP1B1	CYP1B1	cg26036993 (-576)
cg24384244	-0.786954	-	DNAm	3	ZNF662;ZNF662	Island	5UTR;exon_1	Unclassified_Cell_type_specific	chr3	42906198	ZNF662	ZNF662	cg24384244 (+32)
cg13205384	-0.786529	-	DNAm	3	ANO5;ANO5	Island	TSS200;TSS200		chr11	22193019	ANO5	ANO5	cg13205384 (-157)
cg12584684	-0.786359	-	DNAm	3	UNC5C	S_Shore;S_Shore	TSS1500		chr4	95549954	UNC5C	UNC5C	cg12584684 (-748)
cg16556906	-0.786253	-	DNAm	3	B3GAT2;B3GAT2	Island	exon_1;5UTR	Promoter_Associated	chr6	70956979	B3GAT2	B3GAT2	cg16556906 (+59)
cg07126263	-0.78559	-	DNAm	3	CCBE1	Island	TSS1500		chr18	59697630	CCBE1	CCBE1	cg07126263 (-250)
cg15531403	-0.785546	-	DNAm	3		Island		Unclassified_Cell_type_specific	chr8	52939624		NPBWR1	cg15531403 (+1193)
cg21898246	-0.785387	-	DNAm	3	DTD1;DTD1	Island	TSS200;TSS200	Promoter_Associated	chr20	18587867	DTD1	DTD1	cg21898246 (-26)
cg23683528	-0.784767	-	DNAm	3	SH3BP4	Island	TSS1500	Unclassified_Cell_type_specific	chr2	234951805	SH3BP4
cg12988534	-0.784483	-	DNAm	3	COBL;COBL;COBL;COBL;COBL;COBL;COBL;COBL;COBL;COBL;COBL;COBL;COBL;COBL	Island	exon_1;5UTR;exon_1;5UTR;exon_1;5UTR;exon_1;5UTR;exon_1;5UTR;exon_1;5UTR;exon_1;5UTR		chr7	51316674	COBL	COBL	cg12988534 (+144)
cg01442799	-0.78416	-	DNAm	3	YAP1;YAP1;YAP1;YAP1;YAP1;YAP1;YAP1;YAP1	Island	TSS200;TSS200;TSS200;TSS200;TSS200;TSS200;TSS200;TSS200		chr11	102110319	YAP1	YAP1	cg01442799 (-142)
cg27442308	-0.783883	-	DNAm	3	SOX21;SOX21;SOX21-AS1	Island	exon_1;5UTR;TSS1500		chr13	94712421	SOX21;SOX21-AS1	SOX21	cg27442308 (-22)
cg01822124	-0.783691	-	DNAm	3	CFAP65;CFAP65;MIR375	Island	3UTR;exon_35;TSS1500		chr2	219002930	CFAP65;MIR375	CRYBA2	cg01822124 (-9517)
cg17194154	-0.783531	-	DNAm	3	LINC00391	S_Shelf;S_Shore;N_Shelf	exon_1		chr13	94707720	LINC00391	SOX21	cg17194154 (+4679)
cg26267854	-0.783498	-	DNAm	3	CXCL12;CXCL12;CXCL12;CXCL12;CXCL12	Island	TSS200;TSS200;TSS200;TSS200;TSS200	Unclassified_Cell_type_specific	chr10	44385114	CXCL12	CXCL12	cg26267854 (-65)
cg02650317	-0.783348	-	DNAm	3	MIR124-3	Island	TSS1500		chr20	63177536	MIR124-3
cg26802289	-0.78324	-	DNAm	3		S_Shore;Island			chr7	20778239		SP8	cg26802289 (+8647)
cg23687000	-0.782737	-	DNAm	3	SIM2;SIM2;SIM2;SIM2	Island	5UTR;exon_1;5UTR;exon_1		chr21	36699373	SIM2	SIM2	cg23687000 (+239)
cg09628838	-0.782701	-	DNAm	3	TMEM132E;TMEM132E-DT	Island;N_Shelf	TSS1500;TSS200	Unclassified_Cell_type_specific	chr17	34579375	TMEM132E;TMEM132E-DT	TMEM132E	cg09628838 (-1634)
cg04904331	-0.782325	-	DNAm	3	VWC2	Island	TSS1500		chr7	49773437	VWC2	VWC2	cg04904331 (-224)
cg24291087	-0.782158	-	DNAm	3	PCDH7;PCDH7;PCDH7;PCDH7;PCDH7;PCDH7;PCDH7	S_Shelf;Island	5UTR;exon_1;5UTR;exon_1;5UTR;exon_1;exon_1		chr4	30721159	PCDH7	PCDH7	cg24291087 (+306)
cg06048524	-0.78198	-	DNAm	3	CXCL12;CXCL12;CXCL12;CXCL12;CXCL12;CXCL12;CXCL12;CXCL12;CXCL12;CXCL12	Island	exon_1;5UTR;exon_1;5UTR;exon_1;5UTR;exon_1;5UTR;exon_1;5UTR	Unclassified_Cell_type_specific	chr10	44385094	CXCL12	CXCL12	cg06048524 (-45)
cg08997628	-0.781839	-	DNAm	3	SOX21;SOX21-AS1	S_Shelf;Island	exon_1;TSS1500	Unclassified_Cell_type_specific	chr13	94711557	SOX21;SOX21-AS1	SOX21	cg08997628 (+842)
cg21902544	-0.781568	-	DNAm	3	CBLN2;CBLN2	Island	5UTR;exon_1		chr18	72544280	CBLN2	CBLN2	cg21902544 (+259)
cg12697442	-0.781458	-	DNAm	3	YAP1;YAP1;YAP1;YAP1;YAP1;YAP1;YAP1;YAP1	Island	TSS200;TSS200;TSS200;TSS200;TSS200;TSS200;TSS200;TSS200		chr11	102110436	YAP1	YAP1	cg12697442 (-25)
cg06328855	-0.781367	-	DNAm	3	RBM20	S_Shore	exon_1	Unclassified_Cell_type_specific	chr10	110644588	RBM20	RBM20	cg06328855 (+191)
cg09698548	-0.781114	-	DNAm	3	CA8;CA8;CA8;CA8;CA8	Island	TSS200;TSS200;TSS200;TSS200;TSS200		chr8	60281431	CA8	CA8	cg09698548 (-19)
cg02192300	-0.780777	-	DNAm	3	HS3ST5;HS3ST5;HS3ST5;HS3ST5;HS3ST5;HS3ST5;HS3ST5;HS3ST5;HS3ST5;HS3ST5;HS3ST5;HS3ST5;HS3ST5;HS3ST5;HS3ST5;HS3ST5;HS3ST5;HS3ST5;HS3ST5;HS3ST5	Island	5UTR;exon_1;5UTR;exon_1;5UTR;exon_1;5UTR;exon_1;5UTR;exon_1;5UTR;exon_1;5UTR;exon_1;5UTR;exon_1;5UTR;exon_1;5UTR;exon_1		chr6	114342400	HS3ST5	HS3ST5	cg02192300 (+645)
cg12974388	-0.780735	-	DNAm	3		Island			chr2	236164354		GBX2	cg12974388 (+4015)
cg04845053	-0.780328	-	DNAm	3	P2RY1	Island	TSS200	Promoter_Associated_Cell_type_specific	chr3	152835088	P2RY1	P2RY1	cg04845053 (+395)
cg19883384	-0.780071	-	DNAm	3		Island;N_Shelf;N_Shelf			chr8	26047962		EBF2	cg19883384 (-2565)
cg03648789	-0.780069	-	DNAm	3	CYP1B1	Island	TSS1500		chr2	38076895	CYP1B1	CYP1B1	cg03648789 (-714)
cg17338208	-0.779967	-	DNAm	3	TFPI2;TFPI2;TFPI2;TFPI2;TFPI2;TFPI2;TFPI2-DT	Island	exon_1;5UTR;exon_1;5UTR;exon_1;5UTR;TSS200		chr7	93890712	TFPI2;TFPI2-DT	TFPI2	cg17338208 (+279)
cg24046110	-0.779849	-	DNAm	3	LYNX1;LYNX1;LYNX1	Island	TSS1500;TSS1500;TSS1500		chr8	142777727	LYNX1	ENSG00000284505	cg24046110 (+497)
cg26685735	-0.779708	-	DNAm	3	COL4A4;COL4A4;COL4A3	Island	5UTR;exon_1;TSS1500		chr2	227164060	COL4A3;COL4A4	COL4A4;COL4A3	cg26685735 (-505);cg26685735 (+53)
cg20772101	-0.779697	-	DNAm	3	EGFLAM;EGFLAM	Island	TSS200;TSS200		chr5	38258521	EGFLAM	EGFLAM	cg20772101 (+112)
cg04226724	-0.778985	-	DNAm	3		Island		Unclassified	chr1	81802964
cg18807049	-0.778917	-	DNAm	3	LINC01750;KCND3;KCND3;KCND3;KCND3	Island	TSS200;TSS1500;TSS1500;TSS1500;TSS1500		chr1	111990356	KCND3;LINC01750	KCND3	cg18807049 (-1201)
cg24857620	-0.778853	-	DNAm	3	NPBWR1	Island	TSS200		chr8	52939147	NPBWR1	NPBWR1	cg24857620 (+716)
cg23180938	-0.778669	-	DNAm	3	CDO1;CDO1;CDO1;CDO1;CDO1;CDO1;CDO1;CDO1	Island	TSS200;TSS200;TSS200;TSS200;TSS200;TSS200;TSS200;TSS200		chr5	115816788	CDO1	CDO1	cg23180938 (+166)
cg08017858	-0.778401	-	DNAm	3	P4HA3;P4HA3;P4HA3	Island	exon_1;exon_1;exon_1	Unclassified_Cell_type_specific	chr11	74311597	P4HA3	P4HA3	cg08017858 (+43)
cg00730653	-0.778305	-	DNAm	3		Island			chr3	13878556		WNT7A	cg00730653 (+1565)
cg04159901	-0.778149	-	DNAm	3		S_Shelf;Island		Unclassified_Cell_type_specific	chr1	46489885
cg03867465	-0.778034	-	DNAm	3	TENM3-AS1;TENM3-AS1	Island;N_Shore	exon_4;exon_5		chr4	182141148	TENM3-AS1
cg08535260	-0.778014	-	DNAm	3		Island		Unclassified	chr2	126886395
cg04453065	-0.777878	-	DNAm	3	CCN1;CCN1	S_Shelf;Island	5UTR;exon_1		chr1	85580978	CCN1	CYR61	cg04453065 (+217)
cg17533884	-0.777746	-	DNAm	3	MRAS;MRAS;MRAS;MRAS	Island	TSS1500;TSS1500;TSS200;TSS200	Unclassified_Cell_type_specific	chr3	138348567	MRAS	MRAS	cg17533884 (+870)
cg26976732	-0.777644	-	DNAm	3		Island		Unclassified_Cell_type_specific	chr16	166101		HBM	cg26976732 (+123)
cg25230074	-0.777492	-	DNAm	3	NRG1;NRG1;NRG1;NRG1;NRG1;NRG1;NRG1;NRG1;NRG1;NRG1;NRG1	Island	TSS200;TSS200;TSS200;TSS200;TSS200;TSS200;TSS200;TSS200;TSS200;TSS200;TSS200		chr8	32548274	NRG1	NRG1	cg25230074 (-361)
cg09840840	-0.777481	-	DNAm	3	CACNG4	Island	exon_1	Unclassified_Cell_type_specific	chr17	66965001	CACNG4	CACNG4	cg09840840 (+91)
cg09571420	-0.777288	-	DNAm	3	CNTNAP2	N_Shore	TSS1500		chr7	146115916	CNTNAP2	CNTNAP2	cg09571420 (-443)
cg14732324	-0.777013	-	DNAm	3		S_Shelf;Island		Unclassified_Cell_type_specific	chr5	528506		SLC9A3	cg14732324 (-4174)
cg06861880	-0.776746	-	DNAm	3	CYP1B1	Island	TSS1500	Unclassified	chr2	38076652	CYP1B1	CYP1B1	cg06861880 (-471)
cg23920953	-0.776621	-	DNAm	3	CCDC177	Island	exon_2		chr14	69571788	CCDC177
cg17859110	-0.77659	-	DNAm	3	PTPRT;PTPRT;PTPRT;PTPRT;PTPRT	Island	TSS1500;TSS1500;TSS1500;TSS1500;TSS1500		chr20	43190130	PTPRT	PTPRT	cg17859110 (-161)
cg07781332	-0.776427	-	DNAm	3	ADAMTS19-AS1	Island	TSS1500		chr5	129461003	ADAMTS19-AS1	ADAMTS19	cg07781332 (+593)
cg15680624	-0.776065	-	DNAm	3	CRYBA2;CRYBA2;CRYBA2;CRYBA2	Island;N_Shelf	exon_1;5UTR;5UTR;exon_1	Unclassified_Cell_type_specific	chr2	218993410	CRYBA2	CRYBA2	cg15680624 (+3)
cg11430157	-0.775898	-	DNAm	3	SLC35F1;SLC35F1	Island	5UTR;exon_1	Unclassified_Cell_type_specific	chr6	117907706	SLC35F1	SLC35F1	cg11430157 (+180)
cg22549558	-0.775872	-	DNAm	3	SNHG18;SEMA5A	S_Shore;N_Shore	exon_1;TSS200	Unclassified_Cell_type_specific	chr5	9546223	SEMA5A;SNHG18	SEMA5A	cg22549558 (-148)
cg10957242	-0.775568	-	DNAm	3	STOX2	Island	TSS200		chr4	183905146	STOX2	STOX2	cg10957242 (-210)
cg15836635	-0.775473	-	DNAm	3	MOS	Island	exon_1	Unclassified_Cell_type_specific	chr8	56113103	MOS	MOS	cg15836635 (+879)
cg12538248	-0.775405	-	DNAm	3	CA8;CA8;CA8;CA8;CA8	Island	TSS200;TSS200;TSS200;TSS200;TSS200		chr8	60281513	CA8	CA8	cg12538248 (-101)
cg24906525	-0.774823	-	DNAm	3	SH3BP4	Island	TSS1500	Unclassified_Cell_type_specific	chr2	234951772	SH3BP4
cg09968630	-0.774253	-	DNAm	3	ANO5;ANO5	Island	TSS200;TSS200		chr11	22193008	ANO5	ANO5	cg09968630 (-168)
cg14900814	-0.77421	-	DNAm	3	LGI2	Island	exon_1		chr4	25030683	LGI2	LGI2	cg14900814 (+196)
cg13136036	-0.774176	-	DNAm	3	FAM149A	Island	TSS200	Unclassified_Cell_type_specific	chr4	186144790	FAM149A
cg15267010	-0.773981	-	DNAm	3	TOX2;TOX2;TOX2	Island	TSS1500;TSS1500;TSS200	Unclassified	chr20	43914806	TOX2	TOX2	cg15267010 (-58)
cg08577743	-0.773806	-	DNAm	3	FAM201A;ANKRD18A;ANKRD18A	Island	TSS200;TSS1500;TSS1500	Promoter_Associated	chr9	38621014	ANKRD18A;FAM201A
cg05478291	-0.773751	-	DNAm	3	SYBU;SYBU;SYBU	Island	TSS200;TSS200;TSS200	Unclassified	chr8	109644955	SYBU
cg01381678	-0.773129	-	DNAm	3	HECW2	Island	TSS1500	Unclassified_Cell_type_specific	chr2	196593369	HECW2	HECW2	cg01381678 (-758)
cg19731044	-0.772978	-	DNAm	3		S_Shore;N_Shelf		Unclassified_Cell_type_specific	chr1	90707425		BARHL2	cg19731044 (+9812)
cg00829961	-0.772582	-	DNAm	3		Island;S_Shelf;S_Shore			chr8	26051810		EBF2	cg00829961 (-6413)
cg20989729	-0.772574	-	DNAm	3	YAP1;YAP1;YAP1;YAP1;YAP1;YAP1;YAP1;YAP1	Island	TSS200;TSS200;TSS200;TSS200;TSS200;TSS200;TSS200;TSS200		chr11	102110325	YAP1	YAP1	cg20989729 (-136)
cg13767940	-0.772569	-	DNAm	3	MIR34C;MIR34B;BTG4;BTG4;BTG4	Island;N_Shore	TSS1500;TSS200;TSS1500;TSS1500;TSS1500	Unclassified_Cell_type_specific	chr11	111512878	BTG4;MIR34B;MIR34C	BTG4	cg13767940 (-524)
cg21189438	-0.772134	-	DNAm	3	FAM201A	Island	exon_2		chr9	38622562	FAM201A
cg00282510	-0.772125	-	DNAm	3		Island;N_Shelf;N_Shelf		Unclassified_Cell_type_specific	chr9	97849234		FOXE1	cg00282510 (-4020)
cg19250799	-0.772122	-	DNAm	3		Island		Unclassified_Cell_type_specific	chr1	47444784		FOXD2	cg19250799 (+8767)
cg18447772	-0.771562	-	DNAm	3	HOXA9	N_Shelf;Island	TSS200		chr7	27165605	HOXA9	HOXA9	cg18447772 (-75)
cg26682866	-0.771327	-	DNAm	3	CDK5R2;CDK5R2	Island;N_Shelf	5UTR;exon_1	Unclassified	chr2	218959673	CDK5R2	CDK5R2	cg26682866 (+18)
cg25368122	-0.771198	-	DNAm	3		S_Shelf;Island;N_Shore			chr1	75135000		LHX8	cg25368122 (+6566)
cg24403845	-0.771183	-	DNAm	3	SORCS1;SORCS1;SORCS1;SORCS1;SORCS1;SORCS1;SORCS1;SORCS1;SORCS1;SORCS1;SORCS1;SORCS1;SORCS1;SORCS1	Island	exon_1;5UTR;exon_1;5UTR;exon_1;5UTR;exon_1;5UTR;exon_1;5UTR;exon_1;5UTR;exon_1;5UTR		chr10	107164608	SORCS1	SORCS1	cg24403845 (-74)
cg08975922	-0.771127	-	DNAm	3		Island;N_Shore;N_Shelf			chr6	1378442
cg01394819	-0.770875	-	DNAm	3	PODN;PODN;PODN	Island	TSS1500;TSS1500;TSS1500	Unclassified_Cell_type_specific	chr1	53061993	PODN	PODN	cg01394819 (-220)
cg09935045	-0.770856	-	DNAm	3	LOC101929935	Island	TSS1500		chr1	56645526	LOC101929935	PRKAA2	cg09935045 (+204)
cg26577201	-0.770565	-	DNAm	3	CRYBA2;CRYBA2	Island;N_Shelf	exon_1;exon_2	Unclassified_Cell_type_specific	chr2	218993071	CRYBA2	CRYBA2	cg26577201 (+342)
cg06368590	-0.770422	-	DNAm	3		Island;N_Shore		Promoter_Associated_Cell_type_specific	chr8	115667536		TRPS1	cg06368590 (+1465)
cg27018380	-0.770179	-	DNAm	3		Island		Unclassified_Cell_type_specific	chr14	92923531		CHGA	cg27018380 (+451)
cg20129213	-0.770118	-	DNAm	3	RIMS2;RIMS2;RIMS2;RIMS2;RIMS2;RIMS2;RIMS2;RIMS2;RIMS2;RIMS2;RIMS2;RIMS2;RIMS2;RIMS2;RIMS2;RIMS2;RIMS2;RIMS2;RIMS2;LOC105375690;LOC105375690;LOC105375690;LOC105375690	Island	TSS1500;TSS1500;TSS1500;TSS1500;TSS1500;TSS1500;TSS1500;TSS1500;TSS1500;TSS1500;TSS1500;TSS1500;TSS1500;TSS1500;TSS1500;TSS1500;TSS1500;TSS1500;TSS1500;TSS1500;TSS1500;TSS1500;TSS1500	Unclassified_Cell_type_specific	chr8	103500089	LOC105375690;RIMS2	RIMS2	cg20129213 (-659)
cg26664871	-0.769838	-	DNAm	3	MKX;MKX;MKX;MKX;MKX-AS1	Island	exon_2;5UTR;exon_2;5UTR;TSS1500		chr10	27743441	MKX;MKX-AS1	MKX	cg26664871 (+2619)
cg06763078	-0.76949	-	DNAm	3	KCNC1;KCNC1;KCNC1	Island	5UTR;exon_1;TSS1500	Unclassified_Cell_type_specific	chr11	17735214	KCNC1	KCNC1	cg06763078 (+425)
cg19157243	-0.768958	-	DNAm	3	PRDM6	S_Shore;N_Shore	TSS1500		chr5	123089011	PRDM6	PRDM6	cg19157243 (-110)
cg04210284	-0.768631	-	DNAm	3	SLC6A3	S_Shore;Island	TSS200	Unclassified_Cell_type_specific	chr5	1445446	SLC6A3	SLC6A3	cg04210284 (-16)
cg08806408	-0.768548	-	DNAm	3	SALL1	Island	TSS1500		chr16	51151090	SALL1	SALL1	cg08806408 (+185)
cg12212555	-0.768039	-	DNAm	3		Island		NonGene_Associated	chr14	90060378		KCNK13	cg12212555 (-1387)
cg17397028	-0.767978	-	DNAm	3	CCSER1;CCSER1;CCSER1;CCSER1	Island	5UTR;exon_1;5UTR;exon_1	Unclassified_Cell_type_specific	chr4	90127433	CCSER1
cg17904852	-0.767673	-	DNAm	3	CELSR3;LINC02585;CELSR3	Island	5UTR;TSS1500;exon_1		chr3	48662836	CELSR3;LINC02585	CELSR3	cg17904852 (+79)
cg00459623	-0.767631	-	DNAm	3		S_Shelf;S_Shelf;Island			chr2	176071853		HOXD10;LNPK;EVX2;HOXD13;HOXD12;HOXD11	cg00459623 (+12060);cg00459623 (-44726);cg00459623 (-35433);cg00459623 (-21038);cg00459623 (-27877);cg00459623 (-69559)
cg03227184	-0.767363	-	DNAm	3	SMIM43;SMIM43;SMIM43;SMIM43;SMIM43;SMIM43;PP12613	Island	exon_1;exon_1;exon_1;TSS200;TSS200;TSS200;exon_1		chr4	121765277	PP12613;SMIM43	TMEM155	cg03227184 (-92)
cg22610211	-0.767128	-	DNAm	3	CLSTN2	Island	exon_1		chr3	139935422	CLSTN2	CLSTN2	cg22610211 (+237)
cg12466737	-0.767081	-	DNAm	3	CELF4;CELF4;CELF4;CELF4;CELF4;CELF4;CELF4;CELF4;CELF4;CELF4;CELF4;CELF4;CELF4;CELF4;CELF4;CELF4;CELF4;CELF4;CELF4;CELF4;CELF4;CELF4;CELF4;CELF4;CELF4;CELF4;CELF4;CELF4;CELF4;CELF4;CELF4;CELF4;CELF4;CELF4;CELF4;CELF4;CELF4;CELF4;CELF4;CELF4;CELF4;CELF4;CELF4;CELF4;CELF4;CELF4;CELF4;CELF4;CELF4;CELF4;CELF4;CELF4;CELF4;CELF4;CELF4;CELF4;CELF4;CELF4;CELF4;CELF4;CELF4;CELF4;CELF4;CELF4;CELF4;CELF4;CEL…	S_Shore;Island	TSS1500;TSS1500;TSS1500;TSS1500;TSS1500;TSS1500;TSS1500;TSS1500;TSS1500;TSS1500;TSS1500;TSS1500;TSS1500;TSS1500;TSS1500;TSS1500;TSS1500;TSS1500;TSS1500;TSS1500;TSS1500;TSS1500;TSS1500;TSS1500;TSS1500;TSS1500;TSS1500;TSS1500;TSS1500;TSS1500;TSS1500;TSS1500;TSS1500;TSS1500;TSS1500;TSS1500;TSS1500;TSS1500;TSS1500;TSS1500;TSS1500;TSS1500;TSS1500;TSS1500;TSS1500;TSS1500;TSS1500;TSS1500;TSS1500;TSS1500…		chr18	37566626	CELF4	CELF4	cg12466737 (-589)
cg12600174	-0.767006	-	DNAm	3	HOXA9	N_Shelf;Island	TSS200		chr7	27165611	HOXA9	HOXA9	cg12600174 (-81)
cg00574530	-0.766628	-	DNAm	3	NEUROG1	S_Shore	TSS1500		chr5	135536374	NEUROG1	NEUROG1	cg00574530 (-425)
cg02283366	-0.766353	-	DNAm	3		Island		Unclassified_Cell_type_specific	chr1	63319873		FOXD3	cg02283366 (-3168)
cg23990723	-0.766316	-	DNAm	3	BIVM;BIVM;BIVM;BIVM;POGLUT2;POGLUT2	Island	5UTR;exon_1;5UTR;exon_1;TSS200;TSS200	Promoter_Associated	chr13	102799123	BIVM;POGLUT2	BIVM;KDELC1;BIVM-ERCC5	cg23990723 (+74);cg23990723 (-116);cg23990723 (+13)
cg23770904	-0.76619	-	DNAm	3	GATA5	Island	TSS1500		chr20	62476505	GATA5	GATA5	cg23770904 (-535)
cg03013298	-0.76614	-	DNAm	3	CAMK2B;CAMK2B;CAMK2B;CAMK2B;CAMK2B;CAMK2B;CAMK2B;CAMK2B;CAMK2B	Island	TSS200;TSS200;TSS200;TSS200;TSS200;TSS200;TSS200;TSS200;TSS200	Unclassified_Cell_type_specific	chr7	44325717	CAMK2B	CAMK2B	cg03013298 (-219)
cg17093995	-0.765869	-	DNAm	3	VWC2;VWC2	Island	exon_2;exon_1		chr7	49775906	VWC2	VWC2	cg17093995 (+2245)
cg10273340	-0.765724	-	DNAm	3	GNAO1-DT;GNAO1;GNAO1	Island	exon_1;TSS1500;TSS1500	Unclassified_Cell_type_specific	chr16	56190881	GNAO1;GNAO1-DT	GNAO1	cg10273340 (-902)
cg10762109	-0.765722	-	DNAm	3	TRABD2B	S_Shelf;Island	TSS200	Unclassified	chr1	47997441	TRABD2B	TRABD2B	cg10762109 (-546)
cg04927931	-0.76567	-	DNAm	3	SIM1;SIM1;SIM1;SIM1	S_Shelf;N_Shore;N_Shelf;N_Shelf	exon_2;5UTR;exon_2;5UTR	Unclassified_Cell_type_specific	chr6	100463825	SIM1	SIM1	cg04927931 (+1104)
cg02291204	-0.765111	-	DNAm	3	CDC42BPA;CDC42BPA;CDC42BPA;CDC42BPA;CDC42BPA;CDC42BPA;CDC42BPA	Island	TSS1500;TSS1500;TSS1500;TSS1500;TSS1500;TSS1500;TSS1500	Unclassified	chr1	227318825	CDC42BPA	CDC42BPA	cg02291204 (-351)
cg19726179	-0.765107	-	DNAm	3		Island			chr10	70053597		H2AFY2	cg19726179 (+801)
cg04797725	-0.76492	-	DNAm	3				Unclassified	chr12	77325546
cg25894334	-0.764906	-	DNAm	3	FAM47E-STBD1;FAM47E	Island	TSS200;TSS200	Unclassified_Cell_type_specific	chr4	76251683	FAM47E;FAM47E-STBD1	FAM47E	cg25894334 (-58)
cg19520927	-0.764784	-	DNAm	3		S_Shelf;Island			chr11	44320096		ALX4	cg19520927 (-9930)
cg19496782	-0.764491	-	DNAm	3	GATA6;GATA6-AS1	Island	TSS200;TSS1500	Unclassified	chr18	22169415	GATA6;GATA6-AS1	GATA6	cg19496782 (-28)
cg02300154	-0.764472	-	DNAm	3	GALNT17	Island	TSS200		chr7	71132072	GALNT17	GALNT17	cg02300154 (-97)
cg11737232	-0.764054	-	DNAm	3		S_Shelf;Island			chr14	60514920		SIX6	cg11737232 (+5969)
cg19356117	-0.763899	-	DNAm	3	SGCG	Island	TSS1500		chr13	23160165	SGCG
cg25928603	-0.763658	-	DNAm	3	SATB2;SATB2	Island;N_Shelf	TSS1500;TSS1500		chr2	199458294	SATB2	SATB2	cg25928603 (-198)
cg14957547	-0.763645	-	DNAm	3	CYP1B1	Island	TSS200		chr2	38076244	CYP1B1	CYP1B1	cg14957547 (-63)
cg07548607	-0.763318	-	DNAm	3	ZSWIM2	Island	TSS200		chr2	186849237	ZSWIM2	ZSWIM2	cg07548607 (-67)
cg21782409	-0.762957	-	DNAm	3	UNC5C	S_Shore;Island	TSS1500		chr4	95549736	UNC5C	UNC5C	cg21782409 (-530)
cg08729031	-0.762597	-	DNAm	3		Island;N_Shelf			chr10	100656422
cg20626645	-0.762534	-	DNAm	3	CACNA1D;CACNA1D;CACNA1D;CACNA1D;CACNA1D;CACNA1D	Island	5UTR;exon_1;5UTR;exon_1;5UTR;exon_1	Unclassified_Cell_type_specific	chr3	53494819	CACNA1D	CACNA1D	cg20626645 (+120)
cg22259831	-0.762534	-	DNAm	3	B4GALNT2;B4GALNT2;B4GALNT2	Island	exon_1;5UTR;exon_1	Unclassified_Cell_type_specific	chr17	49132804	B4GALNT2	B4GALNT2	cg22259831 (-163)
cg20634967	-0.762523	-	DNAm	3		Island;N_Shelf		Unclassified	chr13	57630090		PCDH17	cg20634967 (-1722)
cg02229993	-0.762424	-	DNAm	3		Island		Unclassified	chr1	166165462
cg10775273	-0.762255	-	DNAm	3	CRYBA2;CRYBA2	Island;N_Shelf	exon_1;5UTR	Unclassified_Cell_type_specific	chr2	218993205	CRYBA2	CRYBA2	cg10775273 (+208)
cg02229775	-0.762129	-	DNAm	3		Island		Unclassified_Cell_type_specific	chr17	66965326		CACNG4	cg02229775 (+416)
cg17794299	-0.761912	-	DNAm	3		Island		Unclassified_Cell_type_specific	chr20	642543
cg09266149	-0.761874	-	DNAm	3	ZNF697;ZNF697	Island	5UTR;exon_1		chr1	119647927	ZNF697	PHGDH;ZNF697	cg09266149 (-154);cg09266149 (-484)
cg04550737	-0.761385	-	DNAm	3	TBX15;TBX15	S_Shelf;Island;N_Shore	exon_1;5UTR		chr1	118987977	TBX15	TBX15	cg04550737 (-172)
cg05306070	-0.761117	-	DNAm	3		Island			chr21	44350415		TRPM2	cg05306070 (-3273)
cg26926521	-0.760947	-	DNAm	3	ADRA2A;ADRA2A	Island	5UTR;exon_1		chr10	111077482	ADRA2A	ADRA2A	cg26926521 (+319)
cg13442432	-0.760825	-	DNAm	3		S_Shelf;Island;N_Shore			chr11	43579229
cg09557387	-0.760496	-	DNAm	3	CR1L	Island	TSS200	Unclassified	chr1	207645050	CR1L	CR1L	cg09557387 (-124)
cg21533806	-0.760486	-	DNAm	3		Island		Unclassified	chr12	94873531
cg16094412	-0.760294	-	DNAm	3	RNF207;RNF207-AS1	Island;N_Shelf	TSS200;TSS200	Unclassified	chr1	6205969	RNF207;RNF207-AS1	RNF207	cg16094412 (-207)
cg21607030	-0.760239	-	DNAm	3		Island;N_Shore			chr6	133242394		EYA4	cg21607030 (+808)
cg00215432	-0.759747	-	DNAm	3	LOC100129175;MIR375	Island	TSS1500;TSS200		chr2	219001715	LOC100129175;MIR375	CRYBA2	cg00215432 (-8302)
cg18405727	-0.759682	-	DNAm	3	TRIM71	N_Shore;N_Shelf;Island	exon_1	Unclassified_Cell_type_specific	chr3	32818512	TRIM71	TRIM71	cg18405727 (+494)
cg15286044	-0.759186	-	DNAm	3		Island			chr10	98030214		CRTAC1	cg15286044 (+614)
cg08911275	-0.759039	-	DNAm	3	HOXD13;HOXD13	S_Shore;Island	5UTR;exon_1	Unclassified_Cell_type_specific	chr2	176092734	HOXD13	HOXD13;HOXD10;HOXD12;HOXD11	cg08911275 (-14552);cg08911275 (-23845);cg08911275 (-6996);cg08911275 (-157)
cg17470837	-0.759035	-	DNAm	3	JAKMIP1-DT	Island	TSS1500		chr4	6199703	JAKMIP1-DT	JAKMIP1	cg17470837 (+852)
cg04550052	-0.758729	-	DNAm	3	SALL1;SALL1	Island	5UTR;exon_1		chr16	51150444	SALL1	SALL1	cg04550052 (+831)
cg02500300	-0.758688	-	DNAm	3	STOX2;STOX2	Island	5UTR;exon_1		chr4	183906601	STOX2	STOX2	cg02500300 (+1245)
cg23921342	-0.75868	-	DNAm	3	CSMD2	Island	TSS200		chr1	34165322	CSMD2	CSMD2	cg23921342 (-48)
cg15558982	-0.758551	-	DNAm	3	TSPAN2;TSPAN2;TSPAN2	Island	TSS200;TSS200;TSS200	Unclassified_Cell_type_specific	chr1	115089641	TSPAN2	TSPAN2	cg15558982 (-177)
cg07003920	-0.758035	-	DNAm	3	EPB41L3	Island	TSS200	Unclassified_Cell_type_specific	chr18	5629181	EPB41L3
cg16531271	-0.757958	-	DNAm	3	CDK5R2	Island;N_Shelf	TSS200	Unclassified	chr2	218959602	CDK5R2	CDK5R2	cg16531271 (-53)
cg00767642	-0.757949	-	DNAm	3	NMNAT2;NMNAT2	Island	exon_1;5UTR		chr1	183418287	NMNAT2	NMNAT2	cg00767642 (+315)
cg00421139	-0.757893	-	DNAm	3	GDF6;GDF6	S_Shelf;S_Shore;Island	exon_1;5UTR	Unclassified_Cell_type_specific	chr8	96160733	GDF6	GDF6	cg00421139 (+59)
cg23563008	-0.757702	-	DNAm	3	DLX6	S_Shelf;S_Shore;Island	exon_1	Unclassified_Cell_type_specific	chr7	97006312	DLX6	DLX6	cg23563008 (+764)
cg01670677	-0.757555	-	DNAm	3	PHOX2A	S_Shelf;S_Shelf;Island	TSS200	Unclassified_Cell_type_specific	chr11	72244278	PHOX2A	PHOX2A	cg01670677 (-102)
cg04813639	-0.757236	-	DNAm	3	RASGRF1;RASGRF1	Island	TSS1500;TSS1500		chr15	79091605	RASGRF1	RASGRF1	cg04813639 (-832)
cg22204479	-0.757149	-	DNAm	3	NKX2-4	Island	TSS200	Unclassified_Cell_type_specific	chr20	21397589	NKX2-4	NKX2-4	cg22204479 (+439)
cg00757731	-0.757068	-	DNAm	3	MAGI1;MAGI1;MAGI1;MAGI1;MAGI1;MAGI1	Island	TSS1500;TSS1500;TSS1500;TSS1500;TSS1500;TSS1500	Unclassified_Cell_type_specific	chr3	66039316	MAGI1	MAGI1	cg00757731 (-1008)
cg27304110	-0.757043	-	DNAm	3	SYT6;SYT6	Island;N_Shore	TSS1500;TSS200	Unclassified_Cell_type_specific	chr1	114153073	SYT6	SYT6	cg27304110 (-156)
cg13320291	-0.756895	-	DNAm	3		Island			chr10	116271458		GFRA1	cg13320291 (+2009)
cg11667020	-0.756682	-	DNAm	3	NKX2-4;NKX2-4	Island	exon_1;5UTR	Unclassified_Cell_type_specific	chr20	21397407	NKX2-4	NKX2-4	cg11667020 (+621)
cg10362542	-0.75667	-	DNAm	3		Island		Unclassified_Cell_type_specific	chr17	79183627
cg12628659	-0.756377	-	DNAm	3	ANKRD34C-AS1	S_Shore;Island	exon_1		chr15	79283874	ANKRD34C-AS1
cg15448495	-0.756279	-	DNAm	3	YAP1;YAP1;YAP1;YAP1;YAP1;YAP1;YAP1;YAP1;YAP1;YAP1;YAP1;YAP1;YAP1;YAP1;YAP1;YAP1	Island	5UTR;exon_1;5UTR;exon_1;5UTR;exon_1;5UTR;exon_1;5UTR;exon_1;5UTR;exon_1;5UTR;exon_1;5UTR;exon_1		chr11	102110457	YAP1	YAP1	cg15448495 (-4)
cg06546806	-0.756185	-	DNAm	3		Island;N_Shore;N_Shelf		Unclassified_Cell_type_specific	chr2	236170061		GBX2	cg06546806 (-1692)
cg22945605	-0.756183	-	DNAm	3	ARHGEF10L;ARHGEF10L;ARHGEF10L	Island	TSS200;TSS200;TSS200		chr1	17539560	ARHGEF10L	ARHGEF10L	cg22945605 (-275)
cg24595510	-0.756009	-	DNAm	3	SCRT2;SCRT2	S_Shore;Island	3UTR;exon_2	Unclassified_Cell_type_specific	chr20	663658	SCRT2
cg17942121	-0.755582	-	DNAm	3		S_Shelf;N_Shore;N_Shelf;N_Shelf			chr6	100464088		SIM1	cg17942121 (+841)
cg23242697	-0.755574	-	DNAm	3	RUNX1T1;RUNX1T1;RUNX1T1;RUNX1T1;RUNX1T1;RUNX1T1	Island	exon_1;5UTR;exon_1;5UTR;5UTR;exon_1		chr8	92103096	RUNX1T1	RUNX1T1	cg23242697 (-7442)
cg16937778	-0.755488	-	DNAm	3	CRYBA2;CRYBA2	Island;N_Shelf	TSS200;TSS200	Unclassified_Cell_type_specific	chr2	218993525	CRYBA2	CRYBA2	cg16937778 (-112)
cg17267805	-0.755473	-	DNAm	3	CXCL12;CXCL12;CXCL12;CXCL12;CXCL12;CXCL12;CXCL12;CXCL12;CXCL12;CXCL12	Island	exon_1;5UTR;exon_1;5UTR;exon_1;5UTR;exon_1;5UTR;exon_1;5UTR	Unclassified_Cell_type_specific	chr10	44385097	CXCL12	CXCL12	cg17267805 (-48)
cg12644696	-0.755432	-	DNAm	3	HECW2	Island	TSS1500	Unclassified_Cell_type_specific	chr2	196593380	HECW2	HECW2	cg12644696 (-769)
cg21210994	-0.75537	-	DNAm	3	GALNT16;GALNT16;GALNT16;GALNT16	Island	5UTR;exon_1;5UTR;exon_1	Unclassified_Cell_type_specific	chr14	69260221	GALNT16	GALNT16	cg21210994 (+257)
cg04515996	-0.755028	-	DNAm	3	TBX18;TBX18	Island	exon_1;5UTR		chr6	84764310	TBX18	TBX18	cg04515996 (+209)
cg22029275	-0.754792	-	DNAm	3	AMER2;AMER2;AMER2;AMER2	Island	5UTR;exon_2;5UTR;exon_1		chr13	25171646	AMER2	AMER2	cg22029275 (+641)
cg20472745	-0.754629	-	DNAm	3	PAWR;PAWR;PAWR	Island	TSS1500;TSS1500;TSS1500		chr12	79691192	PAWR	PAWR	cg20472745 (-95)
cg03717750	-0.754424	-	DNAm	3	PAWR;PAWR;PAWR	Island	TSS1500;TSS1500;TSS1500		chr12	79691340	PAWR	PAWR	cg03717750 (-243)
cg07829842	-0.754012	-	DNAm	3	GNAO1-AS1	S_Shelf	TSS200	Unclassified_Cell_type_specific	chr16	56194583	GNAO1-AS1	GNAO1	cg07829842 (+2800)
cg07931391	-0.753747	-	DNAm	3		Island;N_Shelf			chr13	99956009
cg22608170	-0.753271	-	DNAm	3	MAPK4;MAPK4;MAPK4	Island	TSS200;TSS200;TSS200		chr18	50560041	MAPK4	MAPK4	cg22608170 (-37)
cg14765646	-0.752431	-	DNAm	3	RPRM;RPRM	Island	3UTR;exon_1	Unclassified_Cell_type_specific	chr2	153477936	RPRM	RPRM	cg14765646 (+872)
cg03414318	-0.752418	-	DNAm	3		Island		Unclassified	chr20	36306726		DLGAP4	cg03414318 (+390)
cg18372607	-0.752378	-	DNAm	3	PAX6;PAX6;PAX6;PAX6;PAX6;PAX6	Island	5UTR;exon_1;TSS1500;TSS1500;TSS1500;TSS1500		chr11	31805536	PAX6	PAX6	cg18372607 (+5774)
cg00506811	-0.752041	-	DNAm	3	SH3BP4	Island	TSS1500	Unclassified_Cell_type_specific	chr2	234951799	SH3BP4
cg08894594	-0.751779	-	DNAm	3		Island			chr1	61742959		PATJ	cg08894594 (+482)
cg18856581	-0.751541	-	DNAm	3	MDGA2	Island	TSS200		chr14	47675797	MDGA2	MDGA2	cg18856581 (-1208)
cg14831174	-0.751146	-	DNAm	3		Island		Unclassified_Cell_type_specific	chr20	62475829		GATA5	cg14831174 (+141)
cg27431596	-0.75101	-	DNAm	3	ZNF697;ZNF697	Island	5UTR;exon_1		chr1	119647965	ZNF697	PHGDH;ZNF697	cg27431596 (-446);cg27431596 (-192)
cg07503059	-0.750962	-	DNAm	3	EPB41L4A-DT	N_Shore	TSS1500	Unclassified_Cell_type_specific	chr5	112418241	EPB41L4A-DT	EPB41L4A	cg07503059 (+1075)
cg14614314	-0.750801	-	DNAm	3	CALY;CALY	Island	TSS200;TSS200		chr10	133336924	CALY	CALY	cg14614314 (-17)
cg15699267	-0.750755	-	DNAm	3	MIR124-3	Island	TSS1500		chr20	63178205	MIR124-3
cg06653699	-0.750629	-	DNAm	3	SALL1;SALL1	Island	exon_1;TSS1500		chr16	51151171	SALL1	SALL1	cg06653699 (+104)
cg02505871	-0.75054	-	DNAm	3	FAM110B;FAM110B	Island	TSS200;TSS200	Unclassified_Cell_type_specific	chr8	57994481	FAM110B	FAM110B	cg02505871 (-73)
cg14711866	-0.750289	-	DNAm	3	STOX2	Island	TSS200		chr4	183905140	STOX2	STOX2	cg14711866 (-216)
cg13384781	-0.750196	-	DNAm	3		Island			chr10	100654669
cg19380001	-0.750192	-	DNAm	3	DMRTA2	Island;N_Shelf	TSS1500	Unclassified_Cell_type_specific	chr1	50423755	DMRTA2	DMRTA2	cg19380001 (-255)
cg04883903	-0.750146	-	DNAm	3		Island			chr12	117361149		NOS1	cg04883903 (+653)
cg00582524	-0.749869	-	DNAm	3	SALL1;SALL1	Island	5UTR;exon_1		chr16	51150481	SALL1	SALL1	cg00582524 (+794)
cg08712866	-0.749404	-	DNAm	3	GLRB	Island	TSS200		chr4	157076374	GLRB	GLRB	cg08712866 (+317)
cg27112897	-0.749283	-	DNAm	3	WSCD1;WSCD1;WSCD1	Island	5UTR;exon_1;TSS1500	Unclassified	chr17	6070758	WSCD1	WSCD1	cg27112897 (+1652)
cg24190415	-0.749236	-	DNAm	3	SLC1A2;SLC1A2	Island	exon_1;5UTR		chr11	35419465	SLC1A2	SLC1A2	cg24190415 (-216)
cg00151810	-0.749199	-	DNAm	3	BCAR1;BCAR1;BCAR1	Island	TSS200;TSS200;TSS200		chr16	75266125	BCAR1	BCAR1	cg00151810 (-118)
cg16248783	-0.749189	-	DNAm	3	CYP1B1	Island	TSS1500		chr2	38077004	CYP1B1	CYP1B1	cg16248783 (-823)
cg13682477	-0.748706	-	DNAm	3	TTPA	Island	TSS200		chr8	63086108	TTPA	TTPA	cg13682477 (-55)
cg04795713	-0.748436	-	DNAm	3	HLF;HLF;HLF	Island	5UTR;exon_1;TSS1500	Unclassified_Cell_type_specific	chr17	55265232	HLF	HLF	cg04795713 (+220)
cg24565369	-0.748231	-	DNAm	3	KCND2;KCND2	Island;N_Shore	5UTR;exon_1	Unclassified_Cell_type_specific	chr7	120273629	KCND2	KCND2	cg24565369 (-39)
cg13491584	-0.748214	-	DNAm	3	FOXI3	Island	TSS1500	Unclassified_Cell_type_specific	chr2	88453318	FOXI3	FOXI3	cg13491584 (-662)
cg07095997	-0.74814	-	DNAm	3		Island		Unclassified_Cell_type_specific	chr14	60721713		SIX4	cg07095997 (+2421)
cg01782227	-0.748031	-	DNAm	3	NKX2-1-AS1;NKX2-1;SFTA3;SFTA3	N_Shelf;Island;N_Shelf	exon_1;TSS200;TSS200;TSS200		chr14	36519573	NKX2-1;NKX2-1-AS1;SFTA3	NKX2-1	cg01782227 (+655)
cg14712794	-0.747995	-	DNAm	3		Island;S_Shelf;S_Shore			chr8	26051783		EBF2	cg14712794 (-6386)
cg17256532	-0.747702	-	DNAm	3	GFRA1;GFRA1;GFRA1	Island	5UTR;exon_1;TSS1500		chr10	116272438	GFRA1	GFRA1	cg17256532 (+1029)
cg16818414	-0.747661	-	DNAm	3		Island			chr22	45503086		FBLN1	cg16818414 (+195)
cg01172965	-0.747276	-	DNAm	3	KCNK13	Island	TSS1500	NonGene_Associated	chr14	90061034	KCNK13	KCNK13	cg01172965 (-731)
cg01889143	-0.747206	-	DNAm	3		S_Shore;S_Shore;Island;N_Shore			chr5	135490101
cg14117138	-0.74713	-	DNAm	3	HIF3A	Island	TSS1500		chr19	46296828	HIF3A	HIF3A	cg14117138 (-218)
cg08602689	-0.746854	-	DNAm	3	POGLUT2;POGLUT2	Island	TSS1500;TSS1500	Promoter_Associated	chr13	102800185	POGLUT2	KDELC1;BIVM-ERCC5	cg08602689 (-1178);cg08602689 (+1075)
cg07249459	-0.746749	-	DNAm	3	FOXC2	S_Shelf;Island	TSS200	Unclassified_Cell_type_specific	chr16	86566703	FOXC2	FOXC2	cg07249459 (-548)
cg13265789	-0.746637	-	DNAm	3	UNC5C	S_Shore;Island	TSS1500		chr4	95549433	UNC5C	UNC5C	cg13265789 (-227)
cg25999722	-0.746512	-	DNAm	3	ALK	S_Shore	TSS200	Unclassified	chr2	29921700	ALK	ALK	cg25999722 (-134)
cg14324370	-0.745987	-	DNAm	3	HAGLR;HAGLR;HAGLR;HAGLR;HAGLR;HAGLR;HAGLROS	Island	exon_1;exon_1;exon_1;exon_1;exon_1;exon_1;TSS200		chr2	176178061	HAGLR;HAGLROS
cg03735888	-0.74574	-	DNAm	3	ZNF132	Island	TSS200	Promoter_Associated	chr19	58440235	ZNF132	ZNF132	cg03735888 (-13)
cg06959053	-0.745708	-	DNAm	3		Island			chr15	79090206		RASGRF1	cg06959053 (+567)
cg18486030	-0.745428	-	DNAm	3		S_Shore;N_Shore		Unclassified	chr5	180208979
cg13138137	-0.74454	-	DNAm	3	CELF4;CELF4;CELF4;CELF4;CELF4;CELF4;CELF4;CELF4;CELF4;CELF4;CELF4;CELF4;CELF4;CELF4;CELF4;CELF4;CELF4;CELF4;CELF4;CELF4;CELF4;CELF4;CELF4;CELF4;CELF4;CELF4;CELF4;CELF4;CELF4;CELF4;CELF4;CELF4;CELF4;CELF4;CELF4;CELF4;CELF4;CELF4;CELF4;CELF4;CELF4;CELF4;CELF4;CELF4;CELF4;CELF4;CELF4;CELF4;CELF4;CELF4;CELF4;CELF4;CELF4;CELF4;CELF4;CELF4;CELF4;CELF4;CELF4;CELF4;CELF4;CELF4;CELF4;CELF4;CELF4;CELF4;CEL…	S_Shore;Island	TSS1500;TSS1500;TSS1500;TSS1500;TSS1500;TSS1500;TSS1500;TSS1500;TSS1500;TSS1500;TSS1500;TSS1500;TSS1500;TSS1500;TSS1500;TSS1500;TSS1500;TSS1500;TSS1500;TSS1500;TSS1500;TSS1500;TSS1500;TSS1500;TSS1500;TSS1500;TSS1500;TSS1500;TSS1500;TSS1500;TSS1500;TSS1500;TSS1500;TSS1500;TSS1500;TSS1500;TSS1500;TSS1500;TSS1500;TSS1500;TSS1500;TSS1500;TSS1500;TSS1500;TSS1500;TSS1500;TSS1500;TSS1500;TSS1500;TSS1500…		chr18	37566515	CELF4	CELF4	cg13138137 (-478)
cg12393697	-0.7445	-	DNAm	3	FAM171B	Island	exon_1	Unclassified_Cell_type_specific	chr2	186694256	FAM171B	FAM171B	cg12393697 (+285)
cg13534424	-0.744388	-	DNAm	3	CAMK2B;CAMK2B;CAMK2B;CAMK2B;CAMK2B;CAMK2B;CAMK2B;CAMK2B;CAMK2B	Island	TSS200;TSS200;TSS200;TSS200;TSS200;TSS200;TSS200;TSS200;TSS200	Unclassified_Cell_type_specific	chr7	44325693	CAMK2B	CAMK2B	cg13534424 (-195)
cg23244253	-0.744338	-	DNAm	3	SATB2;SATB2	Island;N_Shelf	TSS1500;TSS1500		chr2	199458449	SATB2	SATB2	cg23244253 (-353)
cg09035284	-0.744326	-	DNAm	3	FEV	S_Shelf;S_Shore;Island	TSS1500	Unclassified_Cell_type_specific	chr2	218985401	FEV	FEV	cg09035284 (+256)
cg04132917	-0.744297	-	DNAm	3		Island;N_Shore			chr15	61227802
cg23081580	-0.744191	-	DNAm	3	STEAP2;STEAP2;STEAP2;STEAP2;STEAP2;STEAP2-AS1	Island	TSS200;TSS200;TSS200;TSS200;TSS200;TSS200		chr7	90211723	STEAP2;STEAP2-AS1	STEAP2	cg23081580 (+37)
cg18422875	-0.743982	-	DNAm	3	KCNN2;KCNN2;KCNN2;KCNN2	Island	5UTR;exon_1;exon_6;exon_1		chr5	114362200	KCNN2	KCNN2	cg18422875 (+1255)
cg08460041	-0.743833	-	DNAm	3		S_Shelf;S_Shore;Island			chr1	165355899		LMX1A	cg08460041 (+816)
cg06926782	-0.743523	-	DNAm	3		S_Shore		Unclassified	chr8	32549410		NRG1	cg06926782 (+775)
cg16915821	-0.743489	-	DNAm	3	DKK3	Island	TSS200	Unclassified_Cell_type_specific	chr11	12008640	DKK3	DKK3	cg16915821 (+1129)
cg07211212	-0.743093	-	DNAm	3		N_Shore			chr20	56625090		TFAP2C	cg07211212 (-4212)
cg25723050	-0.742643	-	DNAm	3	CNIH3;CNIH3;CNIH3;CNIH3;CNIH3	Island;N_Shore	5UTR;exon_1;5UTR;exon_1;exon_1		chr1	224616520	CNIH3	CNIH3	cg25723050 (+227)
cg05022673	-0.742629	-	DNAm	3	DST;DST;DST;DST;DST;DST;DST;DST;BEND6;BEND6	Island	exon_1;5UTR;exon_1;5UTR;exon_1;5UTR;exon_1;5UTR;TSS1500;TSS1500		chr6	56954631	BEND6;DST	BEND6	cg05022673 (-661)
cg21063722	-0.742515	-	DNAm	3	SIM1;SIM1;SIM1;SIM1	S_Shelf;N_Shore;N_Shelf;N_Shelf	exon_2;5UTR;exon_2;5UTR	Unclassified_Cell_type_specific	chr6	100463833	SIM1	SIM1	cg21063722 (+1096)
cg00488260	-0.742116	-	DNAm	3	ELMOD1;ELMOD1;ELMOD1;ELMOD1;ELMOD1;ELMOD1	Island	5UTR;exon_1;5UTR;exon_1;5UTR;exon_1		chr11	107591168	ELMOD1	ELMOD1	cg00488260 (-62)
cg14061619	-0.742111	-	DNAm	3	SH3BP4	Island	TSS1500		chr2	234951474	SH3BP4
cg05542262	-0.742056	-	DNAm	3	RASGRF2;RASGRF2	Island	5UTR;exon_1	Unclassified_Cell_type_specific	chr5	80960716	RASGRF2	RASGRF2	cg05542262 (+44)
cg05347845	-0.741989	-	DNAm	3	ACTA1	Island	TSS200		chr1	229434145	ACTA1	ACTA1	cg05347845 (-51)
cg13802457	-0.741925	-	DNAm	3		Island		Promoter_Associated	chr9	4298749		GLIS3	cg13802457 (+1167)
cg04884011	-0.74179	-	DNAm	3	PRKG1;PRKG1	Island	TSS1500;TSS1500		chr10	51074149	PRKG1	PRKG1	cg04884011 (-25)
cg03911494	-0.741716	-	DNAm	3	MARVELD3;MARVELD3	Island	exon_1;exon_1	Unclassified_Cell_type_specific	chr16	71626560	MARVELD3	MARVELD3	cg03911494 (+373)
cg00002719	-0.741534	-	DNAm	3	CCDC181;CCDC181;CCDC181;CCDC181;CCDC181;CCDC181;CCDC181;CCDC181;CCDC181;CCDC181	Island	5UTR;exon_1;5UTR;exon_1;5UTR;exon_1;5UTR;exon_1;5UTR;exon_1		chr1	169427468	CCDC181	CCDC181	cg00002719 (-51)
cg09195198	-0.741517	-	DNAm	3	FOXC2;FOXC2-AS1	Island	exon_1;TSS1500		chr16	86568477	FOXC2;FOXC2-AS1	FOXC2	cg09195198 (+1226)
cg09559047	-0.740985	-	DNAm	3		Island		Unclassified_Cell_type_specific	chr8	11059358
cg06829686	-0.740726	-	DNAm	3		Island		Unclassified_Cell_type_specific	chr1	47445171		FOXD2	cg06829686 (+9154)
cg14817541	-0.740402	-	DNAm	3		S_Shore;Island			chr6	133242730		EYA4	cg14817541 (+1144)
cg10639440	-0.740213	-	DNAm	3		Island		Unclassified	chr7	29989615		SCRN1	cg10639440 (+674)
cg05663341	-0.740157	-	DNAm	3	DLX6	S_Shelf;Island;N_Shore	TSS1500	Unclassified_Cell_type_specific	chr7	97005348	DLX6	DLX6	cg05663341 (-200)
cg05224741	-0.739981	-	DNAm	3		S_Shore;Island;N_Shelf;S_Shore			chr6	10422089		TFAP2A	cg05224741 (-5899)
cg25208017	-0.739972	-	DNAm	3	FMN2;FMN2;FMN2	Island	exon_1;exon_1;exon_1		chr1	240092186	FMN2	FMN2	cg25208017 (+306)
cg00246932	-0.739754	-	DNAm	3	GNAO1-AS1	S_Shelf	TSS200	Unclassified_Cell_type_specific	chr16	56194586	GNAO1-AS1	GNAO1	cg00246932 (+2803)
cg20591405	-0.739449	-	DNAm	3	RAB6B;RAB6B;RAB6B;RAB6B	Island	5UTR;exon_1;exon_1;5UTR		chr3	133895734	RAB6B	RAB6B	cg20591405 (+82)
cg20593831	-0.73914	-	DNAm	3		S_Shore			chr2	118774916
cg15653282	-0.738801	-	DNAm	3	GNAL	Island	TSS200	Unclassified_Cell_type_specific	chr18	11689219	GNAL	GNAL	cg15653282 (+263)
cg08957652	-0.73877	-	DNAm	3	IHH;IHH	S_Shelf;Island	exon_1;5UTR		chr2	219060529	IHH	IHH	cg08957652 (-62)
cg05157140	-0.738427	-	DNAm	3	UNCX;UNCX	Island	5UTR;exon_1		chr7	1232909	UNCX	UNCX	cg05157140 (+2)
cg14163665	-0.738426	-	DNAm	3	ALK	S_Shore	TSS200	Unclassified	chr2	29921713	ALK	ALK	cg14163665 (-147)
cg12970695	-0.738202	-	DNAm	3	INSM2	Island	TSS1500		chr14	35533654	INSM2	INSM2	cg12970695 (-388)
cg15931721	-0.738152	-	DNAm	3	C1QL2	Island	TSS1500		chr2	119158995	C1QL2	C1QL2	cg15931721 (-106)
cg17528648	-0.73813	-	DNAm	3	OSMR;OSMR;OSMR;OSMR;OSMR;OSMR;OSMR-DT;OSMR-DT;OSMR-DT	Island	TSS200;TSS200;TSS200;TSS200;TSS200;TSS200;TSS200;TSS1500;TSS1500		chr5	38845998	OSMR;OSMR-DT	OSMR	cg17528648 (-1)
cg03224572	-0.738067	-	DNAm	3		S_Shore;Island;N_Shore			chr8	96159784		GDF6	cg03224572 (+1008)
cg19538733	-0.738056	-	DNAm	3		Island		Unclassified_Cell_type_specific	chr19	33906005
cg04900565	-0.737922	-	DNAm	3		Island		Unclassified_Cell_type_specific	chr14	32939742		NPAS3	cg04900565 (+425)
cg10305311	-0.737672	-	DNAm	3	CLDN10	Island	TSS200		chr13	95552619	CLDN10	CLDN10	cg10305311 (-106)
cg09671258	-0.737645	-	DNAm	3		Island			chr1	180233395		LHX4	cg09671258 (+3109)
cg27628089	-0.73764	-	DNAm	3	MATN2;MATN2;MATN2	Island	TSS200;TSS200;TSS200	Unclassified_Cell_type_specific	chr8	97869029	MATN2	MATN2	cg27628089 (-54)
cg07976064	-0.73744	-	DNAm	3	GRIK4;GRIK4	Island	TSS200;TSS200		chr11	120564347	GRIK4
cg11421604	-0.73716	-	DNAm	3		Island			chr5	72108163		MAP1B	cg11421604 (+929)
cg19166660	-0.73694	-	DNAm	3	DAB1	Island	TSS1500		chr1	57423363	DAB1	DAB1	cg19166660 (+694)
cg20357910	-0.736786	-	DNAm	3	PLA2R1;PLA2R1;PLA2R1	Island	TSS200;TSS200;TSS200	Unclassified_Cell_type_specific	chr2	160062638	PLA2R1	PLA2R1	cg20357910 (-28)
cg07451261	-0.736782	-	DNAm	3		Island			chr10	100655329
cg02110182	-0.73667	-	DNAm	3	SIX1	S_Shore	TSS1500		chr14	60650173	SIX1	SIX1	cg02110182 (-711)
cg20165074	-0.736501	-	DNAm	3	ADCYAP1R1;ADCYAP1R1;ADCYAP1R1;ADCYAP1R1	Island	TSS200;TSS200;TSS200;TSS200	Unclassified_Cell_type_specific	chr7	31052198	ADCYAP1R1	ADCYAP1R1	cg20165074 (-263)
cg08699935	-0.736481	-	DNAm	3	LNC-LBCS;LNC-LBCS;LNC-LBCS	Island	TSS200;TSS200;TSS200		chr6	19804787	LNC-LBCS
cg13885357	-0.736405	-	DNAm	3	KRT3	Island	exon_9	Unclassified_Cell_type_specific	chr12	52790257	KRT3	KRT3	cg13885357 (+5860)
cg26228266	-0.736004	-	DNAm	3	DLGAP3	Island	exon_7	Unclassified_Cell_type_specific	chr1	34885739	DLGAP3
cg14564616	-0.735989	-	DNAm	3		Island;N_Shelf			chr5	1876223
cg14939652	-0.735681	-	DNAm	3	NPAS3;NPAS3;NPAS3;NPAS3;NPAS3;NPAS3	S_Shelf;N_Shore	TSS1500;TSS1500;TSS1500;TSS1500;TSS1500;TSS1500		chr14	32938559	NPAS3	NPAS3	cg14939652 (-758)
cg02169338	-0.735358	-	DNAm	3	HNF4G;HNF4G	Island	5UTR;exon_1		chr8	75407909	HNF4G
cg08441931	-0.735192	-	DNAm	3	FOXP2	Island	TSS1500	Unclassified_Cell_type_specific	chr7	114085413	FOXP2
cg09012544	-0.734939	-	DNAm	3		Island		Unclassified_Cell_type_specific	chr2	71276432
cg14769207	-0.734837	-	DNAm	3	SIM2;SIM2;SIM2;SIM2	Island	5UTR;exon_1;5UTR;exon_1		chr21	36699507	SIM2	SIM2	cg14769207 (+373)
cg15929797	-0.734708	-	DNAm	3		S_Shore;Island;N_Shore;N_Shelf		Unclassified_Cell_type_specific	chr5	173233793		NKX2-5	cg15929797 (+1564)
cg01194057	-0.73392	-	DNAm	3	UNC5C	S_Shore;Island	TSS1500		chr4	95549475	UNC5C	UNC5C	cg01194057 (-269)
cg14251622	-0.733863	-	DNAm	3	INSM2	Island	exon_1	Unclassified	chr14	35534535	INSM2	INSM2	cg14251622 (+493)
cg13919148	-0.733329	-	DNAm	3	PATJ;PATJ;PATJ;PATJ	Island	5UTR;exon_1;5UTR;exon_1	Promoter_Associated	chr1	61742516	PATJ	PATJ	cg13919148 (+39)
cg08599259	-0.733328	-	DNAm	3	POU3F1;POU3F1	Island	3UTR;exon_1	Unclassified_Cell_type_specific	chr1	38045261	POU3F1	POU3F1	cg08599259 (+1533)
cg19595234	-0.733067	-	DNAm	3	TOX2;TOX2	Island	TSS1500;TSS1500	Promoter_Associated	chr20	43915138	TOX2	TOX2	cg19595234 (+274)
cg14608156	-0.732784	-	DNAm	3	IGF2;IGF2;IGF2-AS;IGF2-AS	Island	5UTR;exon_1;TSS1500;TSS1500		chr11	2139324	IGF2;IGF2-AS	IGF2	cg14608156 (+1914)
cg19873491	-0.732703	-	DNAm	3	FAM149A	Island	TSS200	Unclassified_Cell_type_specific	chr4	186144796	FAM149A
cg07688988	-0.732552	-	DNAm	3	ACOXL;ACOXL;ACOXL;ACOXL;ACOXL;ACOXL	Island	5UTR;exon_1;5UTR;exon_1;5UTR;exon_1		chr2	110732595	ACOXL	ACOXL	cg07688988 (+22)
cg16549389	-0.732015	-	DNAm	3	SCNN1B	Island	TSS200		chr16	23302159	SCNN1B	SCNN1B	cg16549389 (-111)
cg08413157	-0.73198	-	DNAm	3	PTPRT;PTPRT;PTPRT;PTPRT;PTPRT	Island	TSS1500;TSS1500;TSS1500;TSS1500;TSS1500		chr20	43190116	PTPRT	PTPRT	cg08413157 (-147)
cg08516516	-0.731746	-	DNAm	3	CDO1;CDO1;CDO1;CDO1;CDO1;CDO1;CDO1;CDO1	Island	TSS200;TSS200;TSS200;TSS200;TSS200;TSS200;TSS200;TSS200		chr5	115816795	CDO1	CDO1	cg08516516 (+159)
cg13777681	-0.731474	-	DNAm	3	DPP10-AS1	Island	TSS1500		chr2	115162644	DPP10-AS1	DPP10	cg13777681 (+1042)
cg12587766	-0.730995	-	DNAm	3	LIFR-AS1;LIFR-AS1	Island	TSS1500;TSS1500	Unclassified	chr5	38556333	LIFR-AS1
cg02289992	-0.730453	-	DNAm	3	ZC2HC1A;ZC2HC1A;ZC2HC1A;ZC2HC1A;ZC2HC1A	Island	5UTR;exon_1;5UTR;exon_1;exon_1	Promoter_Associated	chr8	78666104	ZC2HC1A	ZC2HC1A	cg02289992 (+57)
cg20622089	-0.730424	-	DNAm	3	CNR1;CNR1;CNR1;CNR1;CNR1;CNR1;CNR1;CNR1;CNR1;CNR1;CNR1;CNR1;CNR1;CNR1	Island	5UTR;exon_1;5UTR;exon_1;5UTR;exon_1;5UTR;exon_1;5UTR;exon_1;5UTR;exon_1;5UTR;exon_1		chr6	88166121	CNR1	CNR1	cg20622089 (+238)
cg23524195	-0.730331	-	DNAm	3	GFRA1;GFRA1	Island	TSS1500;TSS1500		chr10	116274519	GFRA1	GFRA1	cg23524195 (-1052)
cg20386487	-0.729884	-	DNAm	3		S_Shelf;Island;S_Shore;N_Shelf			chr15	96354816
cg01070794	-0.729831	-	DNAm	3		Island			chr1	218164439
cg26745222	-0.729789	-	DNAm	3	TOX2;TOX2	Island	TSS1500;TSS1500	Promoter_Associated	chr20	43915238	TOX2	TOX2	cg26745222 (+374)
cg18542829	-0.729651	-	DNAm	3	RUNDC3B;RUNDC3B;RUNDC3B;RUNDC3B;RUNDC3B;RUNDC3B;RUNDC3B;RUNDC3B	Island	TSS200;TSS200;TSS200;TSS200;TSS200;TSS200;TSS200;TSS200	Unclassified	chr7	87628222	RUNDC3B
cg18011401	-0.729628	-	DNAm	3	CACNA1A;CACNA1A;CACNA1A;CACNA1A;CACNA1A	S_Shore	TSS200;TSS200;TSS200;TSS200;TSS200		chr19	13506552	CACNA1A	CACNA1A	cg18011401 (-92)
cg00594560	-0.729589	-	DNAm	3	ZFHX4	N_Shore	TSS1500		chr8	76681007	ZFHX4	ZFHX4	cg00594560 (-212)
cg21640587	-0.729299	-	DNAm	3	DSCAML1;DSCAML1	Island	TSS200;TSS200		chr11	117797323	DSCAML1	DSCAML1	cg21640587 (-62)
cg23209990	-0.729261	-	DNAm	3		S_Shelf;Island			chr4	54231409		PDGFRA	cg23209990 (+2312)
cg08863459	-0.729032	-	DNAm	3		S_Shelf;Island			chr2	72145836		CYP26B1	cg08863459 (+2202)
cg09297288	-0.728593	-	DNAm	3		Island			chr2	236166545		GBX2	cg09297288 (+1824)
cg04878955	-0.728421	-	DNAm	3	RSPO1;RSPO1;RSPO1;RSPO1;RSPO1;RSPO1;RSPO1;RSPO1	Island	5UTR;exon_1;5UTR;exon_1;5UTR;exon_1;5UTR;exon_1	Unclassified_Cell_type_specific	chr1	37634763	RSPO1	RSPO1	cg04878955 (+160)
cg18623980	-0.728325	-	DNAm	3		S_Shelf;Island			chr2	45013424		SIX2	cg18623980 (-3994)
cg26708220	-0.728287	-	DNAm	3		N_Shelf			chr15	37095376		MEIS2	cg26708220 (+4509)
cg24881205	-0.728286	-	DNAm	3		S_Shore		Unclassified_Cell_type_specific	chr7	20786569		SP8	cg24881205 (+317)
cg13217064	-0.728029	-	DNAm	3	SOX14	S_Shelf;S_Shelf;Island	TSS200		chr3	137764257	SOX14	SOX14	cg13217064 (-27)
cg19485539	-0.727971	-	DNAm	3	GFRA1	Island	TSS200		chr10	116272358	GFRA1	GFRA1	cg19485539 (+1109)
cg14103680	-0.727599	-	DNAm	3		Island			chr6	28635282
cg20540714	-0.727568	-	DNAm	3	TFAP2A-AS1;TFAP2A	S_Shelf;S_Shore;S_Shore;N_Shore;N_Shelf	exon_3;TSS1500	Unclassified	chr6	10415640	TFAP2A;TFAP2A-AS1	TFAP2A	cg20540714 (+550)
cg13348059	-0.727434	-	DNAm	3	ZKSCAN7-AS1	Island	exon_1	NonGene_Associated	chr3	44685577	ZKSCAN7-AS1
cg13144843	-0.727399	-	DNAm	3		Island		Unclassified_Cell_type_specific	chr3	174440950
cg23984997	-0.727326	-	DNAm	3	DTD1;DTD1	Island	TSS1500;TSS1500	Promoter_Associated	chr20	18587852	DTD1	DTD1	cg23984997 (-41)
cg01419567	-0.727183	-	DNAm	3		Island			chr8	76682360		ZFHX4	cg01419567 (+1141)
cg16826874	-0.726492	-	DNAm	3	DOCK5;DOCK5	Island	TSS1500;TSS1500	Unclassified_Cell_type_specific	chr8	25184281	DOCK5	DOCK5	cg16826874 (-584)
cg06693487	-0.726118	-	DNAm	3		S_Shore		Unclassified_Cell_type_specific	chr3	174441626
cg22333214	-0.725985	-	DNAm	3	MIR137HG;MIR137;MIR2682	S_Shore	exon_3;TSS200;TSS1500	Unclassified_Cell_type_specific	chr1	98046233	MIR137;MIR137HG;MIR2682
cg02071076	-0.725498	-	DNAm	3	STOX2;STOX2	Island	5UTR;exon_1		chr4	183905933	STOX2	STOX2	cg02071076 (+577)
cg06103031	-0.72544	-	DNAm	3	CELF4;CELF4;CELF4;CELF4;CELF4;CELF4;CELF4;CELF4;CELF4;CELF4;CELF4;CELF4;CELF4;CELF4;CELF4;CELF4;CELF4;CELF4;CELF4;CELF4;CELF4;CELF4;CELF4;CELF4;CELF4;CELF4;CELF4;CELF4;CELF4;CELF4;CELF4;CELF4;CELF4;CELF4;CELF4;CELF4;CELF4;CELF4;CELF4;CELF4;CELF4;CELF4;CELF4;CELF4;CELF4;CELF4;CELF4;CELF4;CELF4;CELF4;CELF4;CELF4;CELF4;CELF4;CELF4;CELF4;CELF4;CELF4;CELF4;CELF4;CELF4;CELF4;CELF4;CELF4;CELF4;CELF4;CEL…	S_Shore;Island	TSS1500;TSS1500;TSS1500;TSS1500;TSS1500;TSS1500;TSS1500;TSS1500;TSS1500;TSS1500;TSS1500;TSS1500;TSS1500;TSS1500;TSS1500;TSS1500;TSS1500;TSS1500;TSS1500;TSS1500;TSS1500;TSS1500;TSS1500;TSS1500;TSS1500;TSS1500;TSS1500;TSS1500;TSS1500;TSS1500;TSS1500;TSS1500;TSS1500;TSS1500;TSS1500;TSS1500;TSS1500;TSS1500;TSS1500;TSS1500;TSS1500;TSS1500;TSS1500;TSS1500;TSS1500;TSS1500;TSS1500;TSS1500;TSS1500;TSS1500…		chr18	37566803	CELF4	CELF4	cg06103031 (-766)
cg02444987	-0.725415	-	DNAm	3		Island			chr2	150486532		RND3	cg02444987 (+1135)
cg16358679	-0.725346	-	DNAm	3	DNAJA4;DNAJA4;DNAJA4;DNAJA4;DNAJA4;DNAJA4;DNAJA4;DNAJA4;DNAJA4;DNAJA4;DNAJA4	Island	5UTR;exon_1;5UTR;exon_1;5UTR;exon_1;exon_1;exon_1;exon_1;exon_1;exon_1		chr15	78264593	DNAJA4	DNAJA4	cg16358679 (+507)
cg27341926	-0.725329	-	DNAm	3	GFRA1;GFRA1;GFRA1;GFRA1;GFRA1;GFRA1;GFRA1;GFRA1;GFRA1;GFRA1	Island	5UTR;exon_1;TSS1500;TSS1500;TSS1500;TSS1500;TSS1500;TSS1500;TSS1500;TSS200		chr10	116273393	GFRA1	GFRA1	cg27341926 (+74)
cg11222127	-0.725271	-	DNAm	3	LHX5	Island;N_Shelf	exon_4		chr12	113467405	LHX5	LHX5	cg11222127 (+4667)
cg10355837	-0.725094	-	DNAm	3		Island		Unclassified_Cell_type_specific	chr17	66965324		CACNG4	cg10355837 (+414)
cg04882233	-0.724981	-	DNAm	3	GLI2;GLI2;GLI2;GLI2;GLI2;GLI2	Island	5UTR;exon_1;5UTR;exon_1;5UTR;exon_1		chr2	120736231	GLI2
cg03192020	-0.724825	-	DNAm	3		N_Shore			chr8	11347172
cg26220018	-0.724769	-	DNAm	3	HNF4G;HNF4G	Island	5UTR;exon_1		chr8	75407915	HNF4G
cg21530453	-0.72471	-	DNAm	3	GNAO1-DT	S_Shore	TSS1500	Unclassified_Cell_type_specific	chr16	56192434	GNAO1-DT	GNAO1	cg21530453 (+651)
cg03960951	-0.724706	-	DNAm	3	RFX4	S_Shore;S_Shore;Island;N_Shore;N_Shelf	TSS200		chr12	106582846	RFX4
cg05873889	-0.724477	-	DNAm	3	SERP2;SERP2;SERP2;SERP2;SERP2	Island	5UTR;exon_1;5UTR;exon_2;exon_1	Unclassified_Cell_type_specific	chr13	44374016	SERP2	SERP2	cg05873889 (+174)
cg10124651	-0.724218	-	DNAm	3		Island			chr14	103056941		CDC42BPB	cg10124651 (+521)
cg14852134	-0.724202	-	DNAm	3	ISM1	Island	TSS1500		chr20	13220101	ISM1	ISM1	cg14852134 (-1670)
cg13216057	-0.72413	-	DNAm	3	DKK3;DKK3;DKK3	Island	5UTR;exon_1;TSS1500	Unclassified_Cell_type_specific	chr11	12009096	DKK3	DKK3	cg13216057 (+673)
cg13502741	-0.72392	-	DNAm	3	PAUPAR	S_Shore;S_Shore;Island	exon_1	Unclassified_Cell_type_specific	chr11	31826941	PAUPAR
cg13523557	-0.723918	-	DNAm	3	ADCY1;ADCY1	Island;N_Shore	TSS1500;TSS200		chr7	45574126	ADCY1	ADCY1	cg13523557 (-396)
cg12539796	-0.723672	-	DNAm	3		Island		Unclassified_Cell_type_specific	chr5	7850090
cg16729714	-0.72361	-	DNAm	3		Island		Promoter_Associated	chr7	152026144
cg04737319	-0.723418	-	DNAm	3	DTD1;DTD1	Island	TSS200;TSS200	Promoter_Associated	chr20	18587924	DTD1	DTD1	cg04737319 (+31)
cg11816600	-0.723323	-	DNAm	3	KIF21A;KIF21A;KIF21A;KIF21A;KIF21A;KIF21A;KIF21A	Island	TSS1500;TSS1500;TSS1500;TSS1500;TSS1500;TSS1500;TSS1500		chr12	39443681	KIF21A	KIF21A	cg11816600 (-695)
cg17716453	-0.723098	-	DNAm	3	CYP4F22;CYP4F22		5UTR;exon_1	Unclassified_Cell_type_specific	chr19	15508544	CYP4F22	CYP4F22	cg17716453 (+51)
cg09635053	-0.723032	-	DNAm	3	SOX8;CEROX1;CEROX1;CEROX1;CEROX1;CEROX1;CEROX1;CEROX1;CEROX1;LMF1;LMF1;LMF1	Island	exon_1;TSS1500;TSS1500;TSS1500;TSS1500;TSS1500;TSS1500;TSS1500;TSS1500;TSS1500;TSS1500;TSS1500		chr16	981944	CEROX1;LMF1;SOX8	SOX8	cg09635053 (+136)
cg17327401	-0.723026	-	DNAm	3	CPE	Island	TSS200	Unclassified_Cell_type_specific	chr4	165378899	CPE	CPE	cg17327401 (-43)
cg03534058	-0.722982	-	DNAm	3		Island		Unclassified_Cell_type_specific	chr9	96619077		CDC14B	cg03534058 (+753)
cg12118082	-0.722864	-	DNAm	3	SLCO2A1	S_Shore;Island	TSS200		chr3	134029941	SLCO2A1	SLCO2A1	cg12118082 (+135)
cg25451082	-0.722675	-	DNAm	3	ARSJ;ARSJ;ARSJ	S_Shore	TSS1500;TSS1500;TSS1500		chr4	113979903	ARSJ	ARSJ	cg25451082 (-202)
cg16002305	-0.722662	-	DNAm	3					chr14	97413319
cg04367351	-0.722586	-	DNAm	3		Island		Unclassified_Cell_type_specific	chr2	160062164		PLA2R1	cg04367351 (+446)
cg27031435	-0.72255	-	DNAm	3		Island			chr15	37110983
cg16104915	-0.722477	-	DNAm	3	HOXA9	N_Shelf;Island	TSS200		chr7	27165598	HOXA9	HOXA9	cg16104915 (-68)
cg11423323	-0.722117	-	DNAm	3		Island			chr1	181318667
cg01936270	-0.721952	-	DNAm	3	CYP1B1	Island	TSS1500	Unclassified	chr2	38076538	CYP1B1	CYP1B1	cg01936270 (-357)
cg21014159	-0.721582	-	DNAm	3	DSCAML1;DSCAML1	Island	TSS200;TSS200		chr11	117797320	DSCAML1	DSCAML1	cg21014159 (-59)
cg10469329	-0.721419	-	DNAm	3		Island;N_Shore			chr4	170026090		MFAP3L	cg10469329 (+318)
cg08189989	-0.721279	-	DNAm	3		N_Shore			chr2	104842706
cg12699286	-0.72114	-	DNAm	3	HOXC9;HOXC-AS1	Island	exon_1;TSS1500		chr12	54000410	HOXC-AS1;HOXC9	HOXC9	cg12699286 (+291)
cg07526221	-0.721096	-	DNAm	3		S_Shore			chr2	147845224		ACVR2A	cg07526221 (+707)
cg25532501	-0.720858	-	DNAm	3	GLB1L2;GLB1L2;GLB1L2;GLB1L2;GLB1L2	N_Shore	TSS1500;TSS1500;TSS1500;TSS1500;TSS1500	Unclassified	chr11	134331611	GLB1L2	GLB1L2	cg25532501 (-263)
cg14996783	-0.720428	-	DNAm	3	TRIL	Island	exon_1	Unclassified	chr7	28957286	TRIL	TRIL	cg14996783 (+1006)
cg15968604	-0.72039	-	DNAm	3	C5orf52;C5orf52;SOX30	Island	5UTR;exon_1;TSS200	Unclassified_Cell_type_specific	chr5	157671547	C5orf52;SOX30
cg16871519	-0.720168	-	DNAm	3	TFAP2A-AS1;TFAP2A	S_Shore;S_Shore;S_Shore;N_Shore;N_Shelf	exon_3;TSS1500	Unclassified	chr6	10415364	TFAP2A;TFAP2A-AS1	TFAP2A	cg16871519 (+826)
cg26121591	-0.719894	-	DNAm	3	CPLX2	Island	TSS200		chr5	175871561	CPLX2
cg17029168	-0.719808	-	DNAm	3	NKX2-2;NKX2-2	S_Shore;N_Shore;N_Shore;S_Shelf	exon_1;5UTR		chr20	21513909	NKX2-2	NKX2-2	cg17029168 (+117)
cg01972751	-0.719728	-	DNAm	3	OLIG3	Island;N_Shore;N_Shelf	exon_1	Unclassified_Cell_type_specific	chr6	137493591	OLIG3	OLIG3	cg01972751 (+659)
cg02072885	-0.719722	-	DNAm	3	LAMP3;LAMP3	Island	exon_1;5UTR	Unclassified	chr3	183162689	LAMP3	LAMP3	cg02072885 (+222)
cg26828839	-0.719558	-	DNAm	3	ANO2;ANO2	S_Shore	TSS1500;TSS1500		chr12	5945583	ANO2	ANO2	cg26828839 (+649)
cg13238990	-0.719471	-	DNAm	3	NLGN1;NLGN1;NLGN1;NLGN1;NLGN1;NLGN1	S_Shore;N_Shore	TSS1500;TSS1500;TSS1500;TSS1500;TSS1500;TSS1500		chr3	173397462	NLGN1	NLGN1	cg13238990 (-986)
cg15131808	-0.719416	-	DNAm	3		S_Shelf;Island		Unclassified_Cell_type_specific	chr5	528465		SLC9A3	cg15131808 (-4133)
cg05059291	-0.71928	-	DNAm	3		Island		Unclassified_Cell_type_specific	chr20	63072010
cg12042659	-0.718908	-	DNAm	3	ZNF132	Island	TSS200	Promoter_Associated	chr19	58440232	ZNF132	ZNF132	cg12042659 (-10)
cg09469554	-0.718884	-	DNAm	3	CLDN10	Island	TSS200		chr13	95552663	CLDN10	CLDN10	cg09469554 (-62)
cg08813099	-0.718854	-	DNAm	3	MRAS;MRAS	Island	TSS1500;TSS200		chr3	138348781	MRAS	MRAS	cg08813099 (+1084)
cg01229798	-0.718613	-	DNAm	3	GRID1	Island	TSS1500		chr10	86367096	GRID1	GRID1	cg01229798 (-618)
cg02058918	-0.718298	-	DNAm	3	GABBR2	Island	exon_1		chr9	98708602	GABBR2	GABBR2	cg02058918 (+595)
cg03951219	-0.71817	-	DNAm	3	CADM3;CADM3;CADM3;CADM3;CADM3;CADM3	Island	5UTR;exon_1;5UTR;exon_1;5UTR;exon_1		chr1	159171650	CADM3	CADM3	cg03951219 (+41)
cg21681396	-0.717663	-	DNAm	3	CSMD2;CSMD2	Island	exon_1;5UTR		chr1	34165202	CSMD2	CSMD2	cg21681396 (+72)
cg10752008	-0.717577	-	DNAm	3	SLC40A1	N_Shore	exon_1		chr2	189580449	SLC40A1	SLC40A1	cg10752008 (+438)
cg21579828	-0.717542	-	DNAm	3	ACVR2A;ACVR2A;ACVR2A	Island	TSS1500;TSS1500;TSS1500		chr2	147844169	ACVR2A	ACVR2A	cg21579828 (-348)
cg27308329	-0.717427	-	DNAm	3		Island			chr22	48490231		FAM19A5	cg27308329 (+771)
cg13357482	-0.717029	-	DNAm	3	POPDC3	Island	TSS200		chr6	105180142	POPDC3	POPDC3	cg13357482 (-282)
cg05627029	-0.717006	-	DNAm	3		Island		Unclassified_Cell_type_specific	chr10	120949019
cg09572169	-0.716445	-	DNAm	3		Island			chr11	16925515
cg11354594	-0.716396	-	DNAm	3	STOX2;STOX2	Island	5UTR;exon_1		chr4	183905551	STOX2	STOX2	cg11354594 (+195)
cg02407659	-0.716137	-	DNAm	3	POPDC3	Island	TSS200		chr6	105180188	POPDC3	POPDC3	cg02407659 (-328)
cg04324727	-0.715563	-	DNAm	3	NRXN3;NRXN3;NRXN3;NRXN3	Island	TSS200;TSS200;TSS200;TSS200		chr14	79279236	NRXN3
cg25566352	-0.715359	-	DNAm	3		S_Shelf;S_Shore;S_Shore;Island;N_Shore			chr12	106583784
cg27552955	-0.714685	-	DNAm	3	TRPC1;TRPC1;TRPC1;TRPC1	Island	5UTR;exon_1;5UTR;exon_1	Promoter_Associated	chr3	142724073	TRPC1	TRPC1	cg27552955 (-1)
cg21235151	-0.71426	-	DNAm	3	LOC401021	Island	TSS200		chr2	176136528	LOC401021	HOXD8	cg21235151 (+6788)
cg22399133	-0.714061	-	DNAm	3	CRYGD;CRYGD	Island	exon_1;5UTR		chr2	208124524	CRYGD	CRYGD	cg22399133 (-23)
cg09657963	-0.713979	-	DNAm	3	HEPACAM;HEPACAM	Island	3UTR;exon_7	Unclassified_Cell_type_specific	chr11	124920979	HEPACAM	HEPN1	cg09657963 (+1735)
cg15731815	-0.713551	-	DNAm	3		Island;S_Shelf		Promoter_Associated	chr1	6209200		RNF207	cg15731815 (+3024)
cg06728579	-0.713396	-	DNAm	3	GNAO1-DT;GNAO1;GNAO1	Island	exon_1;TSS1500;TSS1500	Unclassified_Cell_type_specific	chr16	56190989	GNAO1;GNAO1-DT	GNAO1	cg06728579 (-794)
cg14345128	-0.713154	-	DNAm	3	ONECUT2;ONECUT2	Island	5UTR;exon_1		chr18	57435617	ONECUT2	ONECUT2	cg14345128 (-68)
cg12565637	-0.713097	-	DNAm	3	IHH;IHH	S_Shelf;Island	exon_1;5UTR		chr2	219060526	IHH	IHH	cg12565637 (-59)
cg22043634	-0.713071	-	DNAm	3	MAPK15	Island;N_Shelf	TSS200	Unclassified	chr8	143716166	MAPK15	MAPK15	cg22043634 (-93)
cg02809746	-0.712968	-	DNAm	3	CBLN1;CBLN1	S_Shelf;Island;N_Shelf	3UTR;exon_3		chr16	49278122	CBLN1	CBLN1	cg02809746 (+3709)
cg07067241	-0.712606	-	DNAm	3	TRPC1;TRPC1	N_Shore	TSS200;TSS200	Promoter_Associated	chr3	142723869	TRPC1	TRPC1	cg07067241 (-205)
cg11699925	-0.712445	-	DNAm	3		Island		Promoter_Associated	chr13	73060087		KLF5	cg11699925 (+1295)
cg02152120	-0.71187	-	DNAm	3	SPAG17;SPAG17	Island	exon_1;5UTR		chr1	118185217	SPAG17	SPAG17	cg02152120 (+6)
cg25578609	-0.71186	-	DNAm	3	WSCD1;WSCD1;WSCD1	Island	5UTR;exon_1;TSS1500	Unclassified	chr17	6070746	WSCD1	WSCD1	cg25578609 (+1640)
cg01696193	-0.711781	-	DNAm	3	BEND6;BEND6;BEND6;BEND6;DST;DST;DST;DST	Island	5UTR;exon_1;5UTR;exon_1;TSS1500;TSS1500;TSS1500;TSS1500	Unclassified	chr6	56955114	BEND6;DST	BEND6	cg01696193 (-178)
cg07360792	-0.711617	-	DNAm	3	PRDM6;PRDM6	S_Shore;Island	5UTR;exon_2	Unclassified_Cell_type_specific	chr5	123090007	PRDM6	PRDM6	cg07360792 (+886)
cg08808128	-0.711401	-	DNAm	3	CLIP4;CLIP4;CLIP4;CLIP4	Island	5UTR;exon_1;5UTR;exon_1	Promoter_Associated	chr2	29115566	CLIP4	CLIP4	cg08808128 (+140)
cg04529785	-0.711333	-	DNAm	3		Island			chr12	117361278		NOS1	cg04529785 (+524)
cg17246382	-0.711091	-	DNAm	3	DNAJA4;DNAJA4;DNAJA4;DNAJA4;DNAJA4;DNAJA4;DNAJA4;DNAJA4;DNAJA4;DNAJA4;DNAJA4	Island	5UTR;exon_1;5UTR;exon_1;5UTR;exon_1;exon_1;exon_1;exon_1;exon_1;exon_1		chr15	78264598	DNAJA4	DNAJA4	cg17246382 (+512)
cg05013064	-0.710715	-	DNAm	3	TFAP2C	Island	exon_1		chr20	56629577	TFAP2C	TFAP2C	cg05013064 (+275)
cg18209212	-0.710644	-	DNAm	3	FZD10;FZD10-AS1	Island	TSS1500;TSS200	Unclassified_Cell_type_specific	chr12	130161711	FZD10;FZD10-AS1	FZD10	cg18209212 (-748)
cg07852757	-0.710606	-	DNAm	3		S_Shelf;Island			chr10	62815682		EGR2	cg07852757 (+673)
cg13725272	-0.710591	-	DNAm	3	MAGI1;MAGI1;MAGI1;MAGI1;MAGI1;MAGI1;MAGI1;MAGI1;MAGI1;MAGI1;MAGI1;MAGI1	Island	exon_1;5UTR;exon_1;5UTR;exon_1;5UTR;exon_1;5UTR;exon_1;5UTR;exon_1;5UTR	Unclassified	chr3	66038817	MAGI1	MAGI1	cg13725272 (-509)
cg26258273	-0.710332	-	DNAm	3	ESYT3;ESYT3;ESYT3;ESYT3	Island	TSS200;TSS200;TSS200;TSS200	Unclassified_Cell_type_specific	chr3	138434597	ESYT3	ESYT3	cg26258273 (-16)
cg02313850	-0.71015	-	DNAm	3		Island			chr10	86757008		BMPR1A	cg02313850 (+358)
cg20557801	-0.710051	-	DNAm	3		Island		Unclassified_Cell_type_specific	chr15	67828839		SKOR1	cg20557801 (+9135)
cg07200850	-0.709748	-	DNAm	3	FA2H	Island	TSS200	Unclassified	chr16	74774857	FA2H	FA2H	cg07200850 (-32)
cg03465206	-0.709741	-	DNAm	3	CPE	Island	TSS200	Unclassified_Cell_type_specific	chr4	165378865	CPE	CPE	cg03465206 (-77)
cg21825879	-0.709706	-	DNAm	3		Island			chr11	92225292
cg20686479	-0.709622	-	DNAm	3	NAV2-AS6	S_Shore	exon_1		chr11	19714155	NAV2-AS6	NAV2	cg20686479 (+558)
cg04808059	-0.709063	-	DNAm	3	TOX2;TOX2;TOX2	Island	TSS1500;TSS1500;TSS200	Unclassified	chr20	43914802	TOX2	TOX2	cg04808059 (-62)
cg14278853	-0.709005	-	DNAm	3	OR2I1P	Island	exon_2	Unclassified_Cell_type_specific	chr6	29553979	OR2I1P	UBD	cg14278853 (+5946)
cg14692768	-0.708985	-	DNAm	3	IHH	S_Shelf;Island	TSS200		chr2	219060966	IHH	IHH	cg14692768 (-499)
cg08217124	-0.708929	-	DNAm	3	NKX2-5;NKX2-5;NKX2-5	S_Shelf;S_Shore;S_Shore;N_Shore;N_Shelf	TSS200;TSS200;TSS200		chr5	173235347	NKX2-5	NKX2-5	cg08217124 (+10)
cg08058544	-0.708909	-	DNAm	3		S_Shore;Island;N_Shore			chr2	236171624		GBX2	cg08058544 (-3255)
cg08739233	-0.708776	-	DNAm	3	SHISA4	Island	TSS200	Unclassified_Cell_type_specific	chr1	201888819	SHISA4	SHISA4	cg08739233 (+111)
cg17464383	-0.708703	-	DNAm	3	PRDM6;PRDM6-AS1	S_Shore;Island	exon_2;TSS200		chr5	123090401	PRDM6;PRDM6-AS1	PRDM6	cg17464383 (+1280)
cg06298519	-0.708477	-	DNAm	3	GFRA1	Island	TSS200		chr10	116272352	GFRA1	GFRA1	cg06298519 (+1115)
cg04657224	-0.708411	-	DNAm	3	XKR6;XKR6;XKR6;XKR6;XKR6	S_Shore;Island	exon_1;5UTR;exon_1;exon_1;exon_1	Promoter_Associated	chr8	11201529	XKR6	XKR6	cg04657224 (-163)
cg01009697	-0.708368	-	DNAm	3	NTRK2;NTRK2;NTRK2;NTRK2;NTRK2;NTRK2;NTRK2;NTRK2;NTRK2;NTRK2;NTRK2;NTRK2;NTRK2;NTRK2;NTRK2;NTRK2;NTRK2;NTRK2;NTRK2;NTRK2;NTRK2;NTRK2;NTRK2;NTRK2;NTRK2;NTRK2;NTRK2;NTRK2;NTRK2;NTRK2;NTRK2;NTRK2;NTRK2	Island	5UTR;exon_1;5UTR;exon_1;5UTR;exon_1;5UTR;exon_1;5UTR;exon_1;5UTR;exon_1;5UTR;exon_1;5UTR;exon_1;5UTR;exon_1;5UTR;exon_1;5UTR;exon_1;5UTR;exon_1;5UTR;exon_1;TSS1500;TSS1500;TSS1500;TSS1500;TSS1500;TSS1500;TSS1500	Unclassified_Cell_type_specific	chr9	84668555	NTRK2	NTRK2	cg01009697 (-1223)
cg15397448	-0.708254	-	DNAm	3		Island		Unclassified	chr4	155376706		MAP9	cg15397448 (+264)
cg11014373	-0.708081	-	DNAm	3		Island;N_Shore			chr2	104862596		POU3F3	cg11014373 (+7085)
cg19236679	-0.707883	-	DNAm	3	GFRA1;GFRA1;GFRA1;GFRA1;GFRA1;GFRA1	Island	TSS1500;TSS1500;TSS200;TSS200;TSS200;TSS200	Unclassified_Cell_type_specific	chr10	116272818	GFRA1	GFRA1	cg19236679 (+649)
cg11951449	-0.707533	-	DNAm	3	SLC22A15	N_Shore	TSS200	Unclassified	chr1	115976404	SLC22A15	SLC22A15	cg11951449 (-94)
cg03932398	-0.70737	-	DNAm	3	RAD21L1;RAD21L1;RAD21L1;RAD21L1;RAD21L1;RAD21L1;RAD21L1;RAD21L1	Island	5UTR;exon_1;5UTR;exon_1;5UTR;exon_1;5UTR;exon_1		chr20	1226059	RAD21L1	RAD21L1	cg03932398 (-61)
cg11241436	-0.70724	-	DNAm	3		Island			chr1	183417593		NMNAT2	cg11241436 (+1009)
cg06518779	-0.707185	-	DNAm	3	POGLUT2;POGLUT2	Island	TSS1500;TSS1500	Promoter_Associated	chr13	102800206	POGLUT2	KDELC1;BIVM-ERCC5	cg06518779 (+1096);cg06518779 (-1199)
cg13983319	-0.707131	-	DNAm	3		Island		Unclassified_Cell_type_specific	chr9	114098220		KIF12	cg13983319 (+837)
cg04850548	-0.706915	-	DNAm	3	NIM1K;NIM1K;NIM1K	Island	5UTR;exon_1;TSS1500	Unclassified	chr5	43192326	NIM1K	NIM1K	cg04850548 (-526)
cg14545970	-0.706846	-	DNAm	3	CDC14B;CDC14B;CDC14B;CDC14B;CDC14B;CDC14B;CDC14B	Island	exon_1;5UTR;exon_1;5UTR;exon_1;5UTR;exon_1	Unclassified_Cell_type_specific	chr9	96619802	CDC14B	CDC14B	cg14545970 (+28)
cg02954212	-0.706464	-	DNAm	3	GNAO1-DT	S_Shore	TSS1500	Unclassified_Cell_type_specific	chr16	56192438	GNAO1-DT	GNAO1	cg02954212 (+655)
cg08055910	-0.706436	-	DNAm	3	FAM149A	Island	TSS200	Unclassified_Cell_type_specific	chr4	186144786	FAM149A
cg00765312	-0.706367	-	DNAm	3		Island			chr12	85280916		ALX1	cg00765312 (+809)
cg09201151	-0.706261	-	DNAm	3	SH3GL3;SH3GL3;SH3GL3;SH3GL3;SH3GL3;SH3GL3;SH3GL3;SH3GL3;SH3GL3;SH3GL3;SH3GL3;SH3GL3;SH3GL3;SH3GL3;SH3GL3;SH3GL3;SH3GL3;SH3GL3;SH3GL3;SH3GL3;SH3GL3	Island	5UTR;exon_1;5UTR;exon_1;5UTR;exon_1;5UTR;exon_1;5UTR;exon_1;5UTR;exon_1;5UTR;exon_1;5UTR;exon_1;exon_1;exon_1;exon_1;exon_1;exon_1	Unclassified_Cell_type_specific	chr15	83447399	SH3GL3	SH3GL3	cg09201151 (-132)
cg20080006	-0.706054	-	DNAm	3	WWTR1-AS1;WWTR1;WWTR1	Island	exon_1;TSS1500;TSS1500		chr3	149658253	WWTR1;WWTR1-AS1
cg23728669	-0.7059	-	DNAm	3	PLAAT5;PLAAT5;PLAAT5	Island	TSS200;TSS200;TSS200	Unclassified_Cell_type_specific	chr11	63491262	PLAAT5	HRASLS5	cg23728669 (-68)
cg01717446	-0.705876	-	DNAm	3		Island		Unclassified_Cell_type_specific	chr2	71276436
cg23204296	-0.705829	-	DNAm	3		Island;N_Shore		Unclassified	chr5	9544670		SEMA5A	cg23204296 (+1405)
cg05452899	-0.705656	-	DNAm	3	IGF2-AS;IGF2-AS;IGF2	Island	TSS1500;TSS1500;TSS1500		chr11	2139903	IGF2;IGF2-AS	IGF2	cg05452899 (+1335)
cg02253760	-0.705407	-	DNAm	3		Island			chr3	147359829
cg19736128	-0.705324	-	DNAm	3	EFS;EFS;EFS;EFS	Island	TSS1500;TSS1500;TSS1500;TSS1500		chr14	23365501	EFS	EFS	cg19736128 (+132)
cg04568492	-0.70531	-	DNAm	3		Island			chr1	229432505		ACTA1	cg04568492 (+1589)
cg22667178	-0.705185	-	DNAm	3	SERP2;SERP2;SERP2	Island	5UTR;exon_1;exon_1	Unclassified_Cell_type_specific	chr13	44373840	SERP2	SERP2	cg22667178 (-2)
cg13314145	-0.704696	-	DNAm	3	NPTX2	Island	TSS1500		chr7	98616689	NPTX2	NPTX2	cg13314145 (-608)
cg09948076	-0.704585	-	DNAm	3	SYNM;SYNM	Island	TSS200;TSS200		chr15	99104882	SYNM	SYNM	cg09948076 (-153)
cg15892785	-0.704415	-	DNAm	3	GPR153;GPR153	S_Shelf;Island	3UTR;exon_6	Unclassified_Cell_type_specific	chr1	6249283	GPR153	HES3	cg15892785 (+5091)
cg07087293	-0.70439	-	DNAm	3	SCNN1B	Island	TSS1500		chr16	23302071	SCNN1B	SCNN1B	cg07087293 (-199)
cg05876918	-0.704376	-	DNAm	3	PIP4K2C;PIP4K2C;PIP4K2C;PIP4K2C	Island	exon_1;exon_1;exon_1;exon_1	Promoter_Associated	chr12	57591451	PIP4K2C	PIP4K2C	cg05876918 (+177)
cg02355885	-0.704263	-	DNAm	3	ALK	Island	exon_1		chr2	29920124	ALK	ALK	cg02355885 (+1442)
cg26824516	-0.704218	-	DNAm	3	ALDH1A3;ALDH1A3	Island	TSS1500;TSS1500		chr15	100879088	ALDH1A3	ALDH1A3	cg26824516 (-288)
cg26783057	-0.704119	-	DNAm	3	VAX1;VAX1	N_Shore;N_Shore	3UTR;exon_4	Unclassified_Cell_type_specific	chr10	117132159	VAX1	VAX1	cg26783057 (+5897)
cg16924702	-0.704101	-	DNAm	3	EPB41L3;EPB41L3;EPB41L3;EPB41L3;EPB41L3;EPB41L3;EPB41L3;EPB41L3;EPB41L3;EPB41L3;EPB41L3;EPB41L3;EPB41L3;EPB41L3;EPB41L3	Island	TSS1500;TSS1500;TSS1500;TSS1500;TSS1500;TSS1500;TSS1500;TSS1500;TSS1500;TSS1500;TSS1500;TSS1500;TSS1500;TSS1500;TSS1500		chr18	5544232	EPB41L3	EPB41L3	cg16924702 (+10)
cg26888530	-0.703515	-	DNAm	3	LOC389199;AFAP1;AFAP1;AFAP1	Island	exon_1;TSS1500;TSS1500;TSS1500	Promoter_Associated	chr4	7940065	AFAP1;LOC389199	AFAP1	cg26888530 (-139)
cg15224187	-0.702866	-	DNAm	3	RAB6B;RAB6B	Island	TSS200;TSS200		chr3	133895960	RAB6B	RAB6B	cg15224187 (-144)
cg05310882	-0.702845	-	DNAm	3	AP3B2;AP3B2;AP3B2;AP3B2	Island	TSS200;TSS200;TSS200;TSS200	Unclassified	chr15	82710026	AP3B2	AP3B2	cg05310882 (-247)
cg21319323	-0.702323	-	DNAm	3	LOC401021	Island	TSS200		chr2	176136535	LOC401021	HOXD8	cg21319323 (+6795)
cg02658488	-0.702293	-	DNAm	3	REM1;DEFB124	N_Shore	TSS200;TSS200		chr20	31475227	DEFB124;REM1	REM1;DEFB124	cg02658488 (-66);cg02658488 (-2214)
cg14235793	-0.702134	-	DNAm	3	ARFGEF3	Island	TSS1500		chr6	138161566	ARFGEF3	ARFGEF3	cg14235793 (-355)
cg01114937	-0.702039	-	DNAm	3	TBX18	S_Shore	TSS1500		chr6	84764867	TBX18	TBX18	cg01114937 (-348)
cg07850604	-0.701717	-	DNAm	3	INSM2;INSM2	Island	5UTR;exon_1	Unclassified	chr14	35534237	INSM2	INSM2	cg07850604 (+195)
cg22797570	-0.701605	-	DNAm	3		Island			chr3	24521787
cg06239208	-0.701436	-	DNAm	3	TOX2;TOX2;TOX2	Island	TSS1500;TSS1500;TSS200	Unclassified	chr20	43914782	TOX2	TOX2	cg06239208 (-82)
cg02101773	-0.701248	-	DNAm	3	INSM1	S_Shore;Island	TSS1500		chr20	20366949	INSM1	INSM1	cg02101773 (-1172)
cg11589139	-0.70116	-	DNAm	3	ACTA1;ACTA1	N_Shore	3UTR;exon_7	Unclassified_Cell_type_specific	chr1	229431392	ACTA1	ACTA1	cg11589139 (+2702)
cg17536603	-0.700945	-	DNAm	3		Island		Unclassified	chr2	236178905
cg16027761	-0.700842	-	DNAm	3	PCDH8;PCDH8	Island;N_Shelf	TSS200;TSS200		chr13	52848736	PCDH8	PCDH8	cg16027761 (-96)
cg16023415	-0.700794	-	DNAm	3		Island			chr1	20366319
cg04021697	-0.700375	-	DNAm	3	WRAP73	Island	TSS1500	Promoter_Associated	chr1	3650739	WRAP73	TP73;WRAP73	cg04021697 (-666);cg04021697 (-1781)
cg11064073	-0.700333	-	DNAm	3	NPY1R	S_Shore	TSS200	Unclassified	chr4	163332786	NPY1R	NPY1R	cg11064073 (+76)
cg21386611	-0.700276	-	DNAm	3	FZD10;FZD10-AS1	Island	TSS1500;TSS1500		chr12	130161952	FZD10;FZD10-AS1	FZD10	cg21386611 (-507)
cg25347098	-0.699882	-	DNAm	3	PROX1;PROX1	S_Shelf;S_Shore;N_Shore	TSS1500;TSS200	Unclassified_Cell_type_specific	chr1	213987908	PROX1	PROX1	cg25347098 (-35)
cg25192419	-0.699793	-	DNAm	3	DOCK5;DOCK5;DOCK5;DOCK5	Island	5UTR;exon_1;5UTR;exon_1		chr8	25184833	DOCK5	DOCK5	cg25192419 (-32)
cg09347413	-0.699741	-	DNAm	3	SGCG	Island	TSS1500		chr13	23160160	SGCG
cg18845189	-0.699531	-	DNAm	3		Island		Promoter_Associated	chr19	57172344		DUXA	cg18845189 (-4901)
cg05919561	-0.699388	-	DNAm	3	TTLL7;TTLL7;TTLL7	Island	TSS1500;TSS1500;TSS1500	Promoter_Associated	chr1	83999467	TTLL7	TTLL7	cg05919561 (-335)
cg20229534	-0.699384	-	DNAm	3	GCM2;GCM2	S_Shore;N_Shore	exon_1;5UTR		chr6	10882017	GCM2	SYCP2L;GCM2	cg20229534 (-76);cg20229534 (-4814)
cg01978558	-0.699274	-	DNAm	3		Island			chr8	92102209		RUNX1T1	cg01978558 (-6555)
cg02841941	-0.699119	-	DNAm	3	P2RY1	Island	TSS1500	Promoter_Associated_Cell_type_specific	chr3	152834826	P2RY1	P2RY1	cg02841941 (+133)
cg18136062	-0.69908	-	DNAm	3		S_Shore;Island			chr15	61228732
cg01851088	-0.698924	-	DNAm	3	LINC02585;CELSR3	Island	TSS1500;TSS200		chr3	48662904	CELSR3;LINC02585	CELSR3	cg01851088 (+11)
cg08769966	-0.698812	-	DNAm	3		Island			chr15	92394505		ST8SIA2	cg08769966 (+677)
cg04765848	-0.698649	-	DNAm	3	PODN;PODN;PODN	N_Shore	TSS1500;TSS1500;TSS1500		chr1	53061904	PODN	PODN	cg04765848 (-309)
cg11409659	-0.698408	-	DNAm	3		S_Shore;Island;N_Shore			chr12	84912050		SLC6A15	cg11409659 (+826)
cg23134869	-0.69832	-	DNAm	3	ZFHX4	N_Shore	TSS1500		chr8	76680998	ZFHX4	ZFHX4	cg23134869 (-221)
cg03202804	-0.69819	-	DNAm	3	SFRP2	Island;N_Shore;N_Shelf	TSS200	Unclassified_Cell_type_specific	chr4	153789201	SFRP2	SFRP2	cg03202804 (-81)
cg24676071	-0.69799	-	DNAm	3	ADCY1;ADCY1	Island;N_Shore	TSS1500;TSS1500		chr7	45573811	ADCY1	ADCY1	cg24676071 (-711)
cg00266983	-0.697986	-	DNAm	3		Island			chr7	1237885		UNCX	cg00266983 (+4978)
cg16818909	-0.697951	-	DNAm	3		Island			chr1	47508142
cg08832906	-0.697891	-	DNAm	3	CLEC2L;CLEC2L	Island	exon_1;exon_1		chr7	139524106	CLEC2L	CLEC2L	cg08832906 (+250)
cg26094984	-0.697798	-	DNAm	3	HECW2;HECW2	Island	5UTR;exon_1		chr2	196592701	HECW2	HECW2	cg26094984 (-90)
cg00366818	-0.697742	-	DNAm	3	ODAD2	Island	TSS200	Unclassified_Cell_type_specific	chr10	27998950	ODAD2	ARMC4	cg00366818 (+98)
cg15481636	-0.69738	-	DNAm	3	H2AW	S_Shore	TSS1500	Promoter_Associated	chr1	228459269	H2AW	HIST3H2BB;HIST3H2A	cg15481636 (+1162);cg15481636 (-1396)
cg03910065	-0.697342	-	DNAm	3		N_Shore			chr11	115502156		CADM1	cg03910065 (+2409)
cg21255942	-0.69718	-	DNAm	3		Island			chr22	39558181
cg07642043	-0.6971	-	DNAm	3	GRIN2A;GRIN2A;GRIN2A;GRIN2A	Island	5UTR;exon_1;TSS1500;TSS1500		chr16	10182817	GRIN2A	GRIN2A	cg07642043 (-63)
cg24691336	-0.69705	-	DNAm	3		N_Shore			chr10	60732543
cg01447112	-0.696965	-	DNAm	3		Island		Unclassified_Cell_type_specific	chr7	6664172
cg01563031	-0.69665	-	DNAm	3		Island			chr11	20669883		NELL1	cg01563031 (+312)
cg16118529	-0.696369	-	DNAm	3	FAM78B;FAM78B;FAM78B;FAM78B	S_Shore	TSS1500;TSS1500;TSS1500;TSS1500	Unclassified	chr1	166167270	FAM78B
cg19075346	-0.696171	-	DNAm	3	SLC40A1;SLC40A1	N_Shore	exon_1;5UTR		chr2	189580470	SLC40A1	SLC40A1	cg19075346 (+417)
cg27612364	-0.69616	-	DNAm	3	SLC25A27;SLC25A27;SLC25A27;CYP39A1;CYP39A1;CYP39A1	Island	exon_1;exon_1;exon_1;TSS1500;TSS1500;TSS1500	Unclassified_Cell_type_specific	chr6	46653198	CYP39A1;SLC25A27	SLC25A27;CYP39A1	cg27612364 (-412);cg27612364 (+257)
cg23971170	-0.695742	-	DNAm	3	LMX1A;LMX1A	S_Shelf;S_Shelf;Island	TSS1500;TSS1500		chr1	165357032	LMX1A	LMX1A	cg23971170 (-317)
cg04835297	-0.695657	-	DNAm	3	TRPC1;TRPC1;TRPC1;TRPC1	Island	5UTR;exon_1;5UTR;exon_1	Promoter_Associated	chr3	142724415	TRPC1	TRPC1	cg04835297 (+341)
cg24504927	-0.695391	-	DNAm	3					chr12	85273575		ALX1	cg24504927 (-6532)
cg25381667	-0.69528	-	DNAm	3	BDNF;BDNF;BDNF;BDNF	Island;S_Shelf;S_Shore	TSS200;TSS1500;TSS1500;TSS1500		chr11	27722104	BDNF
cg22227354	-0.695152	-	DNAm	3	RAD21L1;RAD21L1;RAD21L1;RAD21L1	Island	TSS200;TSS200;TSS200;TSS200		chr20	1226038	RAD21L1	RAD21L1	cg22227354 (-82)
cg26298409	-0.695052	-	DNAm	3		Island		Unclassified	chr10	27741818		MKX	cg26298409 (+4242)
cg12507125	-0.695013	-	DNAm	3	WWTR1-AS1	Island	TSS1500	Unclassified_Cell_type_specific	chr3	149657741	WWTR1-AS1
cg25366582	-0.694939	-	DNAm	3		Island			chr13	25046889
cg05214690	-0.694897	-	DNAm	3	ADAMTS2;ADAMTS2	Island	exon_1;exon_1		chr5	179345202	ADAMTS2	ADAMTS2	cg05214690 (+228)
cg20395153	-0.694882	-	DNAm	3		Island		Unclassified	chr10	27742456		MKX	cg20395153 (+3604)
cg08218734	-0.694685	-	DNAm	3		Island			chr10	127195546
cg24575245	-0.694598	-	DNAm	3		Island		Unclassified	chr11	110711149		ARHGAP20	cg24575245 (+1579)
cg07920503	-0.694429	-	DNAm	3	AMER2;AMER2	Island	exon_2;exon_1	Unclassified_Cell_type_specific	chr13	25171268	AMER2	AMER2	cg07920503 (+1019)
cg25908985	-0.694286	-	DNAm	3	IHH	S_Shore;Island	exon_1		chr2	219060343	IHH	IHH	cg25908985 (+124)
cg18144593	-0.693808	-	DNAm	3		S_Shore;Island			chr2	70889281
cg25701418	-0.693406	-	DNAm	3	MAGI1;MAGI1;MAGI1;MAGI1;MAGI1;MAGI1;MAGI1;MAGI1;MAGI1;MAGI1;MAGI1;MAGI1	Island	exon_1;5UTR;exon_1;5UTR;exon_1;5UTR;exon_1;5UTR;exon_1;5UTR;exon_1;5UTR	Unclassified	chr3	66038881	MAGI1	MAGI1	cg25701418 (-573)
cg13759674	-0.693356	-	DNAm	3	GRIN1;GRIN1;GRIN1;GRIN1;GRIN1	Island	exon_5;exon_6;exon_6;exon_5;exon_5	Promoter_Associated	chr9	137156753	GRIN1
cg08949339	-0.693049	-	DNAm	3	LINC00941	Island	exon_1	Unclassified	chr12	30796139	LINC00941
cg13024368	-0.692958	-	DNAm	3	DKK3;DKK3;DKK3;DKK3	Island	exon_1;exon_2;exon_2;exon_2	Unclassified_Cell_type_specific	chr11	12008541	DKK3	DKK3	cg13024368 (+1228)
cg01892516	-0.692676	-	DNAm	3	TTC6;FOXA1	S_Shelf;Island;N_Shelf	TSS1500;TSS200		chr14	37595327	FOXA1;TTC6	FOXA1	cg01892516 (-293)
cg22557662	-0.692488	-	DNAm	3	PPP1R14A;PPP1R14A	Island	TSS1500;TSS1500	Unclassified	chr19	38256734	PPP1R14A	PPP1R14A	cg22557662 (-143)
cg14424049	-0.692473	-	DNAm	3	LRRC7;LRRC7;LRRC7;LRRC7;LRRC7;LRRC7;LRRC7;LRRC7;LRRC7	Island	TSS1500;TSS1500;TSS1500;TSS200;TSS200;TSS200;TSS200;TSS200;TSS200		chr1	69567836	LRRC7
cg18499667	-0.692444	-	DNAm	3		N_Shore		NonGene_Associated	chr14	90060295		KCNK13	cg18499667 (-1470)
cg24880024	-0.692386	-	DNAm	3	TCHH	Island	exon_3	Unclassified_Cell_type_specific	chr1	152111233	TCHH	TCHH	cg24880024 (+4221)
cg11104510	-0.692302	-	DNAm	3	ETV1;ETV1;ETV1	Island;N_Shore	TSS1500;TSS1500;TSS1500	Promoter_Associated_Cell_type_specific	chr7	13989889	ETV1	ETV1	cg11104510 (+57)
cg22162281	-0.692238	-	DNAm	3	ZDBF2;ZDBF2;ZDBF2	N_Shore	TSS1500;TSS200;TSS200	Promoter_Associated	chr2	206274473	ZDBF2	ZDBF2	cg22162281 (-190)
cg09491991	-0.691821	-	DNAm	3	ISM1	Island	TSS1500		chr20	13220333	ISM1	ISM1	cg09491991 (-1438)
cg07167192	-0.691722	-	DNAm	3	CDC42BPB	Island	TSS1500	Unclassified	chr14	103058093	CDC42BPB	CDC42BPB	cg07167192 (-631)
cg09016242	-0.69155	-	DNAm	3	SALL1;SALL1	Island	exon_1;TSS1500		chr16	51151199	SALL1	SALL1	cg09016242 (+76)
cg09952395	-0.691441	-	DNAm	3	PLAAT5;PLAAT5;PLAAT5	Island	TSS200;TSS200;TSS200	Unclassified_Cell_type_specific	chr11	63491240	PLAAT5	HRASLS5	cg09952395 (-46)
cg24453699	-0.69136	-	DNAm	3		S_Shore;Island		Unclassified_Cell_type_specific	chr1	90725334		BARHL2	cg24453699 (-8097)
cg00926502	-0.691233	-	DNAm	3	BIVM;BIVM;BIVM;BIVM;POGLUT2;POGLUT2	Island	5UTR;exon_1;5UTR;exon_1;TSS1500;TSS1500	Promoter_Associated	chr13	102799199	BIVM;POGLUT2	BIVM;KDELC1;BIVM-ERCC5	cg00926502 (-192);cg00926502 (+150);cg00926502 (+89)
cg14589148	-0.691054	-	DNAm	3	BDNF;BDNF;BDNF;BDNF	Island;S_Shelf;S_Shore	TSS200;TSS1500;TSS1500;TSS1500		chr11	27722101	BDNF
cg04507775	-0.690937	-	DNAm	3	NID1	Island	exon_1	Unclassified	chr1	236064894	NID1	NID1	cg04507775 (+268)
cg24989739	-0.690746	-	DNAm	3	POPDC3	Island	TSS200		chr6	105180152	POPDC3	POPDC3	cg24989739 (-292)
cg19591206	-0.690404	-	DNAm	3	SLCO2A1	S_Shore;Island	TSS200		chr3	134029965	SLCO2A1	SLCO2A1	cg19591206 (+111)
cg02652475	-0.690274	-	DNAm	3	SPTSSB;SPTSSB	Island	TSS1500;TSS1500	Unclassified_Cell_type_specific	chr3	161372083	SPTSSB	SPTSSB	cg02652475 (+797)
cg25570913	-0.690198	-	DNAm	3		Island;N_Shore			chr13	112105579
cg23140554	-0.690008	-	DNAm	3	DCLK2;DCLK2;DCLK2;DCLK2;DCLK2	Island	5UTR;exon_1;5UTR;exon_1;exon_1		chr4	150078862	DCLK2	DCLK2	cg23140554 (-166)
cg23241637	-0.689822	-	DNAm	3	LOC105373780	S_Shore	TSS200	Unclassified	chr2	184599076	LOC105373780	ZNF804A	cg23241637 (+710)
cg18543270	-0.689659	-	DNAm	3		Island		Unclassified_Cell_type_specific	chr18	5543272		EPB41L3	cg18543270 (+970)
cg01786994	-0.689189	-	DNAm	3	DNAJA4;DNAJA4;DNAJA4;DNAJA4;DNAJA4;DNAJA4;DNAJA4;DNAJA4;DNAJA4;DNAJA4;DNAJA4	Island	5UTR;exon_1;5UTR;exon_1;5UTR;exon_1;exon_1;exon_1;exon_1;exon_1;exon_1		chr15	78264603	DNAJA4	DNAJA4	cg01786994 (+517)
cg26557404	-0.689133	-	DNAm	3	MYO5B	S_Shore	TSS1500	Unclassified	chr18	50195529	MYO5B	MYO5B	cg26557404 (-436)
cg06977689	-0.688921	-	DNAm	3		Island			chr18	80246591		PARD6G	cg06977689 (+955)
cg07302069	-0.688374	-	DNAm	3	HOXA7;HOXA7	Island;N_Shore;N_Shelf	exon_1;5UTR		chr7	27156667	HOXA7	HOXA7	cg07302069 (+10)
cg25764899	-0.688298	-	DNAm	3	TAL1;TAL1;TAL1;TAL1;TAL1;TAL1;TAL1	Island	5UTR;exon_1;TSS200;TSS200;TSS1500;TSS1500;TSS1500	Unclassified_Cell_type_specific	chr1	47232276	TAL1	TAL1	cg25764899 (-2505)
cg27116061	-0.688273	-	DNAm	3		S_Shore;N_Shelf;N_Shelf		Unclassified	chr16	3189638
cg17319142	-0.688038	-	DNAm	3	C1QL2	Island	TSS1500		chr2	119159005	C1QL2	C1QL2	cg17319142 (-116)
cg11128216	-0.687873	-	DNAm	3	PAX6;PAX6;PAX6;PAX6;PAX6;PAX6;PAX6;PAX6;PAX6	Island	TSS1500;TSS1500;TSS1500;TSS1500;TSS1500;TSS1500;TSS1500;TSS1500;TSS1500	Unclassified_Cell_type_specific	chr11	31804285	PAX6	PAX6	cg11128216 (+7025)
cg05858607	-0.687765	-	DNAm	3	DOCK1;DOCK1;DOCK1;DOCK1;DOCK1;DOCK1;DOCK1;DOCK1;DOCK1;DOCK1;DOCK1;DOCK1;DOCK1;DOCK1	Island	TSS1500;TSS1500;TSS1500;TSS1500;TSS1500;TSS1500;TSS1500;TSS1500;TSS1500;TSS1500;TSS1500;TSS1500;TSS1500;TSS1500		chr10	126905055	DOCK1	DOCK1	cg05858607 (-401)
cg11262906	-0.687468	-	DNAm	3	MCOLN2;MCOLN2	Island;N_Shore	TSS200;TSS200	Unclassified	chr1	84997209	MCOLN2	MCOLN2	cg11262906 (-269)
cg20804700	-0.687447	-	DNAm	3	MCOLN2;MCOLN2	Island;N_Shore	TSS200;TSS200	Unclassified	chr1	84997256	MCOLN2	MCOLN2	cg20804700 (-316)
cg00012397	-0.687439	-	DNAm	3	KCNC1;KCNC1;KCNC1	Island	5UTR;exon_1;TSS1500		chr11	17734888	KCNC1	KCNC1	cg00012397 (+99)
cg10614021	-0.68741	-	DNAm	3	GRIN2B;GRIN2B	N_Shore	5UTR;exon_1		chr12	13981552	GRIN2B	GRIN2B	cg10614021 (-1189)
cg16366843	-0.687088	-	DNAm	3		Island			chr14	101559749		DIO3	cg16366843 (-1602)
cg20993011	-0.686863	-	DNAm	3	SLC9A7P1	S_Shore	TSS200		chr12	98457243	SLC9A7P1
cg16086130	-0.686445	-	DNAm	3	ALDH1A3;ALDH1A3	Island	TSS1500;TSS1500		chr15	100879070	ALDH1A3	ALDH1A3	cg16086130 (-306)
cg22401066	-0.686308	-	DNAm	3		Island		Unclassified	chr6	122789596		SMPDL3A	cg22401066 (+426)
cg23219859	-0.686294	-	DNAm	3		Island		Unclassified	chr1	50333644
cg26297547	-0.685983	-	DNAm	3		Island;N_Shore			chr17	60150353		CA4	cg26297547 (+417)
cg17346177	-0.685965	-	DNAm	3	BEND6;BEND6;BEND6;BEND6;DST;DST;DST;DST	Island	5UTR;exon_1;5UTR;exon_1;TSS1500;TSS1500;TSS1500;TSS1500	Unclassified	chr6	56955289	BEND6;DST	BEND6	cg17346177 (-3)
cg00310968	-0.685956	-	DNAm	3	SPAG17	Island	TSS200		chr1	118185281	SPAG17	SPAG17	cg00310968 (-58)
cg18991611	-0.685282	-	DNAm	3		Island			chr8	48556268
cg15170605	-0.684871	-	DNAm	3	ADD2;ADD2;ADD2;ADD2;ADD2	Island	TSS200;TSS200;TSS1500;TSS200;TSS200	Unclassified_Cell_type_specific	chr2	70768327	ADD2	ADD2	cg15170605 (-150)
cg01423335	-0.684502	-	DNAm	3		S_Shore			chr13	93228857		GPC6	cg01423335 (+2015)
cg02202980	-0.684434	-	DNAm	3	CFAP91;CFAP91;CFAP91;CFAP91	Island	TSS200;TSS200;TSS200;TSS200	Unclassified	chr3	119703021	CFAP91	MAATS1	cg02202980 (-1)
cg24400921	-0.684368	-	DNAm	3	PRICKLE1	S_Shore;Island	TSS1500	Unclassified_Cell_type_specific	chr12	42590535	PRICKLE1	PRICKLE1	cg24400921 (-765)
cg01493740	-0.684185	-	DNAm	3				Unclassified_Cell_type_specific	chr6	121436857		GJA1	cg01493740 (+1165)
cg14899716	-0.684106	-	DNAm	3		Island		Unclassified	chr1	42381316		RIMKLA	cg14899716 (+510)
cg27088830	-0.683289	-	DNAm	3	LINC00473;LINC00473;LINC00602	N_Shore	exon_1;exon_1;TSS200		chr6	165987530	LINC00473;LINC00602
cg06705526	-0.683283	-	DNAm	3	SV2C;SV2C;SV2C;SV2C	S_Shore;Island	5UTR;exon_1;5UTR;exon_1	Unclassified_Cell_type_specific	chr5	76083511	SV2C	SV2C	cg06705526 (+339)
cg22517656	-0.683249	-	DNAm	3		Island			chr22	25282648
cg04275490	-0.682922	-	DNAm	3		Island		Unclassified_Cell_type_specific	chr4	54101256		GSX2	cg04275490 (+1225)
cg13519184	-0.682765	-	DNAm	3	NLGN1;NLGN1;NLGN1;NLGN1;NLGN1;NLGN1;NLGN1;NLGN1;NLGN1;NLGN1;NLGN1;NLGN1;NLGN1;NLGN1	S_Shore;N_Shore	5UTR;exon_1;5UTR;exon_1;5UTR;exon_1;5UTR;exon_1;TSS1500;TSS1500;TSS1500;TSS1500;TSS1500;TSS1500		chr3	173396516	NLGN1	NLGN1	cg13519184 (-1932)
cg24773720	-0.682367	-	DNAm	3	GHR;GHR;GHR	S_Shore;Island	TSS1500;TSS200;TSS200		chr5	42424423	GHR	GHR	cg24773720 (-29)
cg20530585	-0.682293	-	DNAm	3	WWTR1-AS1;WWTR1;WWTR1	Island	exon_1;TSS1500;TSS1500		chr3	149658249	WWTR1;WWTR1-AS1
cg22091297	-0.682057	-	DNAm	3	TNFRSF19;TNFRSF19;TNFRSF19;TNFRSF19;TNFRSF19;TNFRSF19	Island	5UTR;exon_1;5UTR;exon_1;5UTR;exon_1		chr13	23579365	TNFRSF19	TNFRSF19	cg22091297 (+5)
cg01157070	-0.682029	-	DNAm	3	GNAO1-AS1	S_Shelf	TSS200	Unclassified_Cell_type_specific	chr16	56194599	GNAO1-AS1	GNAO1	cg01157070 (+2816)
cg02400740	-0.68201	-	DNAm	3	TWIST1;TWIST1	Island	TSS1500;TSS1500	Unclassified_Cell_type_specific	chr7	19118315	TWIST1	TWIST1	cg02400740 (-643)
cg03901784	-0.681834	-	DNAm	3	BIVM;BIVM;BIVM;BIVM;POGLUT2;POGLUT2	Island	5UTR;exon_1;5UTR;exon_1;TSS1500;TSS1500	Promoter_Associated	chr13	102799186	BIVM;POGLUT2	BIVM;KDELC1;BIVM-ERCC5	cg03901784 (+137);cg03901784 (-179);cg03901784 (+76)
cg18249634	-0.681827	-	DNAm	3		N_Shore;N_Shelf;Island			chr3	32818975		TRIM71	cg18249634 (+957)
cg03294719	-0.680218	-	DNAm	3	POGLUT2;POGLUT2	Island	TSS1500;TSS1500		chr13	102799869	POGLUT2	BIVM;KDELC1;BIVM-ERCC5	cg03294719 (+820);cg03294719 (+759);cg03294719 (-862)
cg00361495	-0.679868	-	DNAm	3	TRIL	Island	exon_1	Unclassified	chr7	28955842	TRIL	TRIL	cg00361495 (+2450)
cg06911121	-0.679747	-	DNAm	3	TBX5;TBX5	S_Shelf;Island	TSS1500;TSS1500	Unclassified_Cell_type_specific	chr12	114409359	TBX5	TBX5	cg06911121 (-917)
cg05118482	-0.679653	-	DNAm	3	SCNN1G	Island;N_Shelf	TSS1500	Unclassified	chr16	23182501	SCNN1G	SCNN1G	cg05118482 (-214)
cg06468908	-0.67951	-	DNAm	3	COL25A1;COL25A1;COL25A1;COL25A1;COL25A1;COL25A1;COL25A1;COL25A1-DT	Island	exon_1;5UTR;5UTR;exon_1;5UTR;exon_1;exon_1;TSS1500	Unclassified_Cell_type_specific	chr4	109302557	COL25A1;COL25A1-DT	COL25A1	cg06468908 (+86)
cg02245612	-0.679399	-	DNAm	3		S_Shelf;Island			chr19	5293600		PTPRS	cg02245612 (-7360)
cg04739123	-0.679339	-	DNAm	3	LINC01116	Island	TSS1500	Unclassified	chr2	176638126	LINC01116
cg05659097	-0.679289	-	DNAm	3	C5orf38;C5orf38	S_Shore	exon_4;exon_4		chr5	2757130	C5orf38	C5orf38	cg05659097 (+4982)
cg08999486	-0.67889	-	DNAm	3		Island			chr14	103056968		CDC42BPB	cg08999486 (+494)
cg14270348	-0.678667	-	DNAm	3	NAV2;NAV2;NAV2;NAV2-AS6	Island	exon_1;exon_1;exon_1;exon_1		chr11	19713730	NAV2;NAV2-AS6	NAV2	cg14270348 (+133)
cg03007522	-0.678607	-	DNAm	3	SNORA99	Island;N_Shelf	TSS200	Unclassified_Cell_type_specific	chr8	11705176	SNORA99	GATA4	cg03007522 (-3057)
cg16802646	-0.678386	-	DNAm	3	WWC1;WWC1;WWC1	N_Shore	TSS200;TSS200;TSS200	Unclassified	chr5	168291478	WWC1	WWC1	cg16802646 (-672)
cg03930088	-0.678226	-	DNAm	3		Island		Unclassified	chr4	186726241		FAT1	cg03930088 (-2386)
cg20818778	-0.677826	-	DNAm	3	GNG4;GNG4;GNG4	N_Shore;S_Shore	TSS1500;TSS1500;TSS1500	Unclassified_Cell_type_specific	chr1	235650845	GNG4	GNG4	cg20818778 (-852)
cg03281661	-0.677694	-	DNAm	3		Island;N_Shelf;N_Shelf		Unclassified	chr16	3189458
cg05488043	-0.677607	-	DNAm	3	P2RY1;P2RY1	Island	5UTR;exon_1		chr3	152835272	P2RY1	P2RY1	cg05488043 (+579)
cg12152867	-0.677205	-	DNAm	3	DST-AS1;DST;DST;DST;DST	Island	TSS200;TSS1500;TSS1500;TSS1500;TSS1500	Unclassified	chr6	56843927	DST;DST-AS1	DST	cg12152867 (+7989)
cg14455366	-0.676953	-	DNAm	3	NFIB;NFIB;NFIB;NFIB;NFIB;NFIB;NFIB;NFIB	Island	TSS200;TSS200;TSS200;TSS200;TSS200;TSS200;TSS200;TSS200	Unclassified_Cell_type_specific	chr9	14314159	NFIB	NFIB	cg14455366 (-492)
cg12861945	-0.676844	-	DNAm	3	FAM218A	Island	TSS200	Promoter_Associated_Cell_type_specific	chr4	164956933	FAM218A	FAM218A	cg12861945 (-15)
cg08016383	-0.676621	-	DNAm	3		Island		Promoter_Associated	chr15	100341815		ADAMTS17	cg08016383 (+190)
cg16562959	-0.676484	-	DNAm	3		N_Shelf			chr6	166005991
cg15579817	-0.676454	-	DNAm	3	VAX2	Island;N_Shelf	exon_1		chr2	70900649	VAX2	VAX2	cg15579817 (+59)
cg20761860	-0.67597	-	DNAm	3	IL13;IL13;IL13;TH2LCRR;TH2LCRR	Island	TSS200;TSS200;TSS200;TSS1500;TSS1500	Unclassified	chr5	132656422	IL13;TH2LCRR	IL13	cg20761860 (-1751)
cg20357628	-0.675456	-	DNAm	3	PHACTR3;PHACTR3	Island	5UTR;exon_1		chr20	59604792	PHACTR3	PHACTR3	cg20357628 (+244)
cg17754510	-0.675455	-	DNAm	3		S_Shore;S_Shore			chr6	10391179
cg15418826	-0.675359	-	DNAm	3		Island			chr12	39442910		KIF21A	cg15418826 (+76)
cg10724086	-0.675287	-	DNAm	3	TTC6;TTC6;FOXA1	S_Shelf;Island;N_Shelf	5UTR;exon_1;TSS1500	Unclassified_Cell_type_specific	chr14	37595996	FOXA1;TTC6	FOXA1	cg10724086 (-962)
cg26385074	-0.675177	-	DNAm	3	NAT16;NAT16;NAT16	Island	exon_4;exon_3;exon_3	Unclassified	chr7	101173459	NAT16	NAT16;VGF	cg26385074 (+6817);cg26385074 (-7866)
cg02983950	-0.674948	-	DNAm	3					chr1	38476548
cg20944305	-0.674851	-	DNAm	3	P2RY1	Island	exon_1	Promoter_Associated	chr3	152835884	P2RY1	P2RY1	cg20944305 (+1191)
cg00795341	-0.674648	-	DNAm	3	THBS4;THBS4	Island	TSS1500;TSS1500		chr5	80035106	THBS4	THBS4	cg00795341 (-242)
cg12130328	-0.67452	-	DNAm	3		Island		Unclassified	chr1	81803334
cg22823146	-0.674515	-	DNAm	3	GPR27	Island	TSS1500	Unclassified_Cell_type_specific	chr3	71753443	GPR27	GPR27	cg22823146 (-607)
cg12664209	-0.674335	-	DNAm	3	ISM1	Island	TSS1500		chr20	13220307	ISM1	ISM1	cg12664209 (-1464)
cg16596604	-0.674157	-	DNAm	3		N_Shore			chr16	21283626
cg09213102	-0.673858	-	DNAm	3	CALB2;CALB2;CALB2	N_Shore	TSS1500;TSS1500;TSS1500	Unclassified	chr16	71358470	CALB2	CALB2	cg09213102 (-246)
cg00105606	-0.673339	-	DNAm	3	FA2H	Island	TSS200	Unclassified	chr16	74774863	FA2H	FA2H	cg00105606 (-38)
cg18044663	-0.673131	-	DNAm	3	GFRA1;GFRA1;GFRA1;GFRA1;GFRA1;GFRA1;GFRA1;GFRA1;GFRA1;GFRA1	Island	5UTR;exon_1;5UTR;exon_1;5UTR;exon_1;5UTR;exon_1;TSS1500;TSS200		chr10	116272569	GFRA1	GFRA1	cg18044663 (+898)
cg22024281	-0.673128	-	DNAm	3	EXT1	Island	TSS200	Promoter_Associated	chr8	118111869	EXT1	EXT1	cg22024281 (-16)
cg22489498	-0.673043	-	DNAm	3		S_Shelf;S_Shore;Island			chr1	213989368		PROX1	cg22489498 (+1425)
cg03637878	-0.673019	-	DNAm	3	JAM3;JAM3	N_Shore	TSS200;TSS200	Unclassified	chr11	134068893	JAM3	JAM3	cg03637878 (-32)
cg13890706	-0.672741	-	DNAm	3	GFRA1;GFRA1;GFRA1;GFRA1;GFRA1;GFRA1;GFRA1;GFRA1;GFRA1;GFRA1	Island	5UTR;exon_1;TSS1500;TSS1500;TSS1500;TSS1500;TSS1500;TSS1500;TSS1500;TSS1500		chr10	116273603	GFRA1	GFRA1	cg13890706 (-136)
cg13884903	-0.672345	-	DNAm	3	LINC00261	S_Shore;N_Shelf;N_Shore	TSS200		chr20	22578708	LINC00261	FOXA2	cg13884903 (+5755)
cg15825786	-0.672344	-	DNAm	3	ADGRA1;ADGRA1-AS1	Island	TSS200;TSS1500		chr10	133087793	ADGRA1;ADGRA1-AS1	ADGRA1	cg15825786 (-112)
cg05583020	-0.671493	-	DNAm	3		S_Shelf;N_Shore			chr10	69577191		NEUROG3	cg05583020 (-3953)
cg21348997	-0.671218	-	DNAm	3	ARNT2;ARNT2	Island	5UTR;exon_1		chr15	80404467	ARNT2	ARNT2	cg21348997 (+116)
cg18848688	-0.671145	-	DNAm	3	LIFR;LIFR;LIFR;LIFR;LIFR-AS1;LIFR-AS1;LIFR	Island	5UTR;exon_1;5UTR;exon_1;exon_1;exon_1;TSS1500	Unclassified	chr5	38557284	LIFR;LIFR-AS1
cg18254147	-0.671035	-	DNAm	3	ACSL6;ACSL6;ACSL6;ACSL6;ACSL6	Island	TSS1500;TSS1500;TSS1500;TSS200;TSS200		chr5	132011889	ACSL6	ACSL6	cg18254147 (-227)
cg01146232	-0.670968	-	DNAm	3	SALL1;SALL1	Island	exon_1;TSS1500		chr16	51151236	SALL1	SALL1	cg01146232 (+39)
cg04002618	-0.670805	-	DNAm	3	PHACTR2;PHACTR2;PHACTR2;PHACTR2;PHACTR2	Island	5UTR;exon_1;5UTR;exon_1;exon_1	Promoter_Associated	chr6	143677968	PHACTR2	PHACTR2	cg04002618 (+3)
cg20121142	-0.670756	-	DNAm	3	TWIST1;TWIST1	Island	TSS1500;TSS1500	Unclassified_Cell_type_specific	chr7	19118378	TWIST1	TWIST1	cg20121142 (-706)
cg15627078	-0.670511	-	DNAm	3	TNFRSF19;TNFRSF19;TNFRSF19;TNFRSF19;TNFRSF19;TNFRSF19	Island	5UTR;exon_1;5UTR;exon_1;5UTR;exon_1		chr13	23579382	TNFRSF19	TNFRSF19	cg15627078 (+22)
cg05062333	-0.670362	-	DNAm	3	EYA4;EYA4;EYA4;EYA4;EYA4;EYA4;EYA4	Island;N_Shore	TSS1500;TSS1500;TSS1500;TSS1500;TSS1500;TSS1500;TSS1500		chr6	133241131	EYA4	EYA4	cg05062333 (-455)
cg18438793	-0.670234	-	DNAm	3		Island		Unclassified_Cell_type_specific	chr1	39684165		HPCAL4	cg18438793 (+7524)
cg10324219	-0.670228	-	DNAm	3	GLB1L2;GLB1L2;GLB1L2;GLB1L2;GLB1L2	N_Shore	TSS1500;TSS1500;TSS1500;TSS1500;TSS1500	Unclassified	chr11	134331681	GLB1L2	GLB1L2	cg10324219 (-193)
cg10445453	-0.66993	-	DNAm	3	ADAMTS14;ADAMTS14;ADAMTS14;ADAMTS14	Island	5UTR;exon_1;5UTR;exon_1		chr10	70672784	ADAMTS14	ADAMTS14	cg10445453 (-19)
cg11752769	-0.669637	-	DNAm	3	CR1L	Island	TSS200	Unclassified	chr1	207645078	CR1L	CR1L	cg11752769 (-96)
cg27515369	-0.669568	-	DNAm	3	SPSB4;SPSB4	Island	5UTR;exon_1	Unclassified_Cell_type_specific	chr3	141051757	SPSB4	SPSB4	cg27515369 (+355)
cg06759058	-0.669413	-	DNAm	3		Island			chr6	28635087
cg01535733	-0.669195	-	DNAm	3	RGS17;RGS17	Island	5UTR;exon_1	Unclassified_Cell_type_specific	chr6	153131185	RGS17
cg12912737	-0.669171	-	DNAm	3	REM1;DEFB124	N_Shore	TSS200;TSS200		chr20	31475235	DEFB124;REM1	REM1;DEFB124	cg12912737 (-58);cg12912737 (-2222)
cg04098866	-0.668998	-	DNAm	3		Island			chr16	51156290		SALL1	cg04098866 (-5015)
cg07820868	-0.66885	-	DNAm	3		S_Shore;N_Shore;N_Shelf			chr1	118986015		TBX15	cg07820868 (+1790)
cg14394550	-0.668785	-	DNAm	3	EGR3;EGR3;EGR3	Island	exon_2;exon_2;exon_2		chr8	22690887	EGR3	EGR3	cg14394550 (+2415)
cg12803724	-0.668692	-	DNAm	3	ZC2HC1A;ZC2HC1A;ZC2HC1A;ZC2HC1A;ZC2HC1A	Island	5UTR;exon_1;5UTR;exon_1;exon_1	Promoter_Associated	chr8	78666125	ZC2HC1A	ZC2HC1A	cg12803724 (+78)
cg00338080	-0.668532	-	DNAm	3		Island		Unclassified	chr7	76260341
cg02574502	-0.668145	-	DNAm	3	CACNG8	S_Shelf;Island	exon_4	Unclassified	chr19	53982804	CACNG8	CACNG6	cg02574502 (-9484)
cg14458834	-0.667935	-	DNAm	3	HOXB4	S_Shore;N_Shelf	exon_1	Unclassified	chr17	48578032	HOXB4	HOXB4	cg14458834 (+2079)
cg02126950	-0.667767	-	DNAm	3		N_Shore			chr14	47674181		MDGA2	cg02126950 (+408)
cg11654179	-0.66772	-	DNAm	3		Island		Promoter_Associated	chr12	57604979		DTX3	cg11654179 (+145)
cg22741823	-0.667382	-	DNAm	3	SGMS2;SGMS2;SGMS2;SGMS2;SGMS2;SGMS2;SGMS2;SGMS2	Island	5UTR;exon_1;5UTR;exon_1;5UTR;exon_1;5UTR;exon_1	Unclassified_Cell_type_specific	chr4	107825119	SGMS2	SGMS2	cg22741823 (+556)
cg13326227	-0.667314	-	DNAm	3	INSM1	S_Shelf;Island	exon_1		chr20	20368524	INSM1	INSM1	cg13326227 (+403)
cg06076323	-0.667122	-	DNAm	3	ARHGEF10;ARHGEF10;ARHGEF10	Island	TSS200;TSS200;TSS200	Unclassified_Cell_type_specific	chr8	1823914	ARHGEF10	ARHGEF10	cg06076323 (-101)
cg06808498	-0.666756	-	DNAm	3	SIX6	S_Shore;N_Shore	TSS1500		chr14	60507807	SIX6	SIX6	cg06808498 (-1144)
cg18040241	-0.666653	-	DNAm	3	GLB1L2;GLB1L2;GLB1L2;GLB1L2;GLB1L2	N_Shore	TSS1500;TSS1500;TSS1500;TSS1500;TSS1500	Unclassified	chr11	134331688	GLB1L2	GLB1L2	cg18040241 (-186)
cg04115680	-0.666649	-	DNAm	3	SRRM3;SRRM3	Island	exon_4;exon_4		chr7	76259911	SRRM3
cg26818735	-0.666562	-	DNAm	3	TWIST1;TWIST1	Island	exon_1;exon_1		chr7	19116998	TWIST1	TWIST1	cg26818735 (+674)
cg25729826	-0.666024	-	DNAm	3	CASR	Island	TSS200		chr3	122184248	CASR	CASR	cg25729826 (-86)
cg06249604	-0.665625	-	DNAm	3	RNF39;RNF39	Island;N_Shelf	exon_4;exon_4	Unclassified_Cell_type_specific	chr6	30071429	RNF39	PPP1R11;RNF39	cg06249604 (+4341);cg06249604 (+4458)
cg17444904	-0.665419	-	DNAm	3	PRR15;PRR15	Island;N_Shore;N_Shelf	TSS200;TSS200		chr7	29563637	PRR15	PRR15	cg17444904 (-174)
cg09072162	-0.665412	-	DNAm	3	PCSK9;PCSK9	Island	TSS200;TSS1500		chr1	55039507	PCSK9	PCSK9	cg09072162 (-41)
[truncated: 922 more rows]
