# Supplementary material for: An integrative molecular map of pediatric B-cell precursor acute lymphoblastic leukemia
Source: Commun Med (Lond). 2026 Apr 11;6:222. doi: 10.1038/s43856-026-01568-9 (PMC13079846; doi:10.1038/s43856-026-01568-9)
Supplement: Supplementary file 11 — Supplementary Data S8 [file 43856_2026_1568_MOESM11_ESM.xlsx]

## Sheet: Supplementary Data S8
Supplementary Data S8. Significantly enriched pathways (FDR <0.01) within each CME and data modality (genes or annotated CpG sites).
Gene_set	Term	P-value	Adjusted P-value	Odds Ratio	Combined Score	Genes	CME	_-log10FDR_fdr	ngenes	Dataset	Cluster	Pathway_Cluster
MSigDB_Hallmark_2020	E2F Targets	6.97922e-08	1.88439e-06	7.88203	129.878	GINS1;TCF19;TOP2A;RNASEH2A;RPA2;HMMR;NME1;UNG;CDC20;UBE2T;MCM3;DLGAP5;ASF1B	Negative_CME4	5.72483	13	GEX	0	Cell cycle regulation/B-cell development
GO_Biological_Process_2023	DNA Metabolic Process (GO:0006259)	5.27886e-06	0.0039961	5.66693	68.8634	TOP2A;HPF1;RNASEH2A;UBE2T;ACTL6A;RUVBL1;MCM3;UBE2V2;RPA2;DNTT;RAG1;UNG	Negative_CME4	2.39836	12	GEX	0	Cell cycle regulation/B-cell development
GO_Biological_Process_2023	Regulation Of Interleukin-13 Production (GO:0032656)	1.8858e-05	0.00346987	499.15	5430.04	IRF4;LEF1	Negative_CME5	2.45969	2	GEX
GO_Biological_Process_2023	Cardiac Muscle Contraction (GO:0060048)	3.80845e-05	0.00350377	332.633	3384.78	CAMK2D;TTN	Negative_CME5	2.45546	2	GEX
GO_Biological_Process_2023	Regulation Of Interleukin-4 Production (GO:0032673)	7.93585e-05	0.00486732	221.622	2092.45	IRF4;LEF1	Negative_CME5	2.31271	2	GEX
MSigDB_Hallmark_2020	G2-M Checkpoint	1.20652e-44	2.53369e-43	34.4738	3486.19	H2AX;TOP2A;TROAP;TTK;HMMR;KIF11;MKI67;SMC4;AURKB;CKS1B;KIF15;SMC2;CDC20;CCNB2;CDC45;CHAF1A;RACGAP1;EXO1;CHEK1;E2F1;NUSAP1;E2F2;RAD54L;MYBL2;NEK2;POLE;PLK4;POLQ;UBE2C;KIF23;CDC6;KNL1;CDC25A;NDC80;CCNA2;CENPE;TPX2;CENPF;NASP;INCENP;PRC1;CDK1;BIRC5;KIF2C	Negative_CME6	42.5962	44	GEX	0	Cell cycle regulation
MSigDB_Hallmark_2020	E2F Targets	1.33825e-42	1.40517e-41	30.2135	2913.1	H2AX;TOP2A;DNMT1;PCNA;MCM7;DSCC1;BUB1B;CDCA8;HMMR;MKI67;SMC4;AURKB;CKS1B;CDC20;RAD51AP1;CCNB2;RACGAP1;CHEK1;MYBL2;POLE;DLGAP5;E2F8;PLK4;HELLS;RRM2;LIG1;SPAG5;ATAD2;CDC25A;CIT;CENPE;DIAPH3;MELK;NASP;UBE2T;CDK1;DEPDC1;BIRC5;CENPM;MCM4;KIF2C;SPC24;ASF1B;SPC25	Negative_CME6	40.8523	44	GEX	0	Cell cycle regulation
GO_Biological_Process_2023	Mitotic Sister Chromatid Segregation (GO:0000070)	1.18483e-26	6.74167e-24	34.4137	2054.41	CDCA5;NCAPG2;KIF14;CDCA8;NCAPG;KIF11;SMC4;NCAPH;SMC2;CCNB1;NUSAP1;KNTC1;CEP55;DLGAP5;SPAG5;KIF23;NDC80;ZWINT;SGO1;TPX2;CENPE;KIF18A;KIFC1;PRC1;KIF2C	Negative_CME6	23.1712	25	GEX	0	Cell cycle regulation
GO_Biological_Process_2023	Mitotic Spindle Organization (GO:0007052)	4.13419e-18	1.17092e-15	30.8707	1235.67	CDCA8;KIF23;TTK;KIF11;WDR62;AURKB;NDC80;CENPE;TPX2;CCNB1;INCENP;KIFC1;PRC1;NUF2;BIRC5;DLGAP5;SPC25	Negative_CME6	14.9315	17	GEX	0	Cell cycle regulation
GO_Biological_Process_2023	Positive Regulation Of Cell Cycle Process (GO:0090068)	6.17357e-18	1.17092e-15	22.5438	893.326	PLK4;SPAG5;NCAPG2;KIF14;CDCA8;NCAPG;KIF23;CDC6;SMC4;NCAPH;NDC80;AURKB;SMC2;CIT;RACGAP1;INCENP;NUSAP1;BIRC5;E2F8	Negative_CME6	14.9315	19	GEX	0	Cell cycle regulation
MSigDB_Hallmark_2020	Mitotic Spindle	3.03147e-16	2.12203e-15	13.2682	474.105	TOP2A;KIF23;TTK;KIF11;SMC4;NDC80;KIF15;ANLN;CCNB2;CENPE;TPX2;CENPF;RACGAP1;INCENP;PRC1;CDK1;NUSAP1;BIRC5;KIF2C;KNTC1;NEK2;DLGAP5	Negative_CME6	14.6732	22	GEX	0	Cell cycle regulation
GO_Biological_Process_2023	Microtubule Cytoskeleton Organization Involved In Mitosis (GO:1902850)	1.8427e-17	2.62124e-15	39.8175	1534.28	CDCA8;TTK;KIF11;WDR62;AURKB;NDC80;CENPE;CCNB1;INCENP;NUF2;NUSAP1;CDK1;BIRC5;DLGAP5;SPC25	Negative_CME6	14.5815	15	GEX	0	Cell cycle regulation
GO_Biological_Process_2023	Spindle Assembly Checkpoint Signaling (GO:0071173)	1.46637e-14	1.19195e-12	59.0087	1879.63	CDC20;CENPF;NUF2;BUB1B;TTK;KNTC1;HASPIN;NDC80;ZWINT;SPC24;SPC25	Negative_CME6	11.9237	11	GEX	0	Cell cycle regulation
GO_Biological_Process_2023	Mitotic Spindle Assembly Checkpoint Signaling (GO:0007094)	1.46637e-14	1.19195e-12	59.0087	1879.63	CDC20;CENPF;NUF2;BUB1B;TTK;KNTC1;HASPIN;NDC80;ZWINT;SPC24;SPC25	Negative_CME6	11.9237	11	GEX	0	Cell cycle regulation
GO_Biological_Process_2023	Mitotic Spindle Checkpoint Signaling (GO:0071174)	1.46637e-14	1.19195e-12	59.0087	1879.63	CDC20;CENPF;NUF2;BUB1B;TTK;KNTC1;HASPIN;NDC80;ZWINT;SPC24;SPC25	Negative_CME6	11.9237	11	GEX	0	Cell cycle regulation
GO_Biological_Process_2023	protein-DNA Complex Assembly (GO:0065004)	2.4098e-14	1.47068e-12	31.6599	992.748	H2AX;H2BC9;H4C9;H2BC3;H2BC17;H2BC13;H2BC14;CHAF1A;RAD51;NASP;H3C14;H2BC11;ASF1B	Negative_CME6	11.8325	13	GEX	0	Cell cycle regulation
GO_Biological_Process_2023	Negative Regulation Of Mitotic Metaphase/Anaphase Transition (GO:0045841)	2.58468e-14	1.47068e-12	54.7882	1714.14	CDC20;CENPF;NUF2;BUB1B;TTK;KNTC1;HASPIN;NDC80;ZWINT;SPC24;SPC25	Negative_CME6	11.8325	11	GEX	0	Cell cycle regulation
GO_Biological_Process_2023	Metaphase Plate Congression (GO:0051310)	2.4098e-14	1.47068e-12	31.6599	992.748	CDCA5;KIF14;CDCA8;NDC80;CENPE;CCNB1;CENPF;KIF18A;INCENP;KIFC1;KIF2C;FAM83D;CEP55	Negative_CME6	11.8325	13	GEX	0	Cell cycle regulation
GO_Biological_Process_2023	Nucleosome Assembly (GO:0006334)	1.31413e-13	6.79762e-12	33.672	998.726	H2AX;H2BC9;H2BC13;H2BC14;CHAF1A;H4C9;NASP;H3C14;H2BC3;H2BC11;H2BC17;ASF1B	Negative_CME6	11.1676	12	GEX	0	Cell cycle regulation
GO_Biological_Process_2023	Sister Chromatid Segregation (GO:0000819)	1.90442e-13	9.03013e-12	42.5957	1247.6	TOP2A;SGO1;KIF18A;SPAG5;KIFC1;NCAPG2;NUSAP1;KNTC1;SMC4;NDC80;ZWINT	Negative_CME6	11.0443	11	GEX	0	Cell cycle regulation
GO_Biological_Process_2023	Mitotic Metaphase Plate Congression (GO:0007080)	5.31884e-13	2.32802e-11	29.0158	820.054	CDT1;CENPE;CCNB1;KIF18A;KIFC1;CDCA5;NUF2;KIF14;CDCA8;KIF2C;CEP55;NDC80	Negative_CME6	10.633	12	GEX	0	Cell cycle regulation
GO_Biological_Process_2023	Mitotic Spindle Assembly (GO:0090307)	8.00216e-13	3.25231e-11	49.4567	1377.56	TPX2;RACGAP1;INCENP;KIFC1;PRC1;CDCA8;BIRC5;KIF23;KIF11;AURKB	Negative_CME6	10.4878	10	GEX	0	Cell cycle regulation
GO_Biological_Process_2023	Regulation Of Chromosome Segregation (GO:0051983)	1.47941e-12	5.61189e-11	68.7902	1873.8	CDCA2;NCAPG2;NCAPG;KIF2C;CDC6;MKI67;SMC4;NCAPH;SMC2	Negative_CME6	10.2509	9	GEX	0	Cell cycle regulation
GO_Biological_Process_2023	Mitotic Nuclear Division (GO:0140014)	2.12411e-12	7.55388e-11	31.9273	858.131	SGO1;KIF18A;SPAG5;UBE2C;KIFC1;NCAPG2;NUSAP1;KNTC1;SMC4;NDC80;ZWINT	Negative_CME6	10.1218	11	GEX	0	Cell cycle regulation
GO_Biological_Process_2023	Positive Regulation Of Chromosome Separation (GO:1905820)	2.86248e-12	9.5809e-11	109.344	2906.3	INCENP;NCAPG2;CDCA8;NCAPG;BIRC5;SMC4;NCAPH;SMC2	Negative_CME6	10.0186	8	GEX	0	Cell cycle regulation
GO_Biological_Process_2023	Nucleosome Organization (GO:0034728)	4.28262e-12	1.35378e-10	23.3571	611.407	H2AX;H2BC9;H2BC13;H2BC14;CHAF1A;H4C9;NASP;H3C14;H2BC3;H2BC11;H2BC17;ASF1B	Negative_CME6	9.86845	12	GEX	0	Cell cycle regulation
GO_Biological_Process_2023	Positive Regulation Of Chromosome Segregation (GO:0051984)	1.39487e-11	4.17726e-10	78.0873	1951.84	CCNB1;NCAPG2;CDK1;NCAPG;CDC6;SMC4;NCAPH;SMC2	Negative_CME6	9.37911	8	GEX	0	Cell cycle regulation
GO_Biological_Process_2023	Mitotic Cytokinesis (GO:0000281)	3.47281e-11	9.88015e-10	23.1986	558.702	ANLN;RACGAP1;INCENP;NUSAP1;BIRC5;CDCA8;KIF23;KIF20A;CEP55;AURKB;CIT	Negative_CME6	9.00524	11	GEX	0	Cell cycle regulation
GO_Biological_Process_2023	Mitotic Spindle Elongation (GO:0000022)	7.73325e-11	2.0001e-09	404.589	9420.01	RACGAP1;INCENP;PRC1;BIRC5;CDCA8;KIF23	Negative_CME6	8.69895	6	GEX	0	Cell cycle regulation
GO_Biological_Process_2023	Mitotic Spindle Midzone Assembly (GO:0051256)	7.73325e-11	2.0001e-09	404.589	9420.01	RACGAP1;INCENP;PRC1;BIRC5;CDCA8;KIF23	Negative_CME6	8.69895	6	GEX	0	Cell cycle regulation
GO_Biological_Process_2023	Positive Regulation Of Mitotic Sister Chromatid Separation (GO:1901970)	2.59821e-10	6.42774e-09	79.1724	1747.42	CDC20;UBE2C;INCENP;CDCA8;BIRC5;AURKB;DLGAP5	Negative_CME6	8.19194	7	GEX	0	Cell cycle regulation
GO_Biological_Process_2023	Cytoskeleton-Dependent Cytokinesis (GO:0061640)	4.69516e-10	1.11314e-08	17.3794	373.298	ANLN;RACGAP1;INCENP;NUSAP1;BIRC5;CDCA8;KIF23;KIF20A;CEP55;AURKB;CIT	Negative_CME6	7.95345	11	GEX	0	Cell cycle regulation
GO_Biological_Process_2023	DNA Metabolic Process (GO:0006259)	6.41571e-10	1.46022e-08	6.96104	147.345	TOP2A;POLQ;LIG1;MCM7;MCM10;TYMS;FAM111B;RAD51AP1;RECQL4;CDC45;RAD51;ORC1;EXO1;UBE2T;CHEK1;CDK1;PCLAF;MCM4;POLE	Negative_CME6	7.83558	19	GEX	0	Cell cycle regulation
GO_Biological_Process_2023	Chromosome Condensation (GO:0030261)	2.06125e-09	4.51097e-08	32.1209	642.417	TOP2A;H1-5;CDCA5;NUSAP1;NCAPG;SMC4;NCAPH;SMC2	Negative_CME6	7.34573	8	GEX	0	Cell cycle regulation
GO_Biological_Process_2023	Regulation Of Cell Cycle Process (GO:0010564)	2.44085e-09	5.14386e-08	12.3252	244.42	CDCA2;RACGAP1;SPAG5;PRC1;CHEK1;NEK2;KIF2C;KIF20A;KIF11;MKI67;PKMYT1;AURKB	Negative_CME6	7.28871	12	GEX	0	Cell cycle regulation
GO_Biological_Process_2023	Positive Regulation Of Cytokinesis (GO:0032467)	2.93928e-09	5.97304e-08	30.3333	595.901	RACGAP1;INCENP;KIF14;CDCA8;BIRC5;KIF23;CDC6;CIT	Negative_CME6	7.2238	8	GEX	0	Cell cycle regulation
GO_Biological_Process_2023	Cell Cycle G2/M Phase Transition (GO:0044839)	4.12346e-09	8.0905e-08	28.7339	554.754	CCNA2;CCNB1;MELK;CDK1;FOXM1;PKMYT1;AURKB;CDC25A	Negative_CME6	7.09202	8	GEX	0	Cell cycle regulation
GO_Biological_Process_2023	Regulation Of Mitotic Sister Chromatid Separation (GO:0010965)	4.50761e-09	8.54944e-08	334.864	6435.25	CCNB1;INCENP;BIRC5;CDCA8;AURKB	Negative_CME6	7.06806	5	GEX	0	Cell cycle regulation
GO_Biological_Process_2023	Regulation Of Mitotic Cell Cycle Spindle Assembly Checkpoint (GO:0090266)	9.5857e-09	1.75944e-07	67.3973	1244.36	CCNB1;INCENP;CDCA8;BIRC5;AURKB;NDC80	Negative_CME6	6.75463	6	GEX	0	Cell cycle regulation
GO_Biological_Process_2023	Positive Regulation Of Chromosome Condensation (GO:1905821)	1.55836e-08	2.687e-07	167.415	3009.63	NCAPG2;NCAPG;SMC4;NCAPH;SMC2	Negative_CME6	6.57073	5	GEX	0	Cell cycle regulation
GO_Biological_Process_2023	Regulation Of Chromosome Condensation (GO:0060623)	1.55836e-08	2.687e-07	167.415	3009.63	NCAPG2;NCAPG;SMC4;NCAPH;SMC2	Negative_CME6	6.57073	5	GEX	0	Cell cycle regulation
GO_Biological_Process_2023	Nuclear Chromosome Segregation (GO:0098813)	1.75795e-08	2.85792e-07	57.7632	1031.45	TOP2A;CENPF;INCENP;KIF2C;FAM83D;NDC80	Negative_CME6	6.54395	6	GEX	0	Cell cycle regulation
GO_Biological_Process_2023	Mitotic Cell Cycle Phase Transition (GO:0044772)	1.7097e-08	2.85792e-07	11.7393	209.95	CCNA2;CCNB2;CCNB1;MELK;UBE2C;CDK1;E2F1;PKMYT1;FOXM1;POLE;CDC25A	Negative_CME6	6.54395	11	GEX	0	Cell cycle regulation
GO_Biological_Process_2023	Mitotic Chromosome Condensation (GO:0007076)	3.03796e-08	4.80166e-07	50.5377	874.782	CDCA5;NUSAP1;NCAPG;SMC4;NCAPH;SMC2	Negative_CME6	6.31861	6	GEX	0	Cell cycle regulation
GO_Biological_Process_2023	Positive Regulation Of Chromosome Organization (GO:2001252)	3.26742e-08	5.02476e-07	29.6595	511.231	NCAPG2;CDK1;NCAPG;SMC4;AURKB;NCAPH;SMC2	Negative_CME6	6.29888	7	GEX	0	Cell cycle regulation
GO_Biological_Process_2023	Regulation Of Cytokinesis (GO:0032465)	5.03769e-08	7.54327e-07	15.0512	252.916	RACGAP1;PRC1;KIF14;KIF23;KIF20A;CDC6;AURKB;CIT;E2F8	Negative_CME6	6.12244	9	GEX	0	Cell cycle regulation
GO_Biological_Process_2023	Protein Localization To Chromosome, Centromeric Region (GO:0071459)	7.89999e-08	1.15259e-06	40.4219	661.053	H4C9;H2BC11;CDK1;TTK;KNL1;HASPIN	Negative_CME6	5.93833	6	GEX	0	Cell cycle regulation
GO_Biological_Process_2023	G2/M Transition Of Mitotic Cell Cycle (GO:0000086)	8.43808e-08	1.20032e-06	24.9688	406.69	CCNA2;CCNB1;MELK;CDK1;FOXM1;PKMYT1;CDC25A	Negative_CME6	5.9207	7	GEX	0	Cell cycle regulation
GO_Biological_Process_2023	Regulation Of Chromosome Separation (GO:1905818)	1.80223e-07	2.50114e-06	66.9456	1039.6	NCAPG2;NCAPG;SMC4;NCAPH;SMC2	Negative_CME6	5.60186	5	GEX	0	Cell cycle regulation
GO_Biological_Process_2023	DNA Integrity Checkpoint Signaling (GO:0031570)	1.92702e-07	2.61065e-06	21.5574	333.323	H2AX;CDT1;CDC45;CHEK1;E2F1;CLSPN;CDC6	Negative_CME6	5.58325	7	GEX	0	Cell cycle regulation
GO_Biological_Process_2023	Regulation Of Mitotic Cytokinesis (GO:1902412)	2.53777e-07	3.35812e-06	266.081	4040.92	INCENP;BIRC5;CDCA8;AURKB	Negative_CME6	5.4739	4	GEX	0	Cell cycle regulation
GO_Biological_Process_2023	Chromatin Organization (GO:0006325)	2.80606e-07	3.62874e-06	6.30156	95.0673	H2AX;H2BC9;H4C9;H2BC3;H2BC17;H1-5;H2BC13;H2BC14;CHAF1A;NASP;H3C14;CHEK1;H2BC11;ASF1B	Negative_CME6	5.44024	14	GEX	0	Cell cycle regulation
GO_Biological_Process_2023	Mitotic Sister Chromatid Cohesion (GO:0007064)	3.26366e-07	4.03701e-06	55.7823	833.123	SGO1;CDCA5;DSCC1;ESCO2;HASPIN	Negative_CME6	5.39394	5	GEX	0	Cell cycle regulation
GO_Biological_Process_2023	Attachment Of Mitotic Spindle Microtubules To Kinetochore (GO:0051315)	3.26366e-07	4.03701e-06	55.7823	833.123	CDT1;CENPE;NUF2;KIF2C;NDC80	Negative_CME6	5.39394	5	GEX	0	Cell cycle regulation
GO_Biological_Process_2023	DNA Repair (GO:0006281)	4.52597e-07	5.47931e-06	5.59437	81.724	FANCI;H2AX;POLQ;PCNA;LIG1;CDCA5;RAD51AP1;RECQL4;RAD51;EME1;EXO1;UBE2T;CHEK1;CDK1;POLE	Negative_CME6	5.26127	15	GEX	0	Cell cycle regulation
GO_Biological_Process_2023	Centromere Complex Assembly (GO:0034508)	5.52642e-07	6.55111e-06	47.8086	688.852	CENPE;CENPF;NASP;HJURP;DLGAP5	Negative_CME6	5.18369	5	GEX	0	Cell cycle regulation
GO_Biological_Process_2023	Positive Regulation Of Attachment Of Spindle Microtubules To Kinetochore (GO:0051987)	7.52327e-07	8.56148e-06	133.027	1875.69	CCNB1;INCENP;BIRC5;CDCA8	Negative_CME6	5.06745	4	GEX	0	Cell cycle regulation
GO_Biological_Process_2023	Positive Regulation Of Mitotic Cell Cycle Phase Transition (GO:1901992)	7.41821e-07	8.56148e-06	12.9683	183.036	CDC20;CCNB1;RRM2;UBE2C;CDCA5;CDK1;DLGAP5;CDC25A	Negative_CME6	5.06745	8	GEX	0	Cell cycle regulation
GO_Biological_Process_2023	DNA Replication Checkpoint Signaling (GO:0000076)	8.87061e-07	9.70649e-06	41.8282	582.891	CDT1;CDC45;ORC1;CDC6;CLSPN	Negative_CME6	5.01294	5	GEX	0	Cell cycle regulation
GO_Biological_Process_2023	Establishment Of Chromosome Localization (GO:0051303)	8.87061e-07	9.70649e-06	41.8282	582.891	CENPF;INCENP;KIF2C;FAM83D;NDC80	Negative_CME6	5.01294	5	GEX	0	Cell cycle regulation
GO_Biological_Process_2023	Regulation Of Mitotic Nuclear Division (GO:0007088)	1.14799e-06	1.23246e-05	15.7959	216.048	CCNB1;CDCA2;CHEK1;NUSAP1;NEK2;MKI67;PKMYT1	Negative_CME6	4.90923	7	GEX	0	Cell cycle regulation
GO_Biological_Process_2023	DNA Replication (GO:0006260)	3.10918e-06	3.21659e-05	10.4637	132.691	RECQL4;FAM111B;MCM7;CHEK1;PCLAF;CDK1;MCM4;POLE	Negative_CME6	4.4926	8	GEX	0	Cell cycle regulation
GO_Biological_Process_2023	DNA-templated DNA Replication (GO:0006261)	3.10918e-06	3.21659e-05	10.4637	132.691	RECQL4;CDC45;RAD51;MCM7;ORC1;MCM4;MCM10;POLE	Negative_CME6	4.4926	8	GEX	0	Cell cycle regulation
GO_Biological_Process_2023	Kinetochore Assembly (GO:0051382)	3.42831e-06	3.4223e-05	66.5	836.799	CENPE;CENPF;KNTC1;DLGAP5	Negative_CME6	4.46568	4	GEX	0	Cell cycle regulation
GO_Biological_Process_2023	Regulation Of Attachment Of Spindle Microtubules To Kinetochore (GO:0051988)	3.42831e-06	3.4223e-05	66.5	836.799	CCNB1;RACGAP1;SPAG5;NEK2	Negative_CME6	4.46568	4	GEX	0	Cell cycle regulation
GO_Biological_Process_2023	DNA Damage Response (GO:0006974)	4.97943e-06	4.88499e-05	4.28674	52.3419	H2AX;TOP2A;POLQ;LIG1;MCM7;MCM10;WDR76;RAD51AP1;RECQL4;RAD51;EXO1;UBE2T;CHEK1;CDK1;E2F1;PCLAF	Negative_CME6	4.31114	16	GEX	0	Cell cycle regulation
GO_Biological_Process_2023	Regulation Of Mitotic Cell Cycle Phase Transition (GO:1901990)	5.10939e-06	4.92753e-05	9.7123	118.339	ANLN;CENPE;CENPF;UBE2C;KIF14;E2F1;KNTC1;CDC6	Negative_CME6	4.30737	8	GEX	0	Cell cycle regulation
GO_Biological_Process_2023	Positive Regulation Of Mitotic Cell Cycle Spindle Assembly Checkpoint (GO:0090267)	6.09802e-06	5.59641e-05	53.1946	638.737	INCENP;BIRC5;CDCA8;NDC80	Negative_CME6	4.25209	4	GEX	0	Cell cycle regulation
GO_Biological_Process_2023	Positive Regulation Of Spindle Checkpoint (GO:0090232)	6.09802e-06	5.59641e-05	53.1946	638.737	INCENP;BIRC5;CDCA8;NDC80	Negative_CME6	4.25209	4	GEX	0	Cell cycle regulation
GO_Biological_Process_2023	Kinetochore Organization (GO:0051383)	6.09802e-06	5.59641e-05	53.1946	638.737	CENPE;CENPF;NUF2;DLGAP5	Negative_CME6	4.25209	4	GEX	0	Cell cycle regulation
GO_Biological_Process_2023	Regulation Of Mitotic Cell Cycle (GO:0007346)	6.39249e-06	5.77354e-05	7.88166	94.2677	CDC20;CCNB1;CDCA2;GMNN;NEK2;MKI67;PKMYT1;DLGAP5;CKS1B	Negative_CME6	4.23856	9	GEX	0	Cell cycle regulation
GO_Biological_Process_2023	Regulation Of Mitotic Metaphase/Anaphase Transition (GO:0030071)	7.3123e-06	6.50109e-05	15.5216	183.558	CDC20;CENPE;CCNB1;UBE2C;CDC6;DLGAP5	Negative_CME6	4.18701	6	GEX	0	Cell cycle regulation
GO_Biological_Process_2023	Regulation Of DNA Replication (GO:0006275)	8.22224e-06	7.19762e-05	11.269	131.945	CCNA2;CDT1;PCNA;DSCC1;GMNN;ESCO2;CDC6	Negative_CME6	4.14281	7	GEX	0	Cell cycle regulation
GO_Biological_Process_2023	DNA Unwinding Involved In DNA Replication (GO:0006268)	9.805e-06	8.40385e-05	22.2925	257.091	RECQL4;CDC45;RAD51;MCM7;MCM4	Negative_CME6	4.07552	5	GEX	0	Cell cycle regulation
GO_Biological_Process_2023	DNA Strand Elongation Involved In DNA Replication (GO:0006271)	1.00433e-05	8.40385e-05	44.3243	510.111	PCNA;MCM7;MCM4;POLE	Negative_CME6	4.07552	4	GEX	0	Cell cycle regulation
GO_Biological_Process_2023	Protein Localization To Kinetochore (GO:0034501)	1.00433e-05	8.40385e-05	44.3243	510.111	CDK1;KNTC1;TTK;KNL1	Negative_CME6	4.07552	4	GEX	0	Cell cycle regulation
GO_Biological_Process_2023	DNA Replication-Dependent Chromatin Assembly (GO:0006335)	1.36287e-05	0.000107704	198.221	2220.74	CHAF1A;NASP;ASF1B	Negative_CME6	3.96777	3	GEX	0	Cell cycle regulation
GO_Biological_Process_2023	Regulation Of Mitotic Sister Chromatid Segregation (GO:0033047)	1.36287e-05	0.000107704	198.221	2220.74	CCNB1;CDK1;AURKB	Negative_CME6	3.96777	3	GEX	0	Cell cycle regulation
GO_Biological_Process_2023	Positive Regulation Of Attachment Of Mitotic Spindle Microtubules To Kinetochore (GO:1902425)	1.36287e-05	0.000107704	198.221	2220.74	INCENP;BIRC5;CDCA8	Negative_CME6	3.96777	3	GEX	0	Cell cycle regulation
GO_Biological_Process_2023	Regulation Of Attachment Of Mitotic Spindle Microtubules To Kinetochore (GO:1902423)	1.36287e-05	0.000107704	198.221	2220.74	INCENP;BIRC5;CDCA8	Negative_CME6	3.96777	3	GEX	0	Cell cycle regulation
GO_Biological_Process_2023	Positive Regulation Of Cell Division (GO:0051781)	3.16004e-05	0.00024631	16.7109	173.164	RACGAP1;KIF14;KIF23;CDC6;CIT	Negative_CME6	3.60852	5	GEX	0	Cell cycle regulation
GO_Biological_Process_2023	Positive Regulation Of Mitotic Cytokinesis (GO:1903490)	3.36913e-05	0.000259059	99.1007	1020.57	INCENP;BIRC5;CDCA8	Negative_CME6	3.5866	3	GEX	0	Cell cycle regulation
GO_Biological_Process_2023	Regulation Of DNA-templated DNA Replication (GO:0090329)	4.56519e-05	0.000346346	26.5838	265.691	CDT1;MCM7;GMNN;MCM4	Negative_CME6	3.46049	4	GEX	0	Cell cycle regulation
GO_Biological_Process_2023	Regulation Of Cyclin-Dependent Protein Kinase Activity (GO:1904029)	4.90115e-05	0.000366941	10.6071	105.259	CCNA2;CCNB2;CCNB1;CDC6;PKMYT1;CDC25A	Negative_CME6	3.4354	6	GEX	0	Cell cycle regulation
GO_Biological_Process_2023	Regulation Of Nuclear Division (GO:0051783)	6.15184e-05	0.000454597	24.1646	234.304	CDCA2;NEK2;MKI67;PKMYT1	Negative_CME6	3.34237	4	GEX	0	Cell cycle regulation
GO_Biological_Process_2023	Regulation Of G2/M Transition Of Mitotic Cell Cycle (GO:0010389)	6.72528e-05	0.00048439	13.9201	133.731	CCNB1;CENPF;KIF14;CDK1;CDC25A	Negative_CME6	3.3148	5	GEX	0	Cell cycle regulation
GO_Biological_Process_2023	Regulation Of Mitotic Centrosome Separation (GO:0046602)	6.66307e-05	0.00048439	66.0604	635.26	CHEK1;NEK2;KIF11	Negative_CME6	3.3148	3	GEX	0	Cell cycle regulation
GO_Biological_Process_2023	DNA Replication Initiation (GO:0006270)	8.10575e-05	0.000576521	22.1486	208.648	CDC45;MCM7;ORC1;MCM10	Negative_CME6	3.23918	4	GEX	0	Cell cycle regulation
GO_Biological_Process_2023	DNA Duplex Unwinding (GO:0032508)	9.38949e-05	0.000659582	12.8467	119.132	RECQL4;CDC45;RAD51;MCM7;MCM4	Negative_CME6	3.18073	5	GEX	0	Cell cycle regulation
MSigDB_Hallmark_2020	Spermatogenesis	0.000127898	0.000671465	8.75521	78.4841	CCNB2;CDK1;NEK2;KIF2C;TTK;NCAPH	Negative_CME6	3.17298	6	GEX	0	Cell cycle regulation
GO_Biological_Process_2023	Negative Regulation Of DNA Replication (GO:0008156)	0.000115303	0.000800091	49.5403	449.228	CDT1;GMNN;CDC6	Negative_CME6	3.09686	3	GEX	0	Cell cycle regulation
GO_Biological_Process_2023	Chromosome Organization (GO:0051276)	0.000148224	0.00101614	11.5142	101.518	TOP2A;H1-5;H4C9;NUF2;CDCA8	Negative_CME6	2.99305	5	GEX	0	Cell cycle regulation
GO_Biological_Process_2023	Mitotic G2/M Transition Checkpoint (GO:0044818)	0.000223835	0.00151622	10.4315	87.673	ORC1;CHEK1;CDK1;CLSPN;CDC6	Negative_CME6	2.81924	5	GEX	0	Cell cycle regulation
GO_Biological_Process_2023	Multi-Ciliated Epithelial Cell Differentiation (GO:1903251)	0.000229627	0.00153715	inf	inf	PLK4;CEP152	Negative_CME6	2.81328	2	GEX
GO_Biological_Process_2023	Regulation Of DNA-templated DNA Replication Initiation (GO:0030174)	0.000270595	0.00171076	33.0201	271.257	MCM7;GMNN;MCM4	Negative_CME6	2.76681	3	GEX	0	Cell cycle regulation
GO_Biological_Process_2023	Protein Localization To Condensed Chromosome (GO:1903083)	0.000270595	0.00171076	33.0201	271.257	CDK1;TTK;KNL1	Negative_CME6	2.76681	3	GEX	0	Cell cycle regulation
GO_Biological_Process_2023	Positive Regulation Of Mitotic Metaphase/Anaphase Transition (GO:0045842)	0.000270595	0.00171076	33.0201	271.257	CDC20;UBE2C;DLGAP5	Negative_CME6	2.76681	3	GEX	0	Cell cycle regulation
GO_Biological_Process_2023	Positive Regulation Of Metaphase/Anaphase Transition Of Cell Cycle (GO:1902101)	0.000270595	0.00171076	33.0201	271.257	CDC20;UBE2C;DLGAP5	Negative_CME6	2.76681	3	GEX	0	Cell cycle regulation
GO_Biological_Process_2023	Regulation Of Cyclin-Dependent Protein Serine/Threonine Kinase Activity (GO:0000079)	0.000259382	0.00171076	7.59343	62.7006	CCNA2;CCNB2;CCNB1;CDC6;PKMYT1;CDC25A	Negative_CME6	2.76681	6	GEX	0	Cell cycle regulation
GO_Biological_Process_2023	Negative Regulation Of Cell Cycle Process (GO:0010948)	0.000303444	0.00189736	14.7568	119.534	CHEK1;NEK2;AURKB;E2F8	Negative_CME6	2.72185	4	GEX	0	Cell cycle regulation
GO_Biological_Process_2023	Positive Regulation Of Mitotic Nuclear Division (GO:0045840)	0.000363009	0.00224513	13.9787	110.726	CDC20;UBE2C;NUSAP1;DLGAP5	Negative_CME6	2.64876	4	GEX	0	Cell cycle regulation
GO_Biological_Process_2023	DNA Damage Checkpoint Signaling (GO:0000077)	0.000430493	0.00263388	13.2784	102.915	H2AX;CHEK1;E2F1;CLSPN	Negative_CME6	2.5794	4	GEX	0	Cell cycle regulation
GO_Biological_Process_2023	Microtubule Depolymerization (GO:0007019)	0.000519761	0.00314621	24.7601	187.239	KIF18A;KIF14;KIF2C	Negative_CME6	2.50221	3	GEX	0	Cell cycle regulation
GO_Biological_Process_2023	Regulation Of Exit From Mitosis (GO:0007096)	0.00068531	0.00410464	22.0067	160.333	UBE2C;CDCA5;KNTC1	Negative_CME6	2.38672	3	GEX	0	Cell cycle regulation
GO_Biological_Process_2023	Positive Regulation Of DNA Biosynthetic Process (GO:2000573)	0.000697196	0.00413234	7.93975	57.7096	PCNA;DSCC1;NEK2;CHTF18;AURKB	Negative_CME6	2.3838	5	GEX	0	Cell cycle regulation
GO_Biological_Process_2023	Regulation Of DNA Recombination (GO:0000018)	0.000791247	0.00464144	11.0608	78.9952	RAD51AP1;H1-5;RAD51;CHEK1	Negative_CME6	2.33335	4	GEX	0	Cell cycle regulation
GO_Biological_Process_2023	Double-Strand Break Repair Via Homologous Recombination (GO:0000724)	0.000949813	0.00551473	5.82311	40.5244	RAD51AP1;RECQL4;CDC45;RAD51;MCM7;MCM4	Negative_CME6	2.25848	6	GEX	0	Cell cycle regulation
GO_Biological_Process_2023	Microtubule Polymerization Or Depolymerization (GO:0031109)	0.00110883	0.00637297	18.0018	122.493	KIF18A;KIF14;KIF2C	Negative_CME6	2.19566	3	GEX	0	Cell cycle regulation
GO_Biological_Process_2023	Centromeric Sister Chromatid Cohesion (GO:0070601)	0.00135037	0.00768359	65.6267	433.62	SGO1;BUB1B	Negative_CME6	2.11444	2	GEX
GO_Biological_Process_2023	Post-Translational Protein Modification (GO:0043687)	0.00149087	0.00839908	9.14911	59.546	CCNA2;DSCC1;ESCO2;AURKB	Negative_CME6	2.07577	4	GEX	0	Cell cycle regulation
GO_Biological_Process_2023	Negative Regulation Of Gene Expression, Epigenetic (GO:0045814)	0.00166989	0.00922495	8.84324	56.5525	HELLS;DNMT1;UHRF1;CHEK1	Negative_CME6	2.03504	4	GEX	0	Cell cycle regulation
GO_Biological_Process_2023	DNA-templated DNA Replication Maintenance Of Fidelity (GO:0045005)	0.00166989	0.00922495	8.84324	56.5525	PCNA;RAD51;EME1;POLE	Negative_CME6	2.03504	4	GEX	0	Cell cycle regulation
MSigDB_Hallmark_2020	IL-2/STAT5 Signaling	4.65333e-07	1.30293e-05	9.4305	137.502	SOCS2;ECM1;CCND2;AHNAK;SELL;AHR;LTB;TNFRSF1B;DHRS3;SERPINB6	Negative_CME7	4.88508	10	GEX
MSigDB_Hallmark_2020	Oxidative Phosphorylation	4.21115e-14	1.51601e-12	7.62487	234.834	ISCA1;UQCRB;COX4I1;ATP5MC2;COX7A2;COX5B;COX6A1;COX7C;UQCRH;TOMM22;LDHB;UQCRFS1;ATP5MG;ATP6V1F;COX8A;NDUFA6;NDUFA4;NDUFC2;COX6C;SDHB;ATP5F1E;COX6B1;COX7A2L;FDX1;NDUFAB1;ATP5PO;VDAC2	Negative_CME8	11.8193	27	GEX	1	Metabolic pathways
GO_Biological_Process_2023	Mitochondrial ATP Synthesis Coupled Electron Transport (GO:0042775)	3.40854e-15	4.11411e-12	17.9944	599.439	COX8A;NDUFA6;UQCRB;NDUFA12;NDUFA4;COX4I1;NDUFC2;COX7A2;COX6A1;COX5B;COX6C;COX7C;SDHB;UQCRH;COX6B1;NDUFS5;NDUFAB1;UQCRFS1	Negative_CME8	11.3857	18	GEX	1	Metabolic pathways
GO_Biological_Process_2023	Aerobic Electron Transport Chain (GO:0019646)	3.02316e-14	1.82448e-11	17.3877	541.276	COX8A;NDUFA6;UQCRB;NDUFA4;COX4I1;NDUFC2;COX7A2;COX6A1;COX5B;COX6C;COX7C;SDHB;UQCRH;COX6B1;NDUFS5;NDUFAB1;UQCRFS1	Negative_CME8	10.7389	17	GEX	1	Metabolic pathways
GO_Biological_Process_2023	Cellular Respiration (GO:0045333)	1.14798e-13	4.6187e-11	13.939	415.321	COX8A;NDUFA6;UQCRB;NDUFA12;NDUFA4;COX4I1;NDUFC2;COX7A2;COX6A1;COX5B;COX6C;COX7C;SDHB;UQCRH;COX6B1;NDUFS5;NDUFAB1;UQCRFS1	Negative_CME8	10.3355	18	GEX	1	Metabolic pathways
GO_Biological_Process_2023	Mitochondrial Electron Transport, Cytochrome C To Oxygen (GO:0006123)	1.51651e-12	4.57607e-10	110.477	3006.6	COX8A;NDUFA4;COX4I1;COX7A2;COX5B;COX6A1;COX6C;COX7C;COX6B1	Negative_CME8	9.33951	9	GEX	1	Metabolic pathways
GO_Biological_Process_2023	Energy Derivation By Oxidation Of Organic Compounds (GO:0015980)	2.68457e-10	6.48056e-08	20.3731	448.989	COX8A;UQCRB;NDUFA4;COX4I1;COX7A2;COX5B;COX6A1;COX6C;COX7C;UQCRH;COX6B1	Negative_CME8	7.18839	11	GEX	1	Metabolic pathways
GO_Biological_Process_2023	U2-type Prespliceosome Assembly (GO:1903241)	1.52134e-09	3.06042e-07	41.9105	850.938	SF3B5;PHF5A;SNRPD2;SF3B6;SNRPB2;SNRPE;SNRPF;SNRPB	Negative_CME8	6.51422	8	GEX	2	mRNA processing
GO_Biological_Process_2023	Oxidative Phosphorylation (GO:0006119)	7.4676e-08	1.28763e-05	10.4273	171.113	NDUFA6;UQCRB;NDUFA12;NDUFS5;NDUFAB1;ATP5PO;NDUFC2;SDHB;ATP5MG;UQCRH;ATP5F1E	Negative_CME8	4.89021	11	GEX	1	Metabolic pathways
GO_Biological_Process_2023	Proton Motive Force-Driven ATP Synthesis (GO:0015986)	5.11282e-07	7.71396e-05	9.69282	140.413	NDUFA6;NDUFA12;NDUFS5;NDUFAB1;ATP5MC2;ATP5PO;NDUFC2;SDHB;ATP5MG;ATP5F1E	Negative_CME8	4.11272	10	GEX	1	Metabolic pathways
GO_Biological_Process_2023	Proton Motive Force-Driven Mitochondrial ATP Synthesis (GO:0042776)	1.84771e-06	0.000247798	9.71691	128.278	NDUFA6;NDUFA12;NDUFS5;NDUFAB1;ATP5PO;NDUFC2;SDHB;ATP5MG;ATP5F1E	Negative_CME8	3.6059	9	GEX	1	Metabolic pathways
GO_Biological_Process_2023	Spliceosomal Complex Assembly (GO:0000245)	4.3433e-06	0.000524237	10.455	129.086	SF3B5;PHF5A;SNRPD2;SF3B6;SNRPE;SNRPB2;SNRPF;SNRPB	Negative_CME8	3.28047	8	GEX	2	mRNA processing
GO_Biological_Process_2023	Nucleosome Assembly (GO:0006334)	5.41165e-06	0.000593805	10.0934	122.403	H2BC9;H2BC13;H2BC8;H3C14;H2BC3;H2BC11;H3C1;H2BC17	Negative_CME8	3.22636	8	GEX	0	Cell cycle regulation
GO_Biological_Process_2023	Mitochondrial Respirasome Assembly (GO:0097250)	7.81332e-06	0.000785889	72.29	850.107	COX7A2L;COX7A2;HIGD1A;HIGD2A	Negative_CME8	3.10464	4	GEX	1	Metabolic pathways
GO_Biological_Process_2023	mRNA Processing (GO:0006397)	8.98468e-06	0.000834193	4.59794	53.4281	SF3B5;RAMAC;SF3B6;ALYREF;LSM3;PHF5A;SNRPD2;SYF2;MAGOH;SNRPE;SNRPB2;SNRPF;BCAS2;SNRPB	Negative_CME8	3.07873	14	GEX	2	mRNA processing
GO_Biological_Process_2023	protein-DNA Complex Assembly (GO:0065004)	1.46965e-05	0.00126704	8.60466	95.7518	H2BC9;H2BC13;H2BC8;H3C14;H2BC3;H2BC11;H3C1;H2BC17	Negative_CME8	2.89721	8	GEX	0	Cell cycle regulation
GO_Biological_Process_2023	Aerobic Respiration (GO:0009060)	2.10479e-05	0.00169366	8.12495	87.4952	NDUFA6;UQCRB;NDUFA12;NDUFS5;NDUFAB1;NDUFC2;SDHB;UQCRH	Negative_CME8	2.77118	8	GEX	1	Metabolic pathways
GO_Biological_Process_2023	RNA Splicing, Via Transesterification Reactions With Bulged Adenosine As Nucleophile (GO:0000377)	3.3221e-05	0.00250611	4.66062	48.0618	SF3B5;PHF5A;SNRPD2;SYF2;SF3B6;MAGOH;SNRPE;SNRPB2;SNRPF;LSM3;BCAS2;SNRPB	Negative_CME8	2.601	12	GEX	2	mRNA processing
GO_Biological_Process_2023	Nucleosome Organization (GO:0034728)	4.07692e-05	0.00289461	7.30943	73.8807	H2BC9;H2BC13;H2BC8;H3C14;H2BC3;H2BC11;H3C1;H2BC17	Negative_CME8	2.53841	8	GEX	0	Cell cycle regulation
GO_Biological_Process_2023	Mitochondrial Respiratory Chain Complex Assembly (GO:0033108)	7.0032e-05	0.00454921	5.7823	55.3167	NDUFA6;COX16;NDUFS5;NDUFAB1;TMEM126A;UQCRFS1;NDUFC2;COX14;SLC25A33	Negative_CME8	2.34206	9	GEX	1	Metabolic pathways
GO_Biological_Process_2023	Antimicrobial Humoral Immune Response Mediated By Antimicrobial Peptide (GO:0061844)	7.16114e-05	0.00454921	10.3842	99.1091	H2BC12;H2BC8;H2BC11;ROMO1;FAU;GAPDH	Negative_CME8	2.34206	6	GEX	0	Cell cycle regulation
GO_Biological_Process_2023	Anterior/Posterior Pattern Specification (GO:0009952)	4.57525e-08	2.78175e-05	69.5658	1175.66	HOXA9;BASP1;HOXA7;HOXA6;HOXA5	Negative_CME9	4.55568	5	GEX	0	Molecular ALL subtypes/B-cell development
GO_Biological_Process_2023	Peptide Cross-Linking (GO:0018149)	2.0794e-05	0.00546048	75.3182	811.994	CSTA;ANXA1;F13A1	Negative_CME9	2.26277	3	GEX
GO_Biological_Process_2023	Interleukin-1-Mediated Signaling Pathway (GO:0070498)	2.69432e-05	0.00546048	67.7795	713.162	IRAK2;IL1B;IRAK3	Negative_CME9	2.26277	3	GEX	1	Immune response
GO_Biological_Process_2023	Negative Regulation Of Myeloid Cell Differentiation (GO:0045638)	7.5615e-05	0.00945874	45.1636	428.596	HOXA9;MEIS1;HOXA5	Negative_CME9	2.02417	3	GEX	0	Molecular ALL subtypes/B-cell development
GO_Biological_Process_2023	Response To Interleukin-1 (GO:0070555)	7.77857e-05	0.00945874	20.4775	193.749	ANXA1;IRAK2;IL1B;IRAK3	Negative_CME9	2.02417	4	GEX	1	Immune response
MSigDB_Hallmark_2020	TNF-alpha Signaling via NF-kB	5.76509e-27	1.49892e-25	114.303	6905.96	PPP1R15A;CDKN1A;JUN;GADD45B;DUSP1;FOS;KLF4;TNF;RHOB;FOSL1;NFKBIA;KLF6;ZFP36;TUBB2A;FOSB;TRIB1;JUNB;ATF3;IER2	Negative_CME10	24.8242	19	GEX	0	Transcriptional regulation
MSigDB_Hallmark_2020	Hypoxia	5.10818e-12	6.64064e-11	38.0534	989.395	PPP1R15A;CDKN1A;JUN;KLF6;ZFP36;DUSP1;DDIT3;NOCT;FOS;ATF3	Negative_CME10	10.1778	10	GEX	0	Transcriptional regulation
MSigDB_Hallmark_2020	Apoptosis	7.94042e-11	6.8817e-10	35.7278	830.903	CDKN1A;JUN;GADD45B;DDIT3;LMNA;HSPB1;TNF;ATF3;RHOB	Negative_CME10	9.1623	9	GEX	0	Transcriptional regulation
MSigDB_Hallmark_2020	p53 Pathway	9.06641e-09	5.89317e-08	25.4538	471.372	PPP1R15A;CDKN1A;JUN;DDIT3;FOS;KLF4;TOB1;ATF3	Negative_CME10	7.22965	8	GEX	0	Transcriptional regulation
MSigDB_Hallmark_2020	UV Response Up	8.60877e-07	4.47656e-06	23.168	323.549	NFKBIA;FOSB;FOS;JUNB;ATF3;RHOB	Negative_CME10	5.34906	6	GEX	0	Transcriptional regulation
GO_Biological_Process_2023	Integrated Stress Response Signaling (GO:0140467)	7.28723e-09	4.70755e-06	103.635	1941.83	FOSL1;JUN;DDIT3;FOS;JUNB	Negative_CME10	5.3272	5	GEX	0	Transcriptional regulation
GO_Biological_Process_2023	Positive Regulation Of miRNA Transcription (GO:1902895)	4.36436e-08	1.40969e-05	69.0208	1169.71	FOSL1;JUN;FOS;KLF4;TNF	Negative_CME10	4.85088	5	GEX	0	Transcriptional regulation
GO_Biological_Process_2023	Positive Regulation Of miRNA Metabolic Process (GO:2000630)	7.67872e-08	1.65348e-05	60.8762	997.288	FOSL1;JUN;FOS;KLF4;TNF	Negative_CME10	4.7816	5	GEX	0	Transcriptional regulation
GO_Biological_Process_2023	Positive Regulation Of Transcription By RNA Polymerase II (GO:0045944)	1.14344e-07	1.84666e-05	11.1954	178.948	NFKBIA;CSRNP1;JUN;KLF6;DDIT3;FOS;KLF4;JUNB;TNF;ATF3;IER2	Negative_CME10	4.73361	11	GEX	0	Transcriptional regulation
GO_Biological_Process_2023	Regulation Of miRNA Transcription (GO:1902893)	1.60996e-07	2.08007e-05	51.7135	808.897	FOSL1;JUN;FOS;KLF4;TNF	Negative_CME10	4.68192	5	GEX	0	Transcriptional regulation
GO_Biological_Process_2023	Positive Regulation Of DNA-templated Transcription (GO:0045893)	2.81131e-07	3.02684e-05	9.27559	139.917	FOSL1;NFKBIA;CSRNP1;JUN;KLF6;DDIT3;FOS;KLF4;JUNB;TNF;ATF3;IER2	Negative_CME10	4.51901	12	GEX	0	Transcriptional regulation
GO_Biological_Process_2023	Regulation Of Transcription By RNA Polymerase II (GO:0006357)	4.88625e-07	4.50931e-05	7.72192	112.212	CSRNP1;JUN;FOS;KLF4;TNF;FOSL1;NFKBIA;KLF6;ZFP36;DDIT3;FOSB;JUNB;ATF3;IER2	Negative_CME10	4.34589	14	GEX	0	Transcriptional regulation
GO_Biological_Process_2023	Regulation Of Cell Cycle (GO:0051726)	1.61747e-05	0.00130611	13.5722	149.729	PPP1R15A;CDKN1A;JUN;GADD45B;JUNB;RHOB	Negative_CME10	2.88402	6	GEX	0	Transcriptional regulation
GO_Biological_Process_2023	Positive Regulation Of Nitrogen Compound Metabolic Process (GO:0051173)	2.4198e-05	0.00173688	67.5475	717.979	NFKBIA;KLF4;TNF	Negative_CME10	2.76023	3	GEX	0	Transcriptional regulation
MSigDB_Hallmark_2020	Estrogen Response Late	0.000408315	0.00176937	13.2437	103.347	ZFP36;FOS;KLF4;TOB1	Negative_CME10	2.75218	4	GEX	0	Transcriptional regulation
GO_Biological_Process_2023	Regulation Of Epithelial Cell Apoptotic Process (GO:1904035)	4.85667e-05	0.00313741	369.148	3666.59	ZFP36;TNF	Negative_CME10	2.50343	2	GEX	0	Transcriptional regulation
GO_Biological_Process_2023	Response To Endoplasmic Reticulum Stress (GO:0034976)	6.33963e-05	0.00372309	21.9933	212.59	PPP1R15A;JUN;DDIT3;ATF3	Negative_CME10	2.4291	4	GEX	0	Transcriptional regulation
GO_Biological_Process_2023	Regulation Of DNA-templated Transcription (GO:0006355)	9.83939e-05	0.00529687	5.2243	48.2021	FOSL1;CSRNP1;JUN;KLF6;DDIT3;FOSB;FOS;KLF4;JUNB;TNF;ATF3	Negative_CME10	2.27598	11	GEX	0	Transcriptional regulation
GO_Biological_Process_2023	Regulation Of DNA-templated Transcription Initiation (GO:2000142)	0.000120981	0.00601183	184.537	1664.5	FOSL1;JUN	Negative_CME10	2.22099	2	GEX	0	Transcriptional regulation
GO_Biological_Process_2023	Negative Regulation Of Lipid Localization (GO:1905953)	0.000169069	0.00684422	147.615	1282.06	NFKBIA;TNF	Negative_CME10	2.16468	2	GEX	0	Transcriptional regulation
GO_Biological_Process_2023	Positive Regulation Of Apoptotic Process (GO:0043065)	0.000174451	0.00684422	11.2661	97.4955	JUN;GADD45B;DDIT3;TNF;RHOB	Negative_CME10	2.16468	5	GEX	0	Transcriptional regulation
GO_Biological_Process_2023	Negative Regulation Of DNA-binding Transcription Factor Activity (GO:0043433)	0.000177639	0.00684422	16.6299	143.612	NFKBIA;DDIT3;KLF4;TRIB1	Negative_CME10	2.16468	4	GEX	0	Transcriptional regulation
GO_Biological_Process_2023	Regulation Of Fat Cell Differentiation (GO:0045598)	0.000186934	0.00684422	31.8365	273.309	ZFP36;NOCT;TNF	Negative_CME10	2.16468	3	GEX	0	Transcriptional regulation
GO_Biological_Process_2023	Regulation Of Cell Population Proliferation (GO:0042127)	0.000190706	0.00684422	7.09293	60.7493	FOSL1;CDKN1A;JUN;SERTAD1;LMNA;JUNB;TOB1	Negative_CME10	2.16468	7	GEX	0	Transcriptional regulation
GO_Biological_Process_2023	Negative Regulation Of Transcription By RNA Polymerase II (GO:0000122)	0.000219461	0.00726816	6.92372	58.3278	JUN;ZFP36;DDIT3;FOSB;KLF4;TNF;ATF3	Negative_CME10	2.13858	7	GEX	0	Transcriptional regulation
GO_Biological_Process_2023	Positive Regulation Of Nuclear-Transcribed mRNA poly(A) Tail Shortening (GO:0060213)	0.00022502	0.00726816	123	1033.12	ZFP36;TOB1	Negative_CME10	2.13858	2	GEX	0	Transcriptional regulation
GO_Biological_Process_2023	Positive Regulation Of Nucleic Acid-Templated Transcription (GO:1903508)	0.00026128	0.00803748	8.02132	66.1753	JUN;KLF6;DDIT3;FOS;KLF4;TNF	Negative_CME10	2.09488	6	GEX	0	Transcriptional regulation
GO_Biological_Process_2023	Regulation Of Chemokine (C-X-C Motif) Ligand 2 Production (GO:2000341)	0.000288792	0.00811129	105.418	859.136	KLF4;TNF	Negative_CME10	2.09091	2	GEX	0	Transcriptional regulation
GO_Biological_Process_2023	Positive Regulation Of Nuclear-Transcribed mRNA Catabolic Process, Deadenylation-Dependent Decay (GO:1900153)	0.000288792	0.00811129	105.418	859.136	ZFP36;TOB1	Negative_CME10	2.09091	2	GEX	0	Transcriptional regulation
GO_Biological_Process_2023	Negative Regulation Of Gene Expression (GO:0010629)	0.000327648	0.0088192	9.77664	78.4436	ZFP36;NOCT;KLF4;TNF;TOB1	Negative_CME10	2.05457	5	GEX	0	Transcriptional regulation
GO_Biological_Process_2023	Regulation Of Nuclear-Transcribed mRNA poly(A) Tail Shortening (GO:0060211)	0.000360341	0.00931122	92.2315	731.254	ZFP36;TOB1	Negative_CME10	2.03099	2	GEX	0	Transcriptional regulation
GO_Biological_Process_2023	Regulation Of DNA-templated Transcription (GO:0006355)	1.89454e-10	4.11305e-07	2.41959	54.1671	FOXA1;FOXI3;WWC1;SOX21;SOX2;HOXA9;SALL1;SOX17;DUXA;SOX8;SOX9;HOXA7;NKX6-2;EBF2;SOX14;TBR1;POU3F1;POU3F3;DKK3;OVOL2;SFRP2;LMX1A;HOXB4;GCM2;DLX5;DLX6;GATA6;GLIS3;PRDM14;TWIST1;GATA4;NPAS3;PRDM16;NKX2-1;ALX4;ALX1;HOXC9;NKX2-5;NKX2-4;NKX2-2;ZNF662;TFAP2A;EGR2;TFAP2C;EGR3;FOXF2;WNT3A;IGF2;EVX2;GDF6;ZFHX4;PHOX2A;TLX3;FEV;LHX5;SP8;LHX4;MKX;SIM1;HOXD9;SIM2;HOXD8;VSX1;LHX8;TP73;BARHL2;FOXE1;ONECUT2;SIX1;H…	Negative_CME3	6.38584	118	DNAm	0	Transcriptional regulation
GO_Biological_Process_2023	Regulation Of Transcription By RNA Polymerase II (GO:0006357)	1.61283e-08	1.75073e-05	2.1366	38.3364	FOXA1;FOXI3;PRDM6;WWC1;SOX21;SOX2;HOXA9;SALL1;SOX17;DUXA;SOX8;SOX9;HOXA7;NKX6-2;EBF2;SOX14;TBR1;POU3F1;POU3F3;OVOL2;SFRP2;LMX1A;HOXB4;GCM2;DLX5;DLX6;GATA6;GLIS3;GATA5;PRDM14;TWIST1;GATA4;BHLHE22;NPAS3;PRDM16;NKX2-1;ALX4;ALX1;HOXC9;NKX2-5;NKX2-4;NKX2-2;ZNF662;TFAP2A;EGR2;TFAP2C;EGR3;FOXF2;WNT3A;IGF2;EVX2;ZFHX4;PHOX2A;GDNF;TLX3;FEV;LHX5;SP8;LHX4;MKX;SIM1;HOXD9;SIM2;HOXD8;BMPR1A;LHX8;TP73;BARHL2;FOX…	Negative_CME3	4.75678	121	DNAm	0	Transcriptional regulation
GO_Biological_Process_2023	Neuron Differentiation (GO:0030182)	2.00103e-07	0.000144808	4.97935	76.8037	FOXA1;ALK;BTG4;PCSK9;FZD10;BHLHE22;WNT6;SALL1;ERBB4;SPOCK1;NTRK2;EMX2;WNT3A;IRX4;EN2;WNT7A;PAX6;VAX1;VAX2;PHOX2A;LMX1A;HAND2;LHX5;INSM2;LHX4;INSM1;VSX1;LHX8;FOXA2	Negative_CME3	3.83921	29	DNAm	0	Transcriptional regulation
MSigDB_Hallmark_2020	Interferon Alpha Response	4.19555e-05	0.00046151	29.5304	297.634	IFITM3;IFITM1;CASP8;PSME1	Negative_CME6	3.33582	4	DNAm
Custom_gene_set	ALLCatchR	8.10381e-12	4.86229e-11	8.13114	207.659	FADS3;ZBED6CL;CDH4;PTPRM;TNFRSF21;RAG2;KCNK3;PCDH9;HEY2;ANKRD30B;ODF2L;PLEKHG4B;PTPRK;RHOBTB1;STAP1;IGF2BP1;CHST2;KCNN1;DSC3;AKAP12;BIRC7;HAP1;SYTL2;FAT1;IKZF2;TSPYL5;CLIC5;CXXC5	Negative_CME1	10.3132	28	GEX	0	Molecular ALL subtypes
Custom_gene_set	ALLIUM_GEX	3.49244e-11	1.04773e-10	14.5079	349.318	FADS3;KCNQ5;SPON1;PTPRK;MYEF2;DSC3;S1PR2;TP53INP1;TSPYL5;IGF2BP1;ANKRD30B;BIRC7;ENPP4;KCNN1	Negative_CME1	9.97975	14	GEX	0	Molecular ALL subtypes
Custom_gene_set	ALLSorts	8.27527e-08	1.65505e-07	7.76616	126.646	FADS3;KCNQ5;CDH4;PTPRK;CLIC5;PTPRM;BIRC7;RAG2;RHOBTB1;DSC3;STAP1;HAP1;IGF2BP1;CHST2	Negative_CME1	6.78119	14	GEX	0	Molecular ALL subtypes
Custom_gene_set	ALLIUM_DNAm	0.000871773	0.00130766	7.971	56.1555	FAT1;BEST3;RAG2;TP53INP1;PCDH9	Negative_CME1	2.88351	5	GEX	0	Molecular ALL subtypes
Custom_gene_set	ALLIUM_GEX	5.17305e-10	3.10383e-09	24.5133	524.152	MME;SPON1;BIRC7;DSC3;TCFL5;TMED6;CALN1;IGF2BP1;DSG2;KCNN1	Negative_CME2	8.5081	10	GEX	0	Molecular ALL subtypes
Custom_gene_set	ALLCatchR	2.61352e-07	7.84056e-07	9.10453	138.001	MME;PCLO;CLIC5;EPHA7;ARHGEF4;BIRC7;DSC3;LOXHD1;PTP4A3;HAP1;CALN1;IGF2BP1;TMED6;KCNN1;BMP2	Negative_CME2	6.10565	15	GEX	0	Molecular ALL subtypes
Custom_gene_set	ALLSorts	2.0192e-06	4.0384e-06	11.0536	144.944	CLIC5;ARHGEF4;DSC3;TCFL5;HAP1;IGF2BP1;BIRC7;MME;BMP2	Negative_CME2	5.39379	9	GEX	0	Molecular ALL subtypes
Custom_gene_set	Developmental_state_single_cell	2.37814e-06	1.6647e-05	4.33532	56.1389	ALDH18A1;CYTL1;TCF19;CEP55;RUVBL1;CHCHD4;RNASEH2A;ASF1B;FAM216A;MND1;DNTT;EXOSC5;MCM3;RAG2;NME1;ACYP1;RAG1	Negative_CME4	4.77866	17	GEX	0	Cell cycle regulation/B-cell development
Custom_gene_set	Cell_cycle_Seurat	8.41536e-05	0.000294537	7.45091	69.9109	UNG;RPA2;CDC20;TOP2A;DLGAP5;HMMR;UHRF1	Negative_CME4	3.53086	7	GEX	0	Cell cycle regulation/B-cell development
Custom_gene_set	Cell_cycle_Seurat	1.34177e-68	8.0506e-68	51.6379	8070.06	GMNN;RAD51;ATAD2;SMC4;TOP2A;HELLS;HMMR;NEK2;CDC45;KIF23;NUF2;CENPE;E2F8;CDC20;CDK1;CDC6;BIRC5;NUSAP1;WDR76;DLGAP5;KIF2C;PCNA;CKAP2L;UHRF1;UBE2C;CKS1B;NASP;MCM4;BRIP1;HJURP;CENPU;EXO1;DSCC1;CLSPN;GTSE1;CDCA2;MKI67;NDC80;AURKB;CCNB2;RAD51AP1;RRM2;KIF11;ANLN;CENPF;DTL;TYMS;TTK;TPX2;CDCA8	Negative_CME6	67.0942	50	GEX	0	Cell cycle regulation
Custom_gene_set	Developmental_state_single_cell	7.75907e-07	2.32772e-06	3.86811	54.4214	RAD51;CHTF18;CDT1;HELLS;CHAF1A;LIG1;CHEK1;CDC45;CEP55;PCNA;NASP;CCNB1;BRIP1;DNMT1;ASF1B;CDCA5;RAD51AP1;FAM111B;CENPM;MCM7;TYMS	Negative_CME6	5.63307	21	GEX	0	Cell cycle regulation
Custom_gene_set	Developmental_state_bulk	9.20916e-06	5.52549e-05	8.79756	102.01	MLC1;ANXA1;CYGB;MRC1;SELL;PRSS57;BAALC;LGALS1	Negative_CME7	4.25763	8	GEX
Custom_gene_set	ALLCatchR	1.04489e-08	3.39291e-08	5.65852	103.985	TUBB6;IL1B;LOXHD1;C8orf88;TYROBP;DSC2;HOXA6;HOXA9;PLCB4;HOXA10;ATP8B4;IGF2BP1;HOXA7;MAP7;MEIS1;KCNN1;PROM1;DSC3;HOXA5;ULK2;SPAG6;ANGPTL2;GAPT;LGALS1;TSPYL5	Negative_CME9	7.46943	25	GEX	0	Molecular ALL subtypes/B-cell development
Custom_gene_set	ALLIUM_GEX	1.13097e-08	3.39291e-08	11.0976	203.059	GLIPR2;F13A1;HOXA9;BASP1;CEBPD;DSC3;TSPYL5;IGF2BP1;SPAG6;MAP7;MEIS1;KCNN1	Negative_CME9	7.46943	12	GEX	0	Molecular ALL subtypes/B-cell development
Custom_gene_set	Developmental_state_bulk	3.11793e-05	6.23586e-05	11.7529	121.946	CFD;ANXA1;S100A11;ATP8B4;LGALS1;TLE3	Negative_CME9	4.2051	6	GEX	0	Molecular ALL subtypes/B-cell development
MSigDB_Hallmark_2020	KRAS Signaling Up	1.44036e-06	2.88072e-05	14.9583	201.198	BMP2;PLVAP;GALNT3;IL1B;PECAM1;EMP1;IRF8	Positive_CME1	4.5405	7	GEX	0	Molecular ALL subtypes/B-cell development
MSigDB_Hallmark_2020	TNF-alpha Signaling via NF-kB	9.72775e-08	1.84827e-06	18.0064	290.726	PER1;CD83;NR4A3;PFKFB3;BHLHE40;ICOSLG;FOSL2;RELB	Positive_CME4	5.73323	8	GEX	0	Signaling pathways
MSigDB_Hallmark_2020	IL-2/STAT5 Signaling	0.00015354	0.00145863	11.4519	100.566	GABARAPL1;CD83;BHLHE40;SNX9;NDRG1	Positive_CME4	2.83605	5	GEX	0	Signaling pathways
MSigDB_Hallmark_2020	Hypoxia	0.0012847	0.00813642	9.54153	63.5201	PFKFB3;BHLHE40;NDRG1;FOSL2	Positive_CME4	2.08957	4	GEX	0	Signaling pathways
GO_Biological_Process_2023	Positive Regulation Of Animal Organ Morphogenesis (GO:0110110)	6.00259e-06	0.00229899	inf	inf	GATA3;CD34	Positive_CME5	2.63846	2	GEX	0	Molecular ALL subtypes
MSigDB_Hallmark_2020	Allograft Rejection	6.48592e-11	9.08028e-10	27.826	652.764	CD2;ITK;TRAT1;GZMA;CD28;PRF1;CD3G;LTB;CD3E;CD3D	Positive_CME6	9.0419	10	GEX	0	T-cell pathways
GO_Biological_Process_2023	T Cell Receptor Signaling Pathway (GO:0050852)	1.65053e-09	4.07682e-07	44.2797	895.431	ITK;TXK;CD28;THEMIS;CD3G;CD3E;CD3D	Positive_CME6	6.38968	7	GEX	0	T-cell pathways
GO_Biological_Process_2023	Antigen Receptor-Mediated Signaling Pathway (GO:0050851)	1.42509e-08	1.75999e-06	31.6328	571.493	ITK;TXK;CD28;THEMIS;CD3G;CD3E;CD3D	Positive_CME6	5.75449	7	GEX	0	T-cell pathways
GO_Biological_Process_2023	T Cell Activation (GO:0042110)	1.52686e-07	1.25711e-05	31.1849	489.443	CD2;ITK;CD28;CD3G;CD3E;CD3D	Positive_CME6	4.90063	6	GEX	0	T-cell pathways
GO_Biological_Process_2023	Gamma-Delta T Cell Activation (GO:0046629)	2.97654e-06	0.000183801	160.613	2043.76	ITK;CD3G;CD3E	Positive_CME6	3.73565	3	GEX	0	T-cell pathways
GO_Biological_Process_2023	Alpha-Beta T Cell Activation (GO:0046631)	5.81967e-06	0.000250251	120.435	1451.76	CD3G;CD3E;CD3D	Positive_CME6	3.60162	3	GEX	0	T-cell pathways
GO_Biological_Process_2023	Cellular Defense Response (GO:0006968)	6.07896e-06	0.000250251	41.3833	497.042	ITK;GNLY;TRAT1;PRF1	Positive_CME6	3.60162	4	GEX	0	T-cell pathways
GO_Biological_Process_2023	Apoptotic Process (GO:0006915)	0.000188508	0.00665166	10.911	93.5769	CD2;GZMM;GZMA;PRF1;MAL	Positive_CME6	2.17707	5	GEX	0	T-cell pathways
GO_Biological_Process_2023	Intracellular Estrogen Receptor Signaling Pathway (GO:0030520)	8.14144e-05	0.00306912	207.833	1956.95	DEFA3;DEFA1	Positive_CME8	2.51299	2	GEX	0	Immune response
GO_Biological_Process_2023	Innate Immune Response In Mucosa (GO:0002227)	0.00014078	0.00306912	151.106	1340.06	DEFA3;DEFA1	Positive_CME8	2.51299	2	GEX	0	Immune response
GO_Biological_Process_2023	Mucosal Immune Response (GO:0002385)	0.000216067	0.00306912	118.69	1001.74	DEFA3;DEFA1	Positive_CME8	2.51299	2	GEX	0	Immune response
GO_Biological_Process_2023	Defense Response To Bacterium (GO:0042742)	0.000280403	0.00306912	29.3241	239.85	GSDMB;DEFA3;DEFA1	Positive_CME8	2.51299	3	GEX	0	Immune response
GO_Biological_Process_2023	Antibacterial Humoral Response (GO:0019731)	0.000341013	0.00306912	92.2778	736.708	DEFA3;DEFA1	Positive_CME8	2.51299	2	GEX	0	Immune response
GO_Biological_Process_2023	Intracellular Steroid Hormone Receptor Signaling Pathway (GO:0030518)	0.000536294	0.0040222	72.1812	543.584	DEFA3;DEFA1	Positive_CME8	2.39554	2	GEX	0	Immune response
GO_Biological_Process_2023	Antimicrobial Humoral Immune Response Mediated By Antimicrobial Peptide (GO:0061844)	0.000626461	0.00402725	66.3933	489.679	DEFA3;DEFA1	Positive_CME8	2.39499	2	GEX	0	Immune response
GO_Biological_Process_2023	Defense Response To Gram-negative Bacterium (GO:0050829)	0.000995678	0.00560069	51.8333	358.276	DEFA3;DEFA1	Positive_CME8	2.25176	2	GEX	0	Immune response
GO_Biological_Process_2023	Defense Response To Gram-positive Bacterium (GO:0050830)	0.0011792	0.00589455	47.3762	319.454	DEFA3;DEFA1	Positive_CME8	2.22955	2	GEX	0	Immune response
GO_Biological_Process_2023	Antimicrobial Humoral Response (GO:0019730)	0.0013099	0.00589455	44.8063	297.416	DEFA3;DEFA1	Positive_CME8	2.22955	2	GEX	0	Immune response
GO_Biological_Process_2023	Immunoglobulin Mediated Immune Response (GO:0016064)	2.40279e-06	0.00184067	26.8333	347.193	HLA-DMB;HLA-DRA;CSF2RB;HLA-DOA;HLA-DOB;HLA-DQA2;HLA-DPA1	Positive_CME2	2.73502	7	DNAm	0	Immune response
GO_Biological_Process_2023	MHC Class II Protein Complex Assembly (GO:0002399)	7.51295e-06	0.00184067	34.2734	404.388	HLA-DMB;HLA-DRA;HLA-DOA;HLA-DOB;HLA-DQA2;HLA-DPA1	Positive_CME2	2.73502	6	DNAm	0	Immune response
GO_Biological_Process_2023	Peptide Antigen Assembly With MHC Class II Protein Complex (GO:0002503)	7.51295e-06	0.00184067	34.2734	404.388	HLA-DMB;HLA-DRA;HLA-DOA;HLA-DOB;HLA-DQA2;HLA-DPA1	Positive_CME2	2.73502	6	DNAm	0	Immune response
GO_Biological_Process_2023	Peptide Antigen Assembly With MHC Protein Complex (GO:0002501)	7.51295e-06	0.00184067	34.2734	404.388	HLA-DMB;HLA-DRA;HLA-DOA;HLA-DOB;HLA-DQA2;HLA-DPA1	Positive_CME2	2.73502	6	DNAm	0	Immune response
GO_Biological_Process_2023	Immunoglobulin Production Involved In Immunoglobulin-Mediated Immune Response (GO:0002381)	7.51295e-06	0.00184067	34.2734	404.388	HLA-DMB;HLA-DRA;HLA-DOA;HLA-DOB;HLA-DQA2;HLA-DPA1	Positive_CME2	2.73502	6	DNAm	0	Immune response
GO_Biological_Process_2023	Antigen Processing And Presentation Of Exogenous Peptide Antigen (GO:0002478)	2.09892e-05	0.00321398	22.8345	245.962	HLA-DMB;HLA-DRA;HLA-DOA;HLA-DOB;HLA-DQA2;HLA-DPA1	Positive_CME2	2.49296	6	DNAm	0	Immune response
GO_Biological_Process_2023	Antigen Processing And Presentation Of Exogenous Peptide Antigen Via MHC Class II (GO:0019886)	2.09892e-05	0.00321398	22.8345	245.962	HLA-DMB;HLA-DRA;HLA-DOA;HLA-DOB;HLA-DQA2;HLA-DPA1	Positive_CME2	2.49296	6	DNAm	0	Immune response
GO_Biological_Process_2023	Antigen Processing And Presentation Of Peptide Antigen Via MHC Class II (GO:0002495)	2.09892e-05	0.00321398	22.8345	245.962	HLA-DMB;HLA-DRA;HLA-DOA;HLA-DOB;HLA-DQA2;HLA-DPA1	Positive_CME2	2.49296	6	DNAm	0	Immune response
GO_Biological_Process_2023	Positive Regulation Of Leukocyte Cell-Cell Adhesion (GO:1903039)	2.50447e-05	0.0033892	10.2579	108.681	HLA-DMB;LCK;HLA-DRA;HLA-DOA;TNF;HLA-DOB;HLA-DQA2;HLA-DPA1	Positive_CME2	2.4699	8	DNAm	0	Immune response
GO_Biological_Process_2023	Positive Regulation Of Lymphocyte Activation (GO:0051251)	2.7667e-05	0.0033892	13.3913	140.545	HLA-DMB;LCK;HLA-DRA;HLA-DOA;HLA-DOB;HLA-DQA2;HLA-DPA1	Positive_CME2	2.4699	7	DNAm	0	Immune response
Custom_gene_set	ALLCatchR	5.80643e-09	3.48386e-08	5.9217	112.301	CADPS;IL1B;SH3BP5;STAB1;PLVAP;NPY;CLEC4E;PDGFA;ARHGEF10;LCN10;BMP2;ITPRIPL2;FLT3;LCN6;MYRIP;PLCH1;DDIT4L;FUT7;SNAI1;RBM47;CAMK1;KCTD12;IRF8;S100A16;CD9	Positive_CME1	7.45794	25	GEX	0	Molecular ALL subtypes/B-cell development
Custom_gene_set	ALLIUM_GEX	9.83666e-07	2.951e-06	9.06656	125.408	ITPRIPL2;FLT3;LCN6;HCAR3;PLCH1;STAB1;PLVAP;ARHGEF10;LCN10;FKBP9	Positive_CME1	5.53003	10	GEX	0	Molecular ALL subtypes/B-cell development
Custom_gene_set	Developmental_state_bulk	2.7492e-05	5.4984e-05	12.0431	126.472	IL6R;EMP1;MRC1;IRF8;ALDH3B1;S100A16	Positive_CME1	4.25976	6	GEX	0	Molecular ALL subtypes/B-cell development
Custom_gene_set	ALLCatchR	2.51812e-05	0.000125906	3.3051	34.999	PTGFRN;PAM;EXT1;ICA1;NRG3;AGAP1;PARD3;SPATS2L;LDLRAD3;CD200R1;IMPACT;ARHGEF11;MYO1B;ABCB4;GPR155;ACVR2A;TUFT1;CRYM;ARHGAP42;ARHGAP10;OSBPL1A;EPB41L5;PON2	Positive_CME3	3.89995	23	GEX
Custom_gene_set	ALLCatchR	9.76821e-11	5.86092e-10	14.9784	345.242	SPP1;RGS18;TXNRD3;CXCL2;IFI44L;RGS1;TMCC3;ATP9A;SALL4;CALN1;EGFL7;SIPA1L2;TTC28;CD34;NR4A3;TFPI;GATA3;ITGA6;VNN1	Positive_CME5	9.23203	19	GEX	0	Molecular ALL subtypes
Custom_gene_set	ALLIUM_GEX	2.8616e-08	8.58481e-08	18.1462	315.187	CEBPA;SIPA1L2;ZBTB46;TTC28;SALL4;CXCL2;CALN1;CD34;VNN1	Positive_CME5	7.06627	9	GEX	0	Molecular ALL subtypes
Custom_gene_set	Developmental_state_bulk	2.26194e-07	1.13097e-06	20.4649	313.152	KLRB1;CD5;SELPLG;IL32;TRIB2;CD3G;TRAT1	Positive_CME6	5.94655	7	GEX	0	T-cell pathways
Custom_gene_set	ALLCatchR	4.74179e-06	1.89672e-05	6.19108	75.8971	AGAP1;C14orf132;VASH2;TCERG1L;FAT1;GLDC;SHROOM3;BCL9;PHACTR3;EPB41L5;KLHL33;EFNB2;ANKRD30B;DCHS2;LDLRAD3	Positive_CME7	4.722	15	GEX	0	Molecular ALL subtypes
Custom_gene_set	ALLIUM_GEX	1.25754e-05	2.51508e-05	11.5306	130.109	AGAP1;TCERG1L;HDGFL3;SHROOM3;PHACTR3;ANKRD30B;LDLRAD3	Positive_CME7	4.59945	7	GEX	0	Molecular ALL subtypes
Custom_gene_set	ALLSorts	0.00321093	0.00428124	5.10063	29.2837	AGAP1;TCERG1L;GLDC;BCL9;PHACTR3;EFNB2	Positive_CME7	2.36843	6	GEX	0	Molecular ALL subtypes
Custom_gene_set	ALLCatchR	2.41082e-20	1.44649e-19	7.82455	353.448	ECM1;NELL1;SESN3;MAPKBP1;VWA8;MCAM;PCDH9;AFAP1L1;FRMD4B;NRG3;AGAP1;PLEKHG4B;PITPNM2;PKD2;S100A16;GALNT2;TBX21;L3MBTL4;SYNM;TPST1;ERBB2;PKIG;GPR176;LGALS3BP;MYO5C;TPD52;VIPR2;PALM;CD248;FLT1;C2CD2;EVC2;ATAD3B;ECM2;FHIT;NEO1;CD22;AKAP12;CHN2;LDB2;TBKBP1;AEBP1;UACA;AGPS;MS4A1;IGLL1;PROKR2;FOXL1;SDK2;ENG;CD9;MME	Positive_CME9	18.8397	52	GEX	0	Molecular ALL subtypes
Custom_gene_set	ALLIUM_GEX	5.38385e-05	0.000127354	4.86505	47.8211	AGAP1;PITPNM2;ECM2;NELL1;FOXL1;SDK2;L3MBTL4;MCAM;SYNM;LDB2;MME	Positive_CME9	3.89499	11	GEX	0	Molecular ALL subtypes
Custom_gene_set	ALLSorts	6.3677e-05	0.000127354	3.7093	35.8381	AGAP1;KIR3DL2;NELL1;FHIT;NEO1;VWA8;PROKR2;FOXL1;MCAM;ERBB2;UACA;MYO5C;FRMD4B;MME;ATAD3B	Positive_CME9	3.89499	15	GEX	0	Molecular ALL subtypes
Custom_gene_set	ALLIUM_DNAm	0.000528912	0.000793367	5.60785	42.3095	TLE4;NELL1;GALNT2;PCDH9;AGPS;TPD52;VIPR2	Positive_CME9	3.10053	7	GEX	0	Molecular ALL subtypes
Custom_gene_set	ALLIUM_GEX	0.000203807	0.00142665	2.70112	22.955	ARPP21;NOVA1;BIRC7;HLA-DPB1;DCHS1;EBF4;CEBPD;DSC3;DLGAP2;TMED6;TCFL5;ZBTB46;RNF217;ARHGEF10;IGF2BP1;TMEM52;EPN2;HLA-DOA	Positive_CME2	2.84568	18	DNAm
Custom_gene_set	ALLIUM_GEX	1.07021e-06	3.21063e-06	34.5722	475.287	NOVA1;DSC3;RNF217;IGF2BP1;BMP8B;EPN2	Positive_CME9	5.49341	6	DNAm
Custom_gene_set	ALLSorts	0.00649511	0.00974267	7.86906	39.6341	EPN2;NOVA1;DSC3;IGF2BP1	Positive_CME9	2.01132	4	DNAm
