# Supplementary material for: An integrative molecular map of pediatric B-cell precursor acute lymphoblastic leukemia
Source: Commun Med (Lond). 2026 Apr 11;6:222. doi: 10.1038/s43856-026-01568-9 (PMC13079846; doi:10.1038/s43856-026-01568-9)
Supplement: Supplementary file 12 — Supplementary Data S9 [file 43856_2026_1568_MOESM12_ESM.xlsx]

## Sheet: Supplementary Data S9
Supplementary Data S9. Top drugs with abs(weight) >0.6 per cross-modal element (CME). The weight column (scaled from -1 to 1) denotes the impact of feature on a CME, which can be either positive or negative.
Drug	Weight value	Weight	Modality	CME
Cytarabine_2_5	-1	-	FMCA	1
Amsacrine_1	0.922984	+	FMCA	1
Etoposide_16_5	0.909804	+	FMCA	1
Dexamethasone_1_4	0.815741	+	FMCA	1
thioguanine_10	-0.795117	-	FMCA	1
Cytarabine_2_5	-1	-	FMCA	2
Etoposide_16_5	0.705619	+	FMCA	2
Doxorubicin_0_5	0.666998	+	FMCA	2
Asparaginase_0_1_Eml	1	+	FMCA	3
Dexamethasone_1_4	0.701102	+	FMCA	3
Prednisolone_50	1	+	FMCA	4
Dexamethasone_1_4	0.90729	+	FMCA	4
Vincristine_2_5	0.847075	+	FMCA	4
thioguanine_10	0.811398	+	FMCA	4
Amsacrine_1	1	+	FMCA	5
Etoposide_16_5	0.969593	+	FMCA	5
Doxorubicin_0_5	0.95229	+	FMCA	5
Dexamethasone_1_4	0.927235	+	FMCA	5
thioguanine_10	0.922204	+	FMCA	5
Cytarabine_2_5	0.917681	+	FMCA	5
Prednisolone_50	0.914837	+	FMCA	5
Mitoxantrone_0_5	0.66266	+	FMCA	5
Vincristine_2_5	1	+	FMCA	6
Etoposide_16_5	0.939234	+	FMCA	6
Dexamethasone_1_4	0.876954	+	FMCA	6
Prednisolone_50	0.790555	+	FMCA	6
Vincristine_2_5	-1	-	FMCA	7
Dexamethasone_1_4	-0.869673	-	FMCA	7
Doxorubicin_0_5	-0.822469	-	FMCA	7
Prednisolone_50	-0.754831	-	FMCA	7
Etoposide_16_5	-0.684811	-	FMCA	7
thioguanine_10	-0.66096	-	FMCA	7
Vincristine_2_5	-1	-	FMCA	8
Asparaginase_0_1_Eml	-0.840598	-	FMCA	8
Cytarabine_2_5	-0.719973	-	FMCA	8
Prednisolone_50	-1	-	FMCA	9
Dexamethasone_1_4	-0.701633	-	FMCA	9
Vincristine_2_5	-0.6551	-	FMCA	9
Etoposide_16_5	-1	-	FMCA	10
thioguanine_10	-0.931403	-	FMCA	10
Doxorubicin_0_5	-0.930671	-	FMCA	10
Amsacrine_1	-0.888885	-	FMCA	10
Mitoxantrone_0_5	-0.789738	-	FMCA	10
Vincristine_2_5	-0.691447	-	FMCA	10
