# Supplementary material for: An integrative molecular map of pediatric B-cell precursor acute lymphoblastic leukemia
Source: Commun Med (Lond). 2026 Apr 11;6:222. doi: 10.1038/s43856-026-01568-9 (PMC13079846; doi:10.1038/s43856-026-01568-9)
Supplement: Supplementary file 13 — Supplementary Data S10 [file 43856_2026_1568_MOESM13_ESM.xlsx]

## Sheet: Supplementary Data S10
Supplementary Data S10. Network analysis per cross-modal element (CME) and weight (positive/negative) for features passing the absolute Pearson's correlation coefficient cut-off on the train set (n = 923).
Name	Community	degree_centrality	CME	abs_correlation_filter	community_size	network_size
FUT7	1	3	Positive_CME1	0.5	8	40
DIPK1C	2	1	Positive_CME1	0.5	8	40
CMTM2	2	1	Positive_CME1	0.5	8	40
BMP2	3	1	Positive_CME1	0.5	8	40
CD1C	3	1	Positive_CME1	0.5	8	40
OSM	4	3	Positive_CME1	0.5	8	40
ITPRIPL2	5	13	Positive_CME1	0.5	8	40
IL6R	6	7	Positive_CME1	0.5	8	40
IFNLR1	7	3	Positive_CME1	0.5	8	40
GALNT3	7	1	Positive_CME1	0.5	8	40
RBM47	6	12	Positive_CME1	0.5	8	40
CAMK1	6	4	Positive_CME1	0.5	8	40
FLT3	8	1	Positive_CME1	0.5	8	40
ALDH3B1	1	2	Positive_CME1	0.5	8	40
cg17378966(DUSP1)	6	3	Positive_CME1	0.5	8	40
cg00593243(DUSP1)	6	5	Positive_CME1	0.5	8	40
cg02029908(DUSP1)	6	2	Positive_CME1	0.5	8	40
cg01154505	5	1	Positive_CME1	0.5	8	40
cg10575219	7	2	Positive_CME1	0.5	8	40
cg06966462(IAH1)	3	2	Positive_CME1	0.5	8	40
cg02629506(CRYBB3)	6	2	Positive_CME1	0.5	8	40
cg13280914	7	6	Positive_CME1	0.5	8	40
cg24683185	1	1	Positive_CME1	0.5	8	40
cg25341925(NPPA)	5	2	Positive_CME1	0.5	8	40
cg07724816(EVA1A)	2	2	Positive_CME1	0.5	8	40
cg03035849(BACH2)	6	1	Positive_CME1	0.5	8	40
cg14509761	5	1	Positive_CME1	0.5	8	40
cg01578875	1	4	Positive_CME1	0.5	8	40
cg15349341(CRYBB3)	5	1	Positive_CME1	0.5	8	40
cg03779937	7	1	Positive_CME1	0.5	8	40
cg01358513(CRYBB3)	5	1	Positive_CME1	0.5	8	40
cg07276550	5	1	Positive_CME1	0.5	8	40
cg07018389(DUSP1)	6	2	Positive_CME1	0.5	8	40
cg05168141	6	3	Positive_CME1	0.5	8	40
cg10160614	6	1	Positive_CME1	0.5	8	40
cg14429979	1	3	Positive_CME1	0.5	8	40
cg20081364(ISM1)	4	1	Positive_CME1	0.5	8	40
cg08651003	4	2	Positive_CME1	0.5	8	40
cg19554389(WNT5A)	8	1	Positive_CME1	0.5	8	40
cg10769767	4	2	Positive_CME1	0.5	8	40
cg19093782	1	1	Positive_CME2	0.2	2	89
cg25980539	1	1	Positive_CME2	0.2	2	89
cg06273125(SIDT1)	1	1	Positive_CME2	0.2	2	89
cg25266281	1	1	Positive_CME2	0.2	2	89
cg11176525	1	1	Positive_CME2	0.2	2	89
cg07864647	1	1	Positive_CME2	0.2	2	89
cg08125539(IGF2BP1)	1	1	Positive_CME2	0.2	2	89
cg02939078(TCFL5)	1	1	Positive_CME2	0.2	2	89
cg18638389(MIB1)	1	1	Positive_CME2	0.2	2	89
cg26872053(DIMT1)	1	1	Positive_CME2	0.2	2	89
cg16340152(ZNF704)	1	1	Positive_CME2	0.2	2	89
cg26341453(SESN2)	1	1	Positive_CME2	0.2	2	89
cg11339718	1	1	Positive_CME2	0.2	2	89
cg22261669	1	1	Positive_CME2	0.2	2	89
cg07854959	1	1	Positive_CME2	0.2	2	89
cg10540573	1	1	Positive_CME2	0.2	2	89
cg06670039	1	1	Positive_CME2	0.2	2	89
cg18444028	1	1	Positive_CME2	0.2	2	89
cg05136737	2	1	Positive_CME2	0.2	2	89
cg14484274	1	1	Positive_CME2	0.2	2	89
cg04460567(FUCA1)	1	1	Positive_CME2	0.2	2	89
cg06300222	1	1	Positive_CME2	0.2	2	89
cg01412764(TCFL5)	1	1	Positive_CME2	0.2	2	89
cg06891858(MIB1)	1	1	Positive_CME2	0.2	2	89
cg19873297(STK10;EFCAB9)	2	2	Positive_CME2	0.2	2	89
cg05074133	1	1	Positive_CME2	0.2	2	89
cg27269279	1	1	Positive_CME2	0.2	2	89
cg06756473(TMED6;ENSG00000259900)	1	1	Positive_CME2	0.2	2	89
cg17317266(EPOR)	1	1	Positive_CME2	0.2	2	89
cg01712159	1	1	Positive_CME2	0.2	2	89
cg24440446	1	1	Positive_CME2	0.2	2	89
cg11423909	1	1	Positive_CME2	0.2	2	89
cg15982952	1	1	Positive_CME2	0.2	2	89
cg15060438	1	1	Positive_CME2	0.2	2	89
cg01936091	2	1	Positive_CME2	0.2	2	89
cg04606550	1	1	Positive_CME2	0.2	2	89
cg22843950(BIRC7)	1	1	Positive_CME2	0.2	2	89
cg24401489	1	1	Positive_CME2	0.2	2	89
cg05426662	1	1	Positive_CME2	0.2	2	89
cg20761840	1	1	Positive_CME2	0.2	2	89
cg05957504	1	1	Positive_CME2	0.2	2	89
cg23040685	1	1	Positive_CME2	0.2	2	89
cg20181325	1	1	Positive_CME2	0.2	2	89
cg20851559	1	1	Positive_CME2	0.2	2	89
cg17650057(BIRC7)	1	1	Positive_CME2	0.2	2	89
cg12309938	1	1	Positive_CME2	0.2	2	89
cg14325952	1	1	Positive_CME2	0.2	2	89
cg13083679(B4GALT6)	1	1	Positive_CME2	0.2	2	89
cg07995893(KMT2E)	1	1	Positive_CME2	0.2	2	89
cg04731810(HLTF)	2	1	Positive_CME2	0.2	2	89
cg16564180(GRK7)	1	1	Positive_CME2	0.2	2	89
cg20928429(CLDN16)	1	1	Positive_CME2	0.2	2	89
cg23234622	1	1	Positive_CME2	0.2	2	89
cg19937878	1	1	Positive_CME2	0.2	2	89
cg27025079(STIM2)	2	1	Positive_CME2	0.2	2	89
cg02556928(CSF2RB)	2	1	Positive_CME2	0.2	2	89
cg11984608(CLDN16)	1	1	Positive_CME2	0.2	2	89
cg18427696(DLGAP2)	2	1	Positive_CME2	0.2	2	89
cg13271430	1	1	Positive_CME2	0.2	2	89
cg11658707	2	1	Positive_CME2	0.2	2	89
cg11900509	1	1	Positive_CME2	0.2	2	89
cg08166362(HMCES)	2	1	Positive_CME2	0.2	2	89
cg08654262	2	1	Positive_CME2	0.2	2	89
cg06890610	1	1	Positive_CME2	0.2	2	89
cg16391242	2	1	Positive_CME2	0.2	2	89
cg13838969(PMEPA1)	2	1	Positive_CME2	0.2	2	89
cg00039016(FBXO31;MAP1LC3B)	2	2	Positive_CME2	0.2	2	89
cg07337602	1	1	Positive_CME2	0.2	2	89
cg04652496	1	1	Positive_CME2	0.2	2	89
cg11498582(MDC1;TUBB)	1	1	Positive_CME2	0.2	2	89
cg14573817(TMEM263)	1	1	Positive_CME2	0.2	2	89
cg08162124	1	1	Positive_CME2	0.2	2	89
cg00091146	1	1	Positive_CME2	0.2	2	89
cg24442572	1	1	Positive_CME2	0.2	2	89
cg23591609(BEST3)	1	1	Positive_CME2	0.2	2	89
cg23928512	2	1	Positive_CME2	0.2	2	89
cg01427849	1	1	Positive_CME2	0.2	2	89
cg02532853	2	1	Positive_CME2	0.2	2	89
cg04221833	1	1	Positive_CME2	0.2	2	89
cg25644380	2	1	Positive_CME2	0.2	2	89
cg02152351(SLC35B3)	1	1	Positive_CME2	0.2	2	89
cg18423469	1	1	Positive_CME2	0.2	2	89
cg01578875	1	1	Positive_CME2	0.2	2	89
cg08390901(SH3RF3)	2	1	Positive_CME2	0.2	2	89
cg09522479	1	1	Positive_CME2	0.2	2	89
cg00395579(RRM2B)	1	1	Positive_CME2	0.2	2	89
cg03337918(PLEKHF2)	1	1	Positive_CME2	0.2	2	89
Etoposide_16_5	1	72	Positive_CME2	0.2	2	89
Doxorubicin_0_5	2	17	Positive_CME2	0.2	2	89
ZNF783	1	1	Positive_CME3	0.2	2	15
WDR35	2	1	Positive_CME3	0.2	2	15
VANGL1	2	1	Positive_CME3	0.2	2	15
DUSP23	1	1	Positive_CME3	0.2	2	15
SYNE2	2	1	Positive_CME3	0.2	2	15
ARHGAP42	2	1	Positive_CME3	0.2	2	15
ACVR2A	2	1	Positive_CME3	0.2	2	15
SGPP1	1	1	Positive_CME3	0.2	2	15
PARD3	1	1	Positive_CME3	0.2	2	15
TRIO	1	1	Positive_CME3	0.2	2	15
NRG3	2	1	Positive_CME3	0.2	2	15
SNX9	2	1	Positive_CME3	0.2	2	15
ZNF662	2	1	Positive_CME3	0.2	2	15
Asparaginase_0_1_Eml	1	5	Positive_CME3	0.2	2	15
Dexamethasone_1_4	2	8	Positive_CME3	0.2	2	15
NR4A3	1	2	Positive_CME4	0.25	6	22
SNX9	2	1	Positive_CME4	0.25	6	22
FFAR1	3	1	Positive_CME4	0.25	6	22
MTSS2	4	1	Positive_CME4	0.25	6	22
PELI1	2	2	Positive_CME4	0.25	6	22
FOSL2	5	2	Positive_CME4	0.25	6	22
SKI	1	3	Positive_CME4	0.25	6	22
GABARAPL1	6	4	Positive_CME4	0.25	6	22
ACSL1	1	4	Positive_CME4	0.25	6	22
SYTL3	5	1	Positive_CME4	0.25	6	22
ELL2	2	1	Positive_CME4	0.25	6	22
CD83	2	2	Positive_CME4	0.25	6	22
BHLHE40	6	5	Positive_CME4	0.25	6	22
cg17945323	3	1	Positive_CME4	0.25	6	22
cg18875496(MSI2)	4	1	Positive_CME4	0.25	6	22
cg12150931(ZNF385A)	5	10	Positive_CME4	0.25	6	22
cg18425731(ERMN)	1	4	Positive_CME4	0.25	6	22
cg27338353	6	1	Positive_CME4	0.25	6	22
Prednisolone_50	6	2	Positive_CME4	0.25	6	22
Dexamethasone_1_4	6	4	Positive_CME4	0.25	6	22
Vincristine_2_5	2	7	Positive_CME4	0.25	6	22
thioguanine_10	1	3	Positive_CME4	0.25	6	22
ITGA6	1	3	Positive_CME5	0.55	6	40
DAPK1	2	4	Positive_CME5	0.55	6	40
SALL4	3	7	Positive_CME5	0.55	6	40
ATP9A	3	9	Positive_CME5	0.55	6	40
CALN1	1	1	Positive_CME5	0.55	6	40
CXCL2	4	6	Positive_CME5	0.55	6	40
EGFL7	1	1	Positive_CME5	0.55	6	40
CEBPA	4	2	Positive_CME5	0.55	6	40
VNN1	5	2	Positive_CME5	0.55	6	40
TTC28	6	5	Positive_CME5	0.55	6	40
TFPI	2	2	Positive_CME5	0.55	6	40
GATA3	4	7	Positive_CME5	0.55	6	40
TMCC3	4	1	Positive_CME5	0.55	6	40
cg20250250	4	1	Positive_CME5	0.55	6	40
cg15975769	2	2	Positive_CME5	0.55	6	40
cg27436324(TOM1)	2	1	Positive_CME5	0.55	6	40
cg21661768	5	1	Positive_CME5	0.55	6	40
cg17250770	6	1	Positive_CME5	0.55	6	40
cg08055786(MAPKAPK2)	6	1	Positive_CME5	0.55	6	40
cg02836135	3	3	Positive_CME5	0.55	6	40
cg08002981	2	1	Positive_CME5	0.55	6	40
cg26513654	4	1	Positive_CME5	0.55	6	40
cg07862930(KCNJ16)	4	1	Positive_CME5	0.55	6	40
cg21169779(SLC25A25;NAIF1)	3	2	Positive_CME5	0.55	6	40
cg12150931(ZNF385A)	4	5	Positive_CME5	0.55	6	40
cg17656763	6	1	Positive_CME5	0.55	6	40
cg12389490(KCNJ16)	4	2	Positive_CME5	0.55	6	40
cg21871080(KCNJ16)	4	3	Positive_CME5	0.55	6	40
cg21218687(KIF21B)	4	2	Positive_CME5	0.55	6	40
cg01663953	3	3	Positive_CME5	0.55	6	40
cg03526142	3	2	Positive_CME5	0.55	6	40
cg23102014	1	2	Positive_CME5	0.55	6	40
cg00870449	6	2	Positive_CME5	0.55	6	40
cg18289508	3	1	Positive_CME5	0.55	6	40
cg27189723(AKR1B1)	5	1	Positive_CME5	0.55	6	40
cg00573857	2	1	Positive_CME5	0.55	6	40
cg12761788(ENDOU)	2	5	Positive_CME5	0.55	6	40
cg06889975(EGR3)	3	1	Positive_CME5	0.55	6	40
cg13621396(STIM2)	4	1	Positive_CME5	0.55	6	40
cg21232844	1	3	Positive_CME5	0.55	6	40
GIMAP7	1	4	Positive_CME6	0.4	7	38
CD3D	2	1	Positive_CME6	0.4	7	38
GIMAP6	1	3	Positive_CME6	0.4	7	38
SPOCK2	3	1	Positive_CME6	0.4	7	38
BIN2	3	2	Positive_CME6	0.4	7	38
CD3E	2	1	Positive_CME6	0.4	7	38
LTB	1	4	Positive_CME6	0.4	7	38
TRAT1	1	6	Positive_CME6	0.4	7	38
MAL	1	3	Positive_CME6	0.4	7	38
CD3G	2	2	Positive_CME6	0.4	7	38
CD28	2	1	Positive_CME6	0.4	7	38
ITK	2	1	Positive_CME6	0.4	7	38
JCHAIN	4	3	Positive_CME6	0.4	7	38
TC2N	5	7	Positive_CME6	0.4	7	38
TES	6	1	Positive_CME6	0.4	7	38
TXK	2	1	Positive_CME6	0.4	7	38
GZMM	2	2	Positive_CME6	0.4	7	38
PIK3IP1	7	2	Positive_CME6	0.4	7	38
THEMIS	2	1	Positive_CME6	0.4	7	38
GIMAP5	1	4	Positive_CME6	0.4	7	38
GPRIN3	7	7	Positive_CME6	0.4	7	38
cg22212218	7	2	Positive_CME6	0.4	7	38
cg19488785	7	2	Positive_CME6	0.4	7	38
cg02053451	6	1	Positive_CME6	0.4	7	38
cg16997486	2	15	Positive_CME6	0.4	7	38
cg25251562(ALLC)	3	2	Positive_CME6	0.4	7	38
cg16854466	7	1	Positive_CME6	0.4	7	38
cg16977751	1	10	Positive_CME6	0.4	7	38
cg24394336	1	8	Positive_CME6	0.4	7	38
cg12872489	7	1	Positive_CME6	0.4	7	38
cg05567440	5	1	Positive_CME6	0.4	7	38
cg07720334	4	1	Positive_CME6	0.4	7	38
cg25758828	1	1	Positive_CME6	0.4	7	38
cg17594003(ZEB2)	4	2	Positive_CME6	0.4	7	38
cg06452129	1	6	Positive_CME6	0.4	7	38
cg20655334	7	1	Positive_CME6	0.4	7	38
cg27125504(ITIH4)	5	2	Positive_CME6	0.4	7	38
Vincristine_2_5	3	1	Positive_CME6	0.4	7	38
LDLRAD3	1	8	Positive_CME7	0.5	5	26
AFDN	2	1	Positive_CME7	0.5	5	26
AGAP1	1	1	Positive_CME7	0.5	5	26
FAT1	3	1	Positive_CME7	0.5	5	26
VASH2	4	2	Positive_CME7	0.5	5	26
GLDC	1	4	Positive_CME7	0.5	5	26
SHROOM3	2	1	Positive_CME7	0.5	5	26
EFNB2	2	1	Positive_CME7	0.5	5	26
SOX11	3	3	Positive_CME7	0.5	5	26
FJX1	3	3	Positive_CME7	0.5	5	26
EPB41L5	5	1	Positive_CME7	0.5	5	26
MSANTD3-TMEFF1	2	2	Positive_CME7	0.5	5	26
BCL9	3	2	Positive_CME7	0.5	5	26
C14orf132	2	1	Positive_CME7	0.5	5	26
cg02566391	1	1	Positive_CME7	0.5	5	26
cg08817540(HHLA2)	4	1	Positive_CME7	0.5	5	26
cg07175582	1	1	Positive_CME7	0.5	5	26
cg17183174(COMMD6)	2	7	Positive_CME7	0.5	5	26
cg25250968	1	3	Positive_CME7	0.5	5	26
cg00524374	3	4	Positive_CME7	0.5	5	26
cg15354065(DGKA)	3	5	Positive_CME7	0.5	5	26
cg08632701(CBR1)	5	1	Positive_CME7	0.5	5	26
cg26419676(AK2)	1	1	Positive_CME7	0.5	5	26
cg09841898	1	2	Positive_CME7	0.5	5	26
cg19796955	1	2	Positive_CME7	0.5	5	26
cg08539965	1	3	Positive_CME7	0.5	5	26
DEFA1	1	1	Positive_CME8	0.25	5	21
NPIPB3	2	1	Positive_CME8	0.25	5	21
NPIPB5	2	1	Positive_CME8	0.25	5	21
TIAF1	3	2	Positive_CME8	0.25	5	21
DEFA3	1	1	Positive_CME8	0.25	5	21
GSDMB	4	3	Positive_CME8	0.25	5	21
CIITA	5	7	Positive_CME8	0.25	5	21
cg03722295(CDC37)	2	2	Positive_CME8	0.25	5	21
cg01367992(LY9)	1	2	Positive_CME8	0.25	5	21
cg12498580(PHB2)	5	1	Positive_CME8	0.25	5	21
cg07680505(BRD1)	5	1	Positive_CME8	0.25	5	21
cg26063719(VIM)	4	1	Positive_CME8	0.25	5	21
cg03132824	5	1	Positive_CME8	0.25	5	21
cg21442182	5	1	Positive_CME8	0.25	5	21
cg08732950	4	1	Positive_CME8	0.25	5	21
cg02431972	4	1	Positive_CME8	0.25	5	21
cg15788149(MET)	3	1	Positive_CME8	0.25	5	21
cg00791190(BRD1)	5	1	Positive_CME8	0.25	5	21
cg16345559	5	1	Positive_CME8	0.25	5	21
cg18313221(MET)	3	1	Positive_CME8	0.25	5	21
cg04057956	5	1	Positive_CME8	0.25	5	21
MAPKBP1	1	10	Positive_CME9	0.4	5	26
SUSD3	2	3	Positive_CME9	0.4	5	26
NIBAN3	1	7	Positive_CME9	0.4	5	26
GALNT2	1	5	Positive_CME9	0.4	5	26
ATAD3B	2	1	Positive_CME9	0.4	5	26
TBX21	2	3	Positive_CME9	0.4	5	26
PARP3	2	1	Positive_CME9	0.4	5	26
PKIG	1	12	Positive_CME9	0.4	5	26
TBKBP1	3	3	Positive_CME9	0.4	5	26
KAZALD1	2	1	Positive_CME9	0.4	5	26
NBEAL2	3	3	Positive_CME9	0.4	5	26
CD9	3	4	Positive_CME9	0.4	5	26
cg09144073(STXBP5)	2	7	Positive_CME9	0.4	5	26
cg11393994(STXBP5)	2	2	Positive_CME9	0.4	5	26
cg24618492(EPN2)	1	4	Positive_CME9	0.4	5	26
cg18745913(STXBP5)	2	3	Positive_CME9	0.4	5	26
cg12804278(C10orf67)	1	3	Positive_CME9	0.4	5	26
cg25789861(DSC3)	3	6	Positive_CME9	0.4	5	26
cg03017520(DSC3)	1	4	Positive_CME9	0.4	5	26
cg19832521(NOVA1)	1	5	Positive_CME9	0.4	5	26
cg19478500(RNF217)	3	4	Positive_CME9	0.4	5	26
cg13434989(EDNRB)	1	4	Positive_CME9	0.4	5	26
cg18217145(BMP8B)	4	1	Positive_CME9	0.4	5	26
cg02312409(RNF217)	3	6	Positive_CME9	0.4	5	26
cg06638433(IGF2BP1)	5	1	Positive_CME9	0.4	5	26
cg06971129(EDNRB)	1	3	Positive_CME9	0.4	5	26
GIMAP4	1	2	Positive_CME10	0.2	4	15
GIMAP7	1	1	Positive_CME10	0.2	4	15
ZNF420	2	1	Positive_CME10	0.2	4	15
SCHIP1	1	1	Positive_CME10	0.2	4	15
CNOT6L	3	1	Positive_CME10	0.2	4	15
TBC1D23	4	1	Positive_CME10	0.2	4	15
FAM3C	4	1	Positive_CME10	0.2	4	15
ZNF227	2	1	Positive_CME10	0.2	4	15
FOXO1	2	1	Positive_CME10	0.2	4	15
ZNF613	2	1	Positive_CME10	0.2	4	15
cg05707116(EIF2AK3)	1	1	Positive_CME10	0.2	4	15
cg20151107	3	1	Positive_CME10	0.2	4	15
cg07342783	1	3	Positive_CME10	0.2	4	15
cg17604985	2	4	Positive_CME10	0.2	4	15
cg05266321(CCR2)	4	2	Positive_CME10	0.2	4	15
DSC3	1	1	Negative_CME1	0.6	10	58
ODF2L	2	1	Negative_CME1	0.6	10	58
BEST3	3	5	Negative_CME1	0.6	10	58
RHOBTB1	4	7	Negative_CME1	0.6	10	58
SOX11	5	1	Negative_CME1	0.6	10	58
CCNJL	6	13	Negative_CME1	0.6	10	58
SAMSN1	7	1	Negative_CME1	0.6	10	58
CXXC5	8	9	Negative_CME1	0.6	10	58
SDK1	9	3	Negative_CME1	0.6	10	58
PTPRM	9	1	Negative_CME1	0.6	10	58
AKAP12	10	1	Negative_CME1	0.6	10	58
KCNQ5	8	15	Negative_CME1	0.6	10	58
cg14871313	2	1	Negative_CME1	0.6	10	58
cg03148927	4	1	Negative_CME1	0.6	10	58
cg01462353	4	1	Negative_CME1	0.6	10	58
cg18842107	6	1	Negative_CME1	0.6	10	58
cg22370920	9	3	Negative_CME1	0.6	10	58
cg11958827	6	1	Negative_CME1	0.6	10	58
cg16278996(RANBP9)	6	1	Negative_CME1	0.6	10	58
cg09141635	4	1	Negative_CME1	0.6	10	58
cg21526778	6	1	Negative_CME1	0.6	10	58
cg13052638(RASSF5)	9	1	Negative_CME1	0.6	10	58
cg18622075	8	2	Negative_CME1	0.6	10	58
cg25616055	4	1	Negative_CME1	0.6	10	58
cg25769469	6	1	Negative_CME1	0.6	10	58
cg04742550(ITGAX)	3	1	Negative_CME1	0.6	10	58
cg24492202	8	1	Negative_CME1	0.6	10	58
cg21328082(TREM1)	3	1	Negative_CME1	0.6	10	58
cg18289508	6	1	Negative_CME1	0.6	10	58
cg20359565(G6PC)	8	2	Negative_CME1	0.6	10	58
cg01663953	6	1	Negative_CME1	0.6	10	58
cg04244970(SLAMF7)	10	1	Negative_CME1	0.6	10	58
cg00970057	6	1	Negative_CME1	0.6	10	58
cg24277876	8	2	Negative_CME1	0.6	10	58
cg06872185(THEM5)	6	1	Negative_CME1	0.6	10	58
cg04921244	7	1	Negative_CME1	0.6	10	58
cg07810733	8	2	Negative_CME1	0.6	10	58
cg07974367	8	2	Negative_CME1	0.6	10	58
cg01888869(ITGAX)	3	1	Negative_CME1	0.6	10	58
cg05525374(HLA-DMB)	8	1	Negative_CME1	0.6	10	58
cg19668724	8	2	Negative_CME1	0.6	10	58
cg02352281	4	1	Negative_CME1	0.6	10	58
cg08237971(KDF1)	8	2	Negative_CME1	0.6	10	58
cg25250968	4	1	Negative_CME1	0.6	10	58
cg06889975(EGR3)	6	1	Negative_CME1	0.6	10	58
cg00647863	8	2	Negative_CME1	0.6	10	58
cg01984854	1	1	Negative_CME1	0.6	10	58
cg22234930(PKM)	3	1	Negative_CME1	0.6	10	58
cg08003402	3	1	Negative_CME1	0.6	10	58
cg14448116(ADAMTS4;NDUFS2)	8	1	Negative_CME1	0.6	10	58
cg09017117(HLA-DMB)	8	1	Negative_CME1	0.6	10	58
cg27214730	5	1	Negative_CME1	0.6	10	58
cg00634542(CTDSP1;SLC11A1)	6	1	Negative_CME1	0.6	10	58
cg13987029	8	2	Negative_CME1	0.6	10	58
cg07800837	6	1	Negative_CME1	0.6	10	58
cg03308839	8	1	Negative_CME1	0.6	10	58
cg25336900	8	1	Negative_CME1	0.6	10	58
cg26700919	9	2	Negative_CME1	0.6	10	58
KCNN1	1	9	Negative_CME2	0.55	4	32
IGF2BP1	1	7	Negative_CME2	0.55	4	32
DSC3	1	6	Negative_CME2	0.55	4	32
BIRC7	1	6	Negative_CME2	0.55	4	32
ARHGEF4	1	5	Negative_CME2	0.55	4	32
PCLO	2	4	Negative_CME2	0.55	4	32
HAP1	1	5	Negative_CME2	0.55	4	32
CLIC5	1	4	Negative_CME2	0.55	4	32
GNG11	3	1	Negative_CME2	0.55	4	32
CALN1	3	1	Negative_CME2	0.55	4	32
OVCH2	4	2	Negative_CME2	0.55	4	32
LOXHD1	4	4	Negative_CME2	0.55	4	32
TCFL5	1	2	Negative_CME2	0.55	4	32
EPHA7	4	7	Negative_CME2	0.55	4	32
SPON1	3	1	Negative_CME2	0.55	4	32
cg07372034	1	8	Negative_CME2	0.55	4	32
cg11008243(KCNQ5)	4	2	Negative_CME2	0.55	4	32
cg02974320(TPBG)	4	1	Negative_CME2	0.55	4	32
cg05757967(TPBG)	4	1	Negative_CME2	0.55	4	32
cg05493679(MTX2)	4	3	Negative_CME2	0.55	4	32
cg17838734(TPBG)	4	1	Negative_CME2	0.55	4	32
cg03717315(SEMA4F)	1	4	Negative_CME2	0.55	4	32
cg00169617	1	3	Negative_CME2	0.55	4	32
cg26218983(ZC3H12C)	1	4	Negative_CME2	0.55	4	32
cg16206460(PGLYRP2;RASAL3)	1	9	Negative_CME2	0.55	4	32
cg27369307(KCNQ5)	4	2	Negative_CME2	0.55	4	32
cg16016176(ADPRH)	1	9	Negative_CME2	0.55	4	32
cg26029682(PTGFRN)	1	2	Negative_CME2	0.55	4	32
cg03020545(KCNQ5)	2	1	Negative_CME2	0.55	4	32
cg17469019(PTGFRN)	1	1	Negative_CME2	0.55	4	32
cg25683549(MTX2)	4	3	Negative_CME2	0.55	4	32
cg02851793(SRGN)	3	10	Negative_CME2	0.55	4	32
FBXO41	1	44	Negative_CME3	0.45	3	58
FLT3	2	9	Negative_CME3	0.45	3	58
SLC7A5	2	1	Negative_CME3	0.45	3	58
SESN2	3	1	Negative_CME3	0.45	3	58
cg09445727	1	1	Negative_CME3	0.45	3	58
cg01571735(SP5)	1	1	Negative_CME3	0.45	3	58
cg09763175(PRKAA2)	1	1	Negative_CME3	0.45	3	58
cg17361803(ZNF503)	1	1	Negative_CME3	0.45	3	58
cg00143045(RPRM)	1	1	Negative_CME3	0.45	3	58
cg27207796	1	1	Negative_CME3	0.45	3	58
cg13984515(CYR61)	1	1	Negative_CME3	0.45	3	58
cg05656934(PRKAA2)	1	1	Negative_CME3	0.45	3	58
cg17079833(ST8SIA1)	1	1	Negative_CME3	0.45	3	58
cg05923587	1	1	Negative_CME3	0.45	3	58
cg20973720(RASGRF1)	1	1	Negative_CME3	0.45	3	58
cg26068551(PRKAA2)	1	1	Negative_CME3	0.45	3	58
cg16732616(DMRTA2)	1	1	Negative_CME3	0.45	3	58
cg19083779(PRKAA2)	1	1	Negative_CME3	0.45	3	58
cg01033463(PHF21B)	1	1	Negative_CME3	0.45	3	58
cg10600178	1	1	Negative_CME3	0.45	3	58
cg15132565(FOXD1)	1	1	Negative_CME3	0.45	3	58
cg13800209(MEIS2)	1	1	Negative_CME3	0.45	3	58
cg27583690(NKX6-2)	1	1	Negative_CME3	0.45	3	58
cg23956737(CADPS2)	1	1	Negative_CME3	0.45	3	58
cg18087943(IGF2)	1	1	Negative_CME3	0.45	3	58
cg23987444(CHAT;SLC18A3)	1	1	Negative_CME3	0.45	3	58
cg20905516(GUCY1A2)	1	1	Negative_CME3	0.45	3	58
cg13661740(FOXB2)	1	1	Negative_CME3	0.45	3	58
cg08017858(P4HA3)	1	1	Negative_CME3	0.45	3	58
cg04453065(CYR61)	1	1	Negative_CME3	0.45	3	58
cg25230074(NRG1)	1	1	Negative_CME3	0.45	3	58
cg25368122(LHX8)	1	1	Negative_CME3	0.45	3	58
cg09935045(PRKAA2)	1	1	Negative_CME3	0.45	3	58
cg02300154(GALNT17)	2	1	Negative_CME3	0.45	3	58
cg00421139(GDF6)	1	1	Negative_CME3	0.45	3	58
cg01670677(PHOX2A)	1	1	Negative_CME3	0.45	3	58
cg11667020(NKX2-4)	1	1	Negative_CME3	0.45	3	58
cg19380001(DMRTA2)	1	1	Negative_CME3	0.45	3	58
cg03224572(GDF6)	1	1	Negative_CME3	0.45	3	58
cg19166660(DAB1)	1	1	Negative_CME3	0.45	3	58
cg14608156(IGF2)	1	1	Negative_CME3	0.45	3	58
cg12587766	2	2	Negative_CME3	0.45	3	58
cg14852134(ISM1)	2	1	Negative_CME3	0.45	3	58
cg16104915(HOXA9)	1	1	Negative_CME3	0.45	3	58
cg15968604	1	1	Negative_CME3	0.45	3	58
cg20557801(SKOR1)	1	1	Negative_CME3	0.45	3	58
cg14278853(UBD)	1	1	Negative_CME3	0.45	3	58
cg04021697(TP73;WRAP73)	1	1	Negative_CME3	0.45	3	58
cg15481636(HIST3H2BB;HIST3H2A)	1	1	Negative_CME3	0.45	3	58
cg27612364(SLC25A27;CYP39A1)	2	1	Negative_CME3	0.45	3	58
cg09491991(ISM1)	2	1	Negative_CME3	0.45	3	58
cg04507775(NID1)	1	1	Negative_CME3	0.45	3	58
cg22517656	2	1	Negative_CME3	0.45	3	58
cg03281661	1	1	Negative_CME3	0.45	3	58
cg12664209(ISM1)	2	1	Negative_CME3	0.45	3	58
cg18848688	2	1	Negative_CME3	0.45	3	58
cg02126950(MDGA2)	2	1	Negative_CME3	0.45	3	58
cg17444904(PRR15)	3	1	Negative_CME3	0.45	3	58
TCL1A	1	1	Negative_CME4	0.25	6	42
IGLL1	2	1	Negative_CME4	0.25	6	42
VPREB3	1	2	Negative_CME4	0.25	6	42
SMIM14	2	2	Negative_CME4	0.25	6	42
VPREB1	2	4	Negative_CME4	0.25	6	42
MRPL24	3	1	Negative_CME4	0.25	6	42
DNTT	4	1	Negative_CME4	0.25	6	42
DYNLL1	5	1	Negative_CME4	0.25	6	42
B4GAT1	5	1	Negative_CME4	0.25	6	42
NDUFB3	3	1	Negative_CME4	0.25	6	42
VKORC1L1	1	2	Negative_CME4	0.25	6	42
RAB10	5	1	Negative_CME4	0.25	6	42
EXOSC5	3	1	Negative_CME4	0.25	6	42
MAGEF1	1	3	Negative_CME4	0.25	6	42
GIMAP4	4	3	Negative_CME4	0.25	6	42
CYTL1	4	4	Negative_CME4	0.25	6	42
TST	5	1	Negative_CME4	0.25	6	42
RAG2	1	3	Negative_CME4	0.25	6	42
RAG1	1	8	Negative_CME4	0.25	6	42
TCF19	6	1	Negative_CME4	0.25	6	42
NME1	3	1	Negative_CME4	0.25	6	42
MRPS34	3	2	Negative_CME4	0.25	6	42
cg12603453	4	1	Negative_CME4	0.25	6	42
cg04641860(HNRNPF)	4	2	Negative_CME4	0.25	6	42
cg12073436	4	1	Negative_CME4	0.25	6	42
cg00791190(BRD1)	1	2	Negative_CME4	0.25	6	42
cg02225720(HASPIN)	1	5	Negative_CME4	0.25	6	42
cg21359303	2	2	Negative_CME4	0.25	6	42
cg17095147	6	1	Negative_CME4	0.25	6	42
cg23928512	4	2	Negative_CME4	0.25	6	42
cg20559385	1	5	Negative_CME4	0.25	6	42
cg17516330(STRA6)	4	1	Negative_CME4	0.25	6	42
cg22358291	2	1	Negative_CME4	0.25	6	42
cg20752878(ASGR1)	3	5	Negative_CME4	0.25	6	42
cg03971555	2	2	Negative_CME4	0.25	6	42
cg08860498(CNTNAP1;CCR10)	3	1	Negative_CME4	0.25	6	42
cg12033075	2	2	Negative_CME4	0.25	6	42
cg12899065(GP1BB)	1	1	Negative_CME4	0.25	6	42
cg27392771	5	4	Negative_CME4	0.25	6	42
cg26848442(CD226)	1	1	Negative_CME4	0.25	6	42
cg07680505(BRD1)	1	2	Negative_CME4	0.25	6	42
cg06958535(LAX1)	4	4	Negative_CME4	0.25	6	42
CAMK2D	1	15	Negative_CME5	0.45	4	45
CLECL1	2	2	Negative_CME5	0.45	4	45
IRF4	1	3	Negative_CME5	0.45	4	45
LEF1	3	15	Negative_CME5	0.45	4	45
TTN	2	5	Negative_CME5	0.45	4	45
LRRC14B	4	10	Negative_CME5	0.45	4	45
PHLDB2	4	12	Negative_CME5	0.45	4	45
cg27022853	4	4	Negative_CME5	0.45	4	45
cg24742520	1	2	Negative_CME5	0.45	4	45
cg03779937	1	1	Negative_CME5	0.45	4	45
cg26012482	1	2	Negative_CME5	0.45	4	45
cg24536818(TESPA1)	1	1	Negative_CME5	0.45	4	45
cg15826519(CAPZB)	1	1	Negative_CME5	0.45	4	45
cg02710015	1	1	Negative_CME5	0.45	4	45
cg06499213	1	1	Negative_CME5	0.45	4	45
cg12448285	3	1	Negative_CME5	0.45	4	45
cg26644674	4	2	Negative_CME5	0.45	4	45
cg17301248	3	2	Negative_CME5	0.45	4	45
cg09506001(ADPRHL2)	1	1	Negative_CME5	0.45	4	45
cg09645818(CTR9)	3	1	Negative_CME5	0.45	4	45
cg17018980	3	1	Negative_CME5	0.45	4	45
cg23685994	4	1	Negative_CME5	0.45	4	45
cg25683662	1	2	Negative_CME5	0.45	4	45
cg13036546	2	2	Negative_CME5	0.45	4	45
cg08097359	4	1	Negative_CME5	0.45	4	45
cg21208539(PANX1)	3	3	Negative_CME5	0.45	4	45
cg21398280	2	1	Negative_CME5	0.45	4	45
cg03804985(SLC2A8)	2	1	Negative_CME5	0.45	4	45
cg04188920	4	2	Negative_CME5	0.45	4	45
cg22957691	3	2	Negative_CME5	0.45	4	45
cg20327845	4	3	Negative_CME5	0.45	4	45
cg04739200	1	2	Negative_CME5	0.45	4	45
cg02431972	3	1	Negative_CME5	0.45	4	45
cg03998264	4	2	Negative_CME5	0.45	4	45
cg04046364(AVIL)	4	2	Negative_CME5	0.45	4	45
cg25482983	1	1	Negative_CME5	0.45	4	45
cg05233155	4	1	Negative_CME5	0.45	4	45
cg05000446	4	2	Negative_CME5	0.45	4	45
cg07660627	1	1	Negative_CME5	0.45	4	45
cg08732950	3	1	Negative_CME5	0.45	4	45
cg05569131(RAB44)	4	5	Negative_CME5	0.45	4	45
cg14561362	1	1	Negative_CME5	0.45	4	45
cg23240927	1	2	Negative_CME5	0.45	4	45
cg25197500	3	1	Negative_CME5	0.45	4	45
cg01374870(HLA-DMB)	2	1	Negative_CME5	0.45	4	45
MKI67	1	1	Negative_CME6	0.3	6	47
ASPM	1	1	Negative_CME6	0.3	6	47
CENPF	1	1	Negative_CME6	0.3	6	47
CDT1	1	1	Negative_CME6	0.3	6	47
BUB1B	1	1	Negative_CME6	0.3	6	47
KIFC1	1	1	Negative_CME6	0.3	6	47
ANLN	1	1	Negative_CME6	0.3	6	47
NUSAP1	1	1	Negative_CME6	0.3	6	47
FOXM1	1	1	Negative_CME6	0.3	6	47
RRM2	1	1	Negative_CME6	0.3	6	47
SPC24	1	1	Negative_CME6	0.3	6	47
E2F8	1	1	Negative_CME6	0.3	6	47
HASPIN	2	1	Negative_CME6	0.3	6	47
E2F2	3	1	Negative_CME6	0.3	6	47
CKAP2L	1	1	Negative_CME6	0.3	6	47
KIF15	1	1	Negative_CME6	0.3	6	47
CDCA8	1	1	Negative_CME6	0.3	6	47
CLSPN	1	1	Negative_CME6	0.3	6	47
ATAD2	1	1	Negative_CME6	0.3	6	47
TPX2	1	1	Negative_CME6	0.3	6	47
H2BC14	4	2	Negative_CME6	0.3	6	47
CDCA2	1	1	Negative_CME6	0.3	6	47
UHRF1	2	1	Negative_CME6	0.3	6	47
SGO1	1	1	Negative_CME6	0.3	6	47
KIF23	1	1	Negative_CME6	0.3	6	47
AURKB	1	1	Negative_CME6	0.3	6	47
KNL1	1	1	Negative_CME6	0.3	6	47
ZNF367	1	1	Negative_CME6	0.3	6	47
NCAPG2	5	1	Negative_CME6	0.3	6	47
RAD51	1	1	Negative_CME6	0.3	6	47
BRIP1	2	1	Negative_CME6	0.3	6	47
SPC25	1	1	Negative_CME6	0.3	6	47
GTSE1	1	1	Negative_CME6	0.3	6	47
FAM111B	1	1	Negative_CME6	0.3	6	47
LIG1	1	1	Negative_CME6	0.3	6	47
KNTC1	6	1	Negative_CME6	0.3	6	47
FANCI	1	1	Negative_CME6	0.3	6	47
SMC4	1	1	Negative_CME6	0.3	6	47
ESCO2	1	1	Negative_CME6	0.3	6	47
CENPM	1	1	Negative_CME6	0.3	6	47
ARHGAP11A	1	1	Negative_CME6	0.3	6	47
cg27486585	5	1	Negative_CME6	0.3	6	47
cg08097359	1	35	Negative_CME6	0.3	6	47
cg06204948	6	1	Negative_CME6	0.3	6	47
cg14044707	3	1	Negative_CME6	0.3	6	47
cg11084266(PMF1-BGLAP)	4	1	Negative_CME6	0.3	6	47
cg02901723	2	3	Negative_CME6	0.3	6	47
TMEM156	1	2	Negative_CME7	0.45	9	53
ECM1	1	3	Negative_CME7	0.45	9	53
BAALC	2	1	Negative_CME7	0.45	9	53
SEMA6A	3	2	Negative_CME7	0.45	9	53
SLC2A5	4	2	Negative_CME7	0.45	9	53
S100Z	5	1	Negative_CME7	0.45	9	53
PRDM8	1	2	Negative_CME7	0.45	9	53
DHRS3	6	1	Negative_CME7	0.45	9	53
ANTXR2	1	5	Negative_CME7	0.45	9	53
ARMH1	1	3	Negative_CME7	0.45	9	53
CLECL1	2	2	Negative_CME7	0.45	9	53
AHR	7	7	Negative_CME7	0.45	9	53
MS4A1	1	1	Negative_CME7	0.45	9	53
PYHIN1	8	1	Negative_CME7	0.45	9	53
BANK1	4	1	Negative_CME7	0.45	9	53
DENND3	4	2	Negative_CME7	0.45	9	53
HSH2D	9	1	Negative_CME7	0.45	9	53
ADGRE5	1	1	Negative_CME7	0.45	9	53
METTL7A	9	1	Negative_CME7	0.45	9	53
IRAK3	3	3	Negative_CME7	0.45	9	53
TMBIM1	1	1	Negative_CME7	0.45	9	53
PIEZO1	1	3	Negative_CME7	0.45	9	53
SAMSN1	6	4	Negative_CME7	0.45	9	53
FUT7	1	1	Negative_CME7	0.45	9	53
MSR1	8	1	Negative_CME7	0.45	9	53
CD27	3	1	Negative_CME7	0.45	9	53
TMC8	1	3	Negative_CME7	0.45	9	53
NBEAL2	1	3	Negative_CME7	0.45	9	53
TMEM236	3	1	Negative_CME7	0.45	9	53
ADGRF1	3	3	Negative_CME7	0.45	9	53
TLR6	5	1	Negative_CME7	0.45	9	53
SHANK3	6	1	Negative_CME7	0.45	9	53
cg08015762	5	5	Negative_CME7	0.45	9	53
cg16783349	1	7	Negative_CME7	0.45	9	53
cg14429979	1	15	Negative_CME7	0.45	9	53
cg08651178	7	2	Negative_CME7	0.45	9	53
cg24040155	2	2	Negative_CME7	0.45	9	53
cg05782292(CDHR5;SCT)	3	2	Negative_CME7	0.45	9	53
cg17749384(MPP7)	1	1	Negative_CME7	0.45	9	53
cg07930510	6	1	Negative_CME7	0.45	9	53
cg25921544	3	2	Negative_CME7	0.45	9	53
cg11952493(MPP7)	1	5	Negative_CME7	0.45	9	53
cg26736232(CDHR5;SCT)	3	3	Negative_CME7	0.45	9	53
cg00915974	4	5	Negative_CME7	0.45	9	53
cg13838969(PMEPA1)	9	2	Negative_CME7	0.45	9	53
cg17594003(ZEB2)	3	2	Negative_CME7	0.45	9	53
cg04340430	8	2	Negative_CME7	0.45	9	53
cg04134731(RASL11B)	6	1	Negative_CME7	0.45	9	53
cg17537935	6	2	Negative_CME7	0.45	9	53
cg01358513(CRYBB3)	7	1	Negative_CME7	0.45	9	53
cg05168141	7	2	Negative_CME7	0.45	9	53
cg15349341(CRYBB3)	7	1	Negative_CME7	0.45	9	53
cg15460816	6	2	Negative_CME7	0.45	9	53
GPR183	1	7	Negative_CME8	0.35	6	33
H2BC17	2	1	Negative_CME8	0.35	6	33
H2AC17	2	1	Negative_CME8	0.35	6	33
H3C2	2	1	Negative_CME8	0.35	6	33
AL135905.2	3	1	Negative_CME8	0.35	6	33
PTRHD1	4	1	Negative_CME8	0.35	6	33
H2AC14	2	1	Negative_CME8	0.35	6	33
RNF11	3	1	Negative_CME8	0.35	6	33
FTL	3	2	Negative_CME8	0.35	6	33
S100A4	5	1	Negative_CME8	0.35	6	33
SNX3	1	1	Negative_CME8	0.35	6	33
H2AC12	2	1	Negative_CME8	0.35	6	33
EIF3H	4	1	Negative_CME8	0.35	6	33
LGALS1	3	4	Negative_CME8	0.35	6	33
H2BC13	2	1	Negative_CME8	0.35	6	33
RGS2	4	8	Negative_CME8	0.35	6	33
CD48	6	1	Negative_CME8	0.35	6	33
cg26318872	1	2	Negative_CME8	0.35	6	33
cg04450037	3	6	Negative_CME8	0.35	6	33
cg14605150(GREM1)	4	1	Negative_CME8	0.35	6	33
cg04921244	1	2	Negative_CME8	0.35	6	33
cg06083001	4	1	Negative_CME8	0.35	6	33
cg07311994	3	4	Negative_CME8	0.35	6	33
cg01502208	3	1	Negative_CME8	0.35	6	33
cg16505891	4	1	Negative_CME8	0.35	6	33
cg07491702(CDAN1)	1	2	Negative_CME8	0.35	6	33
cg07992500(CDC42EP3)	4	1	Negative_CME8	0.35	6	33
cg06450952(BAALC)	4	3	Negative_CME8	0.35	6	33
cg02051688	1	1	Negative_CME8	0.35	6	33
cg17587986	6	1	Negative_CME8	0.35	6	33
cg11952493(MPP7)	5	1	Negative_CME8	0.35	6	33
cg23942526	1	1	Negative_CME8	0.35	6	33
Vincristine_2_5	2	6	Negative_CME8	0.35	6	33
PROM1	1	1	Negative_CME9	0.55	8	40
BASP1	2	4	Negative_CME9	0.55	8	40
DSC3	3	4	Negative_CME9	0.55	8	40
LGALS1	4	1	Negative_CME9	0.55	8	40
TLE3	5	3	Negative_CME9	0.55	8	40
PLCB4	2	5	Negative_CME9	0.55	8	40
IGF2BP1	3	4	Negative_CME9	0.55	8	40
PRKAR2B	1	5	Negative_CME9	0.55	8	40
KCNN1	3	4	Negative_CME9	0.55	8	40
ANGPTL2	3	1	Negative_CME9	0.55	8	40
SPAG6	6	1	Negative_CME9	0.55	8	40
DSC2	3	6	Negative_CME9	0.55	8	40
CEBPD	7	1	Negative_CME9	0.55	8	40
TSPYL5	3	1	Negative_CME9	0.55	8	40
TAFA1	3	2	Negative_CME9	0.55	8	40
LOXHD1	8	1	Negative_CME9	0.55	8	40
IRAK2	1	1	Negative_CME9	0.55	8	40
cg19621008	1	3	Negative_CME9	0.55	8	40
cg01204844	8	1	Negative_CME9	0.55	8	40
cg09206294(MAPKBP1)	3	1	Negative_CME9	0.55	8	40
cg16747164	3	4	Negative_CME9	0.55	8	40
cg05786278	3	1	Negative_CME9	0.55	8	40
cg12659114	5	1	Negative_CME9	0.55	8	40
cg00779313	1	1	Negative_CME9	0.55	8	40
cg27067040	5	1	Negative_CME9	0.55	8	40
cg07177661	1	1	Negative_CME9	0.55	8	40
cg22747480	1	1	Negative_CME9	0.55	8	40
cg09039672	2	1	Negative_CME9	0.55	8	40
cg19699140	7	1	Negative_CME9	0.55	8	40
cg01984854	2	5	Negative_CME9	0.55	8	40
cg05242065	2	2	Negative_CME9	0.55	8	40
cg08055786(MAPKAPK2)	5	1	Negative_CME9	0.55	8	40
cg17588094(MYC)	2	1	Negative_CME9	0.55	8	40
cg05754179	3	5	Negative_CME9	0.55	8	40
cg11067179(CD248)	1	1	Negative_CME9	0.55	8	40
cg02259723	6	1	Negative_CME9	0.55	8	40
cg16928046(TBX21)	2	2	Negative_CME9	0.55	8	40
cg08478016	3	8	Negative_CME9	0.55	8	40
cg25586410(GPR155)	3	1	Negative_CME9	0.55	8	40
cg24402151(GRAMD1B)	4	1	Negative_CME9	0.55	8	40
FOSB	1	1	Negative_CME10	0.3	5	14
ZFP36	2	3	Negative_CME10	0.3	5	14
LMNA	3	2	Negative_CME10	0.3	5	14
TRIB1	4	3	Negative_CME10	0.3	5	14
JUNB	5	3	Negative_CME10	0.3	5	14
FOSL1	1	1	Negative_CME10	0.3	5	14
CDKN1A	3	1	Negative_CME10	0.3	5	14
MYLIP	4	1	Negative_CME10	0.3	5	14
IER2	3	1	Negative_CME10	0.3	5	14
cg17541002	2	1	Negative_CME10	0.3	5	14
cg02742455(SPTBN2)	4	2	Negative_CME10	0.3	5	14
cg00239117	5	1	Negative_CME10	0.3	5	14
Doxorubicin_0_5	1	6	Negative_CME10	0.3	5	14
Amsacrine_1	3	6	Negative_CME10	0.3	5	14
