# Supplementary material for: An integrative molecular map of pediatric B-cell precursor acute lymphoblastic leukemia
Source: Commun Med (Lond). 2026 Apr 11;6:222. doi: 10.1038/s43856-026-01568-9 (PMC13079846; doi:10.1038/s43856-026-01568-9)
Supplement: Supplementary file 14 — Supplementary Data S11 [file 43856_2026_1568_MOESM14_ESM.xlsx]

## Sheet: Supplementary Data S11
Supplementary Data S11. Network overview per cross-modal element (CME) and weight (positive/negative) for the train set (n = 923). The hub features are defined as the ones with more than 3 connections that meet the absolute Pearson's correlation cut-off criteria.
CME	network_size	community_size	Name	abs_correlation_filter	# Hubs
Positive_CME1	40	8	cg00593243(DUSP1); cg01578875; cg13280914; CAMK1; IL6R; ITPRIPL2; RBM47	0.5	7
Positive_CME2	89	2	Doxorubicin_0_5; Etoposide_16_5	0.2	2
Positive_CME3	15	2	Asparaginase_0_1_Eml; Dexamethasone_1_4	0.2	2
Positive_CME4	22	6	Vincristine_2_5; ACSL1; Dexamethasone_1_4; cg18425731(ERMN); BHLHE40; cg12150931(ZNF385A); GABARAPL1	0.25	7
Positive_CME5	40	6	SALL4; ATP9A; GATA3; cg12761788(ENDOU); CXCL2; DAPK1; cg12150931(ZNF385A); TTC28	0.55	8
Positive_CME6	38	7	cg16977751; GIMAP7; TC2N; GIMAP5; cg16997486; LTB; GPRIN3; TRAT1; cg06452129; cg24394336	0.4	10
Positive_CME7	26	5	cg15354065(DGKA); GLDC; cg00524374; cg17183174(COMMD6); LDLRAD3	0.5	5
Positive_CME8	21	5	CIITA	0.25	1
Positive_CME9	26	5	PKIG; cg13434989(EDNRB); cg03017520(DSC3); cg19832521(NOVA1); MAPKBP1; cg25789861(DSC3); cg02312409(RNF217); CD9; cg09144073(STXBP5); GALNT2; cg19478500(RNF217); cg24618492(EPN2); NIBAN3	0.4	13
Positive_CME10	15	4	cg17604985	0.2	1
Negative_CME1	58	10	CCNJL; BEST3; KCNQ5; CXXC5; RHOBTB1	0.6	5
Negative_CME2	32	4	PCLO; cg02851793(SRGN); cg07372034; ARHGEF4; KCNN1; CLIC5; DSC3; cg26218983(ZC3H12C); cg16016176(ADPRH); cg03717315(SEMA4F); IGF2BP1; EPHA7; HAP1; LOXHD1; BIRC7; cg16206460(PGLYRP2;RASAL3)	0.55	16
Negative_CME3	58	3	FLT3; FBXO41	0.45	2
Negative_CME4	42	6	cg06958535(LAX1); VPREB1; RAG1; cg27392771; CYTL1; cg20559385; cg02225720(HASPIN); cg20752878(ASGR1)	0.25	8
Negative_CME5	45	4	TTN; PHLDB2; LEF1; cg27022853; LRRC14B; cg05569131(RAB44); CAMK2D	0.45	7
Negative_CME6	47	6	cg08097359	0.3	1
Negative_CME7	53	9	cg08015762; cg16783349; cg11952493(MPP7); cg00915974; SAMSN1; ANTXR2; AHR; cg14429979	0.45	8
Negative_CME8	33	6	cg04450037; Vincristine_2_5; LGALS1; cg07311994; RGS2; GPR183	0.35	6
Negative_CME9	40	8	cg01984854; cg05754179; KCNN1; cg16747164; DSC3; DSC2; cg08478016; BASP1; IGF2BP1; PRKAR2B; PLCB4	0.55	11
Negative_CME10	14	5	Doxorubicin_0_5; Amsacrine_1	0.3	2
