# Supplementary material for: An integrative molecular map of pediatric B-cell precursor acute lymphoblastic leukemia
Source: Commun Med (Lond). 2026 Apr 11;6:222. doi: 10.1038/s43856-026-01568-9 (PMC13079846; doi:10.1038/s43856-026-01568-9)
Supplement: Supplementary file 15 — Supplementary Data S12 [file 43856_2026_1568_MOESM15_ESM.xlsx]

## Sheet: Supplementary Data S12
Supplementary Data S12. Network analysis per cross-modal element (CME) and weight (positive/negative) for features passing the absolute Pearson's correlation coefficient cut-off on the test set (n = 308).
Name	Community	degree_centrality	CME	abs_correlation_filter	community_size	network_size
PLVAP	1	18	Positive_CME1	0.5	8	72
FUT7	2	4	Positive_CME1	0.5	8	72
DIPK1C	3	1	Positive_CME1	0.5	8	72
CMTM2	2	10	Positive_CME1	0.5	8	72
BMP2	1	2	Positive_CME1	0.5	8	72
CD1C	3	4	Positive_CME1	0.5	8	72
OSM	4	1	Positive_CME1	0.5	8	72
ITPRIPL2	2	21	Positive_CME1	0.5	8	72
IL6R	2	10	Positive_CME1	0.5	8	72
SH3BP5	4	3	Positive_CME1	0.5	8	72
MRC1	1	2	Positive_CME1	0.5	8	72
IFNLR1	5	9	Positive_CME1	0.5	8	72
CD9	1	11	Positive_CME1	0.5	8	72
LCN10	6	1	Positive_CME1	0.5	8	72
GALNT3	4	3	Positive_CME1	0.5	8	72
PDGFA	7	1	Positive_CME1	0.5	8	72
RBM47	2	19	Positive_CME1	0.5	8	72
CAMK1	1	6	Positive_CME1	0.5	8	72
MYRIP	1	5	Positive_CME1	0.5	8	72
CEACAM6	2	4	Positive_CME1	0.5	8	72
PECAM1	2	12	Positive_CME1	0.5	8	72
FLT3	8	7	Positive_CME1	0.5	8	72
STAB1	4	1	Positive_CME1	0.5	8	72
ALDH3B1	2	15	Positive_CME1	0.5	8	72
IRF8	2	3	Positive_CME1	0.5	8	72
EMP1	2	2	Positive_CME1	0.5	8	72
cg17378966(DUSP1)	2	5	Positive_CME1	0.5	8	72
cg06705435	1	5	Positive_CME1	0.5	8	72
cg00593243(DUSP1)	2	8	Positive_CME1	0.5	8	72
cg02029908(DUSP1)	2	11	Positive_CME1	0.5	8	72
cg01154505	3	3	Positive_CME1	0.5	8	72
cg03798942(FLI1)	2	1	Positive_CME1	0.5	8	72
cg10575219	2	10	Positive_CME1	0.5	8	72
cg06966462(IAH1)	2	8	Positive_CME1	0.5	8	72
cg13630878	5	3	Positive_CME1	0.5	8	72
cg02629506(CRYBB3)	2	2	Positive_CME1	0.5	8	72
cg03276408(SOX1)	1	2	Positive_CME1	0.5	8	72
cg18092028(CDH4)	2	4	Positive_CME1	0.5	8	72
cg13280914	2	3	Positive_CME1	0.5	8	72
cg24683185	2	1	Positive_CME1	0.5	8	72
cg08290240(CDH4)	2	4	Positive_CME1	0.5	8	72
cg17171801(PMP22)	7	2	Positive_CME1	0.5	8	72
cg25341925(NPPA)	2	2	Positive_CME1	0.5	8	72
cg10206933(BNIP3)	5	2	Positive_CME1	0.5	8	72
cg08122140(EGLN3)	1	5	Positive_CME1	0.5	8	72
cg03035849(BACH2)	3	1	Positive_CME1	0.5	8	72
cg02239862(SUSD5)	1	4	Positive_CME1	0.5	8	72
cg14509761	5	2	Positive_CME1	0.5	8	72
cg01578875	2	11	Positive_CME1	0.5	8	72
cg11199770(TSHZ3)	8	1	Positive_CME1	0.5	8	72
cg01502208	2	4	Positive_CME1	0.5	8	72
cg15349341(CRYBB3)	2	5	Positive_CME1	0.5	8	72
cg09555124	6	1	Positive_CME1	0.5	8	72
cg03779937	5	2	Positive_CME1	0.5	8	72
cg01358513(CRYBB3)	2	4	Positive_CME1	0.5	8	72
cg07276550	5	3	Positive_CME1	0.5	8	72
cg10854528	5	3	Positive_CME1	0.5	8	72
cg17120366(MPP7)	1	5	Positive_CME1	0.5	8	72
cg07018389(DUSP1)	4	2	Positive_CME1	0.5	8	72
cg22832061(EGLN3)	1	4	Positive_CME1	0.5	8	72
cg03038132(KCNF1)	8	1	Positive_CME1	0.5	8	72
cg27180671	4	1	Positive_CME1	0.5	8	72
cg09472360(PTPRG)	1	5	Positive_CME1	0.5	8	72
cg05168141	2	2	Positive_CME1	0.5	8	72
cg26012482	2	2	Positive_CME1	0.5	8	72
cg25570864	2	3	Positive_CME1	0.5	8	72
cg14429979	2	10	Positive_CME1	0.5	8	72
cg20081364(ISM1)	8	3	Positive_CME1	0.5	8	72
cg08244848(EGLN3)	1	4	Positive_CME1	0.5	8	72
cg08651003	2	2	Positive_CME1	0.5	8	72
cg19554389(WNT5A)	1	5	Positive_CME1	0.5	8	72
cg10769767	4	4	Positive_CME1	0.5	8	72
cg12338894	1	1	Positive_CME2	0.2	2	116
cg00972246(ARF1)	1	1	Positive_CME2	0.2	2	116
cg14485514	1	1	Positive_CME2	0.2	2	116
cg19057459	1	1	Positive_CME2	0.2	2	116
cg03032595(PDLIM7)	2	2	Positive_CME2	0.2	2	116
cg05261759(TOR2A)	1	1	Positive_CME2	0.2	2	116
cg19093782	1	1	Positive_CME2	0.2	2	116
cg14898332	1	1	Positive_CME2	0.2	2	116
cg06273125(SIDT1)	1	1	Positive_CME2	0.2	2	116
cg25266281	1	1	Positive_CME2	0.2	2	116
cg08310608(PGAM5)	1	1	Positive_CME2	0.2	2	116
cg10044184	2	2	Positive_CME2	0.2	2	116
cg08936516	1	1	Positive_CME2	0.2	2	116
cg10517312(TRIM69)	1	1	Positive_CME2	0.2	2	116
cg03153115	1	1	Positive_CME2	0.2	2	116
cg00204976(ACKR3)	1	1	Positive_CME2	0.2	2	116
cg13987029	2	1	Positive_CME2	0.2	2	116
cg11176525	1	1	Positive_CME2	0.2	2	116
cg07270259	1	1	Positive_CME2	0.2	2	116
cg07864647	1	1	Positive_CME2	0.2	2	116
cg10141174	1	1	Positive_CME2	0.2	2	116
cg08125539(IGF2BP1)	1	1	Positive_CME2	0.2	2	116
cg05857996(EBF4)	1	1	Positive_CME2	0.2	2	116
cg02939078(TCFL5)	1	1	Positive_CME2	0.2	2	116
cg06985664	2	2	Positive_CME2	0.2	2	116
cg11649821(TMEM52)	2	2	Positive_CME2	0.2	2	116
cg15948504	2	2	Positive_CME2	0.2	2	116
cg18638389(MIB1)	1	1	Positive_CME2	0.2	2	116
cg26872053(DIMT1)	1	1	Positive_CME2	0.2	2	116
cg02525597(CIITA)	1	1	Positive_CME2	0.2	2	116
cg16340152(ZNF704)	1	1	Positive_CME2	0.2	2	116
cg02845870(SYTL2)	2	2	Positive_CME2	0.2	2	116
cg27635976	1	1	Positive_CME2	0.2	2	116
cg26341453(SESN2)	1	1	Positive_CME2	0.2	2	116
cg14260998	1	1	Positive_CME2	0.2	2	116
cg11339718	1	1	Positive_CME2	0.2	2	116
cg22261669	1	1	Positive_CME2	0.2	2	116
cg07854959	1	1	Positive_CME2	0.2	2	116
cg02355411	1	1	Positive_CME2	0.2	2	116
cg00825967	1	1	Positive_CME2	0.2	2	116
cg05136737	1	1	Positive_CME2	0.2	2	116
cg02596281(IL1B)	2	1	Positive_CME2	0.2	2	116
cg04460567(FUCA1)	1	1	Positive_CME2	0.2	2	116
cg17265120(GFAP)	1	1	Positive_CME2	0.2	2	116
cg01412764(TCFL5)	1	1	Positive_CME2	0.2	2	116
cg06891858(MIB1)	1	1	Positive_CME2	0.2	2	116
cg16148454(TMED6;ENSG00000259900)	1	1	Positive_CME2	0.2	2	116
cg19873297(STK10;EFCAB9)	1	1	Positive_CME2	0.2	2	116
cg11492536(ARHGEF10)	2	2	Positive_CME2	0.2	2	116
cg22848704	1	1	Positive_CME2	0.2	2	116
cg05074133	1	1	Positive_CME2	0.2	2	116
cg17610889	2	2	Positive_CME2	0.2	2	116
cg06756473(TMED6;ENSG00000259900)	1	1	Positive_CME2	0.2	2	116
cg17317266(EPOR)	1	1	Positive_CME2	0.2	2	116
cg01712159	1	1	Positive_CME2	0.2	2	116
cg12032027	2	2	Positive_CME2	0.2	2	116
cg11423909	1	1	Positive_CME2	0.2	2	116
cg24277876	2	1	Positive_CME2	0.2	2	116
cg15060438	1	1	Positive_CME2	0.2	2	116
cg01936091	2	2	Positive_CME2	0.2	2	116
cg04606550	1	1	Positive_CME2	0.2	2	116
cg22843950(BIRC7)	1	1	Positive_CME2	0.2	2	116
cg21579556(LRRC4)	1	1	Positive_CME2	0.2	2	116
cg24401489	1	1	Positive_CME2	0.2	2	116
cg22642498	1	1	Positive_CME2	0.2	2	116
cg20181325	1	1	Positive_CME2	0.2	2	116
cg17650057(BIRC7)	1	1	Positive_CME2	0.2	2	116
cg14325952	1	1	Positive_CME2	0.2	2	116
cg10511850(ST6GALNAC3)	1	1	Positive_CME2	0.2	2	116
cg07974367	2	1	Positive_CME2	0.2	2	116
cg18183624(IGF2BP1)	1	1	Positive_CME2	0.2	2	116
cg13336690(HLA-DOA)	1	1	Positive_CME2	0.2	2	116
cg00428638	1	1	Positive_CME2	0.2	2	116
cg13022993(HLA-DRA)	1	1	Positive_CME2	0.2	2	116
cg06974034	1	1	Positive_CME2	0.2	2	116
cg07995893(KMT2E)	1	1	Positive_CME2	0.2	2	116
cg20928429(CLDN16)	1	1	Positive_CME2	0.2	2	116
cg23234622	1	1	Positive_CME2	0.2	2	116
cg05645982	1	1	Positive_CME2	0.2	2	116
cg27025079(STIM2)	2	1	Positive_CME2	0.2	2	116
cg11984608(CLDN16)	1	1	Positive_CME2	0.2	2	116
cg03134661(UHRF1)	1	1	Positive_CME2	0.2	2	116
cg10429091	1	1	Positive_CME2	0.2	2	116
cg18427696(DLGAP2)	1	1	Positive_CME2	0.2	2	116
cg13271430	1	1	Positive_CME2	0.2	2	116
cg01542143	1	1	Positive_CME2	0.2	2	116
cg12873919(BCL2L1)	1	1	Positive_CME2	0.2	2	116
cg01495363(SH3RF3)	2	2	Positive_CME2	0.2	2	116
cg16391242	2	2	Positive_CME2	0.2	2	116
cg02611507(HLTF)	2	1	Positive_CME2	0.2	2	116
cg08599635	1	1	Positive_CME2	0.2	2	116
cg08566449(C6orf47;CSNK2B)	1	1	Positive_CME2	0.2	2	116
cg07337602	1	1	Positive_CME2	0.2	2	116
cg06555959	1	1	Positive_CME2	0.2	2	116
cg23791600	1	1	Positive_CME2	0.2	2	116
cg10903916	1	1	Positive_CME2	0.2	2	116
cg11498582(MDC1;TUBB)	1	1	Positive_CME2	0.2	2	116
cg07617814	2	2	Positive_CME2	0.2	2	116
cg10402321	2	1	Positive_CME2	0.2	2	116
cg18183671(ARPP21)	2	2	Positive_CME2	0.2	2	116
cg13099542	1	1	Positive_CME2	0.2	2	116
cg14573817(TMEM263)	1	1	Positive_CME2	0.2	2	116
cg02830936(LCK)	1	1	Positive_CME2	0.2	2	116
cg00091146	1	1	Positive_CME2	0.2	2	116
cg05546575(DAGLB)	1	1	Positive_CME2	0.2	2	116
cg24442572	1	1	Positive_CME2	0.2	2	116
cg23591609(BEST3)	1	1	Positive_CME2	0.2	2	116
cg04498801(MFSD10)	1	1	Positive_CME2	0.2	2	116
cg04221833	1	1	Positive_CME2	0.2	2	116
cg25644380	2	1	Positive_CME2	0.2	2	116
cg19633390	1	1	Positive_CME2	0.2	2	116
cg18423469	1	1	Positive_CME2	0.2	2	116
cg08390901(SH3RF3)	2	2	Positive_CME2	0.2	2	116
cg05027533	2	2	Positive_CME2	0.2	2	116
Etoposide_16_5	1	106	Positive_CME2	0.2	2	116
Doxorubicin_0_5	2	24	Positive_CME2	0.2	2	116
ARHGAP42	1	1	Positive_CME3	0.2	1	2
Dexamethasone_1_4	1	1	Positive_CME3	0.2	1	2
ERMN	1	2	Positive_CME4	0.25	4	51
NR4A3	2	2	Positive_CME4	0.25	4	51
SNX9	3	5	Positive_CME4	0.25	4	51
FFAR1	2	1	Positive_CME4	0.25	4	51
MTSS2	2	3	Positive_CME4	0.25	4	51
RELL1	3	3	Positive_CME4	0.25	4	51
RGPD5	4	1	Positive_CME4	0.25	4	51
FOSL2	4	1	Positive_CME4	0.25	4	51
SKI	4	4	Positive_CME4	0.25	4	51
RAB30	2	1	Positive_CME4	0.25	4	51
RELB	2	2	Positive_CME4	0.25	4	51
ACSL1	2	2	Positive_CME4	0.25	4	51
SYTL3	4	3	Positive_CME4	0.25	4	51
LRRC32	1	15	Positive_CME4	0.25	4	51
TP53INP2	2	1	Positive_CME4	0.25	4	51
ELL2	3	3	Positive_CME4	0.25	4	51
CD83	3	1	Positive_CME4	0.25	4	51
ICOSLG	2	1	Positive_CME4	0.25	4	51
PER1	2	1	Positive_CME4	0.25	4	51
WHAMM	2	1	Positive_CME4	0.25	4	51
YES1	4	4	Positive_CME4	0.25	4	51
DUSP8	2	1	Positive_CME4	0.25	4	51
XIRP1	3	7	Positive_CME4	0.25	4	51
USP36	2	2	Positive_CME4	0.25	4	51
BHLHE40	2	1	Positive_CME4	0.25	4	51
FP565260.3	2	2	Positive_CME4	0.25	4	51
cg03808007	4	1	Positive_CME4	0.25	4	51
cg05648303	3	2	Positive_CME4	0.25	4	51
cg12036735(LZTS1)	3	5	Positive_CME4	0.25	4	51
cg09233395(TRPS1)	1	1	Positive_CME4	0.25	4	51
cg01234420	1	3	Positive_CME4	0.25	4	51
cg09978533	1	3	Positive_CME4	0.25	4	51
cg17945323	1	1	Positive_CME4	0.25	4	51
cg00257775	3	5	Positive_CME4	0.25	4	51
cg18875496(MSI2)	4	4	Positive_CME4	0.25	4	51
cg09693106	1	1	Positive_CME4	0.25	4	51
cg12150931(ZNF385A)	4	6	Positive_CME4	0.25	4	51
cg09137533	2	1	Positive_CME4	0.25	4	51
cg26394940	4	2	Positive_CME4	0.25	4	51
cg11153400	1	2	Positive_CME4	0.25	4	51
cg10713589	3	1	Positive_CME4	0.25	4	51
cg18425731(ERMN)	4	3	Positive_CME4	0.25	4	51
cg25135018	3	6	Positive_CME4	0.25	4	51
cg23907053(MYRFL)	1	1	Positive_CME4	0.25	4	51
cg27338353	1	1	Positive_CME4	0.25	4	51
cg13869942(THEM4)	3	1	Positive_CME4	0.25	4	51
cg01080924	1	1	Positive_CME4	0.25	4	51
Prednisolone_50	4	2	Positive_CME4	0.25	4	51
Dexamethasone_1_4	4	1	Positive_CME4	0.25	4	51
Vincristine_2_5	2	15	Positive_CME4	0.25	4	51
thioguanine_10	2	3	Positive_CME4	0.25	4	51
DAPK1	1	8	Positive_CME5	0.55	4	58
CD34	2	2	Positive_CME5	0.55	4	58
SALL4	3	5	Positive_CME5	0.55	4	58
ATP9A	3	1	Positive_CME5	0.55	4	58
CALN1	1	9	Positive_CME5	0.55	4	58
ZBTB46	2	5	Positive_CME5	0.55	4	58
SHANK3	1	1	Positive_CME5	0.55	4	58
CEBPA	2	5	Positive_CME5	0.55	4	58
VNN1	2	2	Positive_CME5	0.55	4	58
IFI44L	4	5	Positive_CME5	0.55	4	58
IFI44	3	6	Positive_CME5	0.55	4	58
RGS1	2	1	Positive_CME5	0.55	4	58
TTC28	4	24	Positive_CME5	0.55	4	58
GATA3	3	18	Positive_CME5	0.55	4	58
TMCC3	4	2	Positive_CME5	0.55	4	58
cg07311994	4	3	Positive_CME5	0.55	4	58
cg20250250	4	2	Positive_CME5	0.55	4	58
cg15975769	1	2	Positive_CME5	0.55	4	58
cg06657240	4	1	Positive_CME5	0.55	4	58
cg08162224(OPN3;CHML)	2	1	Positive_CME5	0.55	4	58
cg23942526	4	1	Positive_CME5	0.55	4	58
cg23208271	4	2	Positive_CME5	0.55	4	58
cg21661768	2	6	Positive_CME5	0.55	4	58
cg20894963(CLECL1)	3	4	Positive_CME5	0.55	4	58
cg00634542(CTDSP1;SLC11A1)	1	1	Positive_CME5	0.55	4	58
cg08055786(MAPKAPK2)	4	1	Positive_CME5	0.55	4	58
cg02836135	4	2	Positive_CME5	0.55	4	58
cg04270013	3	1	Positive_CME5	0.55	4	58
cg08002981	1	1	Positive_CME5	0.55	4	58
cg26513654	4	5	Positive_CME5	0.55	4	58
cg07862930(KCNJ16)	3	1	Positive_CME5	0.55	4	58
cg07314983(CD53)	1	3	Positive_CME5	0.55	4	58
cg21169779(SLC25A25;NAIF1)	3	5	Positive_CME5	0.55	4	58
cg12150931(ZNF385A)	2	3	Positive_CME5	0.55	4	58
cg17656763	4	5	Positive_CME5	0.55	4	58
cg12389490(KCNJ16)	3	1	Positive_CME5	0.55	4	58
cg21871080(KCNJ16)	3	1	Positive_CME5	0.55	4	58
cg21218687(KIF21B)	3	2	Positive_CME5	0.55	4	58
cg01663953	3	3	Positive_CME5	0.55	4	58
cg07536737	3	5	Positive_CME5	0.55	4	58
cg23102014	1	1	Positive_CME5	0.55	4	58
cg00870449	4	1	Positive_CME5	0.55	4	58
cg18289508	3	3	Positive_CME5	0.55	4	58
cg11804414(DIABLO)	1	1	Positive_CME5	0.55	4	58
cg02102889(SLC7A11)	2	4	Positive_CME5	0.55	4	58
cg07800837	1	2	Positive_CME5	0.55	4	58
cg27189723(AKR1B1)	2	2	Positive_CME5	0.55	4	58
cg06232205	4	1	Positive_CME5	0.55	4	58
cg12761788(ENDOU)	1	2	Positive_CME5	0.55	4	58
cg19529732(DIABLO)	1	1	Positive_CME5	0.55	4	58
cg06889975(EGR3)	3	3	Positive_CME5	0.55	4	58
cg13429095	2	2	Positive_CME5	0.55	4	58
cg25155064(JAML)	3	2	Positive_CME5	0.55	4	58
cg13621396(STIM2)	2	1	Positive_CME5	0.55	4	58
cg24137448(SNX11)	4	1	Positive_CME5	0.55	4	58
cg04450037	4	1	Positive_CME5	0.55	4	58
cg21232844	1	3	Positive_CME5	0.55	4	58
Mitoxantrone_0_5	4	1	Positive_CME5	0.55	4	58
GIMAP7	1	8	Positive_CME6	0.4	10	89
CD3D	2	1	Positive_CME6	0.4	10	89
IFITM1	3	6	Positive_CME6	0.4	10	89
GIMAP6	4	8	Positive_CME6	0.4	10	89
SPOCK2	5	6	Positive_CME6	0.4	10	89
KLRB1	2	4	Positive_CME6	0.4	10	89
BIN2	6	5	Positive_CME6	0.4	10	89
CD3E	1	4	Positive_CME6	0.4	10	89
LTB	5	10	Positive_CME6	0.4	10	89
TRAT1	1	12	Positive_CME6	0.4	10	89
MAL	1	16	Positive_CME6	0.4	10	89
CD3G	2	1	Positive_CME6	0.4	10	89
CD28	2	1	Positive_CME6	0.4	10	89
ITK	1	8	Positive_CME6	0.4	10	89
CD5	3	3	Positive_CME6	0.4	10	89
JCHAIN	3	3	Positive_CME6	0.4	10	89
TC2N	1	19	Positive_CME6	0.4	10	89
TES	7	8	Positive_CME6	0.4	10	89
BIRC3	6	7	Positive_CME6	0.4	10	89
CD2	8	5	Positive_CME6	0.4	10	89
GZMM	3	2	Positive_CME6	0.4	10	89
GNLY	3	2	Positive_CME6	0.4	10	89
IL32	1	4	Positive_CME6	0.4	10	89
PRF1	1	1	Positive_CME6	0.4	10	89
PIK3IP1	5	5	Positive_CME6	0.4	10	89
GZMA	3	1	Positive_CME6	0.4	10	89
TRIB2	8	1	Positive_CME6	0.4	10	89
THEMIS	2	1	Positive_CME6	0.4	10	89
GIMAP4	1	2	Positive_CME6	0.4	10	89
GIMAP5	1	4	Positive_CME6	0.4	10	89
GPRIN3	9	30	Positive_CME6	0.4	10	89
SELPLG	2	4	Positive_CME6	0.4	10	89
SLFN5	7	3	Positive_CME6	0.4	10	89
cg01142564(CFAP46)	9	1	Positive_CME6	0.4	10	89
cg26895622	2	13	Positive_CME6	0.4	10	89
cg10330187	3	5	Positive_CME6	0.4	10	89
cg24116385	2	2	Positive_CME6	0.4	10	89
cg05024762(SFXN2;ARL3)	9	2	Positive_CME6	0.4	10	89
cg18564971	1	1	Positive_CME6	0.4	10	89
cg22335261	7	3	Positive_CME6	0.4	10	89
cg10938221	3	7	Positive_CME6	0.4	10	89
cg08882216(EPHB6)	2	4	Positive_CME6	0.4	10	89
cg22212218	5	5	Positive_CME6	0.4	10	89
cg25424293	8	4	Positive_CME6	0.4	10	89
cg12461281	10	2	Positive_CME6	0.4	10	89
cg24683185	5	3	Positive_CME6	0.4	10	89
cg15525859	6	2	Positive_CME6	0.4	10	89
cg19488785	5	5	Positive_CME6	0.4	10	89
cg02053451	6	8	Positive_CME6	0.4	10	89
cg16997486	1	4	Positive_CME6	0.4	10	89
cg25251562(ALLC)	6	3	Positive_CME6	0.4	10	89
cg11910652	5	1	Positive_CME6	0.4	10	89
cg16854466	5	2	Positive_CME6	0.4	10	89
cg16977751	1	8	Positive_CME6	0.4	10	89
cg24394336	1	11	Positive_CME6	0.4	10	89
cg24608504	5	1	Positive_CME6	0.4	10	89
cg24412662	7	2	Positive_CME6	0.4	10	89
cg12872489	5	5	Positive_CME6	0.4	10	89
cg05567440	1	8	Positive_CME6	0.4	10	89
cg23472261(EPHB6)	6	3	Positive_CME6	0.4	10	89
cg13381110	7	6	Positive_CME6	0.4	10	89
cg22122342	1	10	Positive_CME6	0.4	10	89
cg07720334	4	1	Positive_CME6	0.4	10	89
cg25758828	8	2	Positive_CME6	0.4	10	89
cg12448285	5	1	Positive_CME6	0.4	10	89
cg13023619	5	9	Positive_CME6	0.4	10	89
cg01546472	1	2	Positive_CME6	0.4	10	89
cg17594003(ZEB2)	4	1	Positive_CME6	0.4	10	89
cg06452129	1	8	Positive_CME6	0.4	10	89
cg05758467	1	1	Positive_CME6	0.4	10	89
cg10769767	9	1	Positive_CME6	0.4	10	89
cg03980250(ACAT1)	8	4	Positive_CME6	0.4	10	89
cg22124221	7	1	Positive_CME6	0.4	10	89
cg26722225(MCM3AP;YBEY)	9	1	Positive_CME6	0.4	10	89
cg04828493	9	1	Positive_CME6	0.4	10	89
cg03914925	9	1	Positive_CME6	0.4	10	89
cg26565544	9	3	Positive_CME6	0.4	10	89
cg05794411(COX8C)	7	2	Positive_CME6	0.4	10	89
cg11422851	4	1	Positive_CME6	0.4	10	89
cg20655334	1	4	Positive_CME6	0.4	10	89
cg26039623	7	2	Positive_CME6	0.4	10	89
cg06121226	1	1	Positive_CME6	0.4	10	89
cg19250113(RNF135)	9	1	Positive_CME6	0.4	10	89
cg14469972	5	4	Positive_CME6	0.4	10	89
cg11676291(RER1)	1	4	Positive_CME6	0.4	10	89
cg06367607	9	1	Positive_CME6	0.4	10	89
cg27125504(ITIH4)	1	7	Positive_CME6	0.4	10	89
cg02929855(LRTM2)	1	1	Positive_CME6	0.4	10	89
Etoposide_16_5	10	1	Positive_CME6	0.4	10	89
LDLRAD3	1	5	Positive_CME7	0.5	4	27
AGAP1	2	2	Positive_CME7	0.5	4	27
HDGFL3	3	6	Positive_CME7	0.5	4	27
FAT1	4	4	Positive_CME7	0.5	4	27
VASH2	2	1	Positive_CME7	0.5	4	27
GLDC	1	1	Positive_CME7	0.5	4	27
SHROOM3	4	3	Positive_CME7	0.5	4	27
SOX11	4	3	Positive_CME7	0.5	4	27
FJX1	4	1	Positive_CME7	0.5	4	27
EPB41L5	1	1	Positive_CME7	0.5	4	27
MSANTD3-TMEFF1	3	1	Positive_CME7	0.5	4	27
ANKRD30B	2	3	Positive_CME7	0.5	4	27
cg13446689	3	2	Positive_CME7	0.5	4	27
cg07175582	1	2	Positive_CME7	0.5	4	27
cg17183174(COMMD6)	4	4	Positive_CME7	0.5	4	27
cg01573306	3	1	Positive_CME7	0.5	4	27
cg25250968	2	5	Positive_CME7	0.5	4	27
cg00524374	4	2	Positive_CME7	0.5	4	27
cg14270346	3	1	Positive_CME7	0.5	4	27
cg20041710	3	1	Positive_CME7	0.5	4	27
cg13384284	3	1	Positive_CME7	0.5	4	27
cg15354065(DGKA)	4	4	Positive_CME7	0.5	4	27
cg08632701(CBR1)	3	1	Positive_CME7	0.5	4	27
cg26419676(AK2)	1	1	Positive_CME7	0.5	4	27
cg09841898	1	1	Positive_CME7	0.5	4	27
cg19796955	2	3	Positive_CME7	0.5	4	27
cg08539965	1	2	Positive_CME7	0.5	4	27
TUG1	1	8	Positive_CME8	0.25	7	52
DEFA1	2	1	Positive_CME8	0.25	7	52
NPIPB4	2	7	Positive_CME8	0.25	7	52
NPIPB12	3	7	Positive_CME8	0.25	7	52
NPIPB3	2	15	Positive_CME8	0.25	7	52
NPIPB5	2	8	Positive_CME8	0.25	7	52
LUC7L3	3	11	Positive_CME8	0.25	7	52
NPIPB9	3	2	Positive_CME8	0.25	7	52
AC015813.2	4	6	Positive_CME8	0.25	7	52
GSDMB	5	15	Positive_CME8	0.25	7	52
CIITA	6	22	Positive_CME8	0.25	7	52
BX255925.3	7	2	Positive_CME8	0.25	7	52
cg00792968	7	2	Positive_CME8	0.25	7	52
cg05009684(CAV2)	6	1	Positive_CME8	0.25	7	52
cg07680505(BRD1)	5	2	Positive_CME8	0.25	7	52
cg25274503(CAV2)	6	1	Positive_CME8	0.25	7	52
cg02566391	4	1	Positive_CME8	0.25	7	52
cg08705942	6	3	Positive_CME8	0.25	7	52
cg12394300(NFIB)	4	2	Positive_CME8	0.25	7	52
cg14789529(IL10)	1	1	Positive_CME8	0.25	7	52
cg10141261	3	10	Positive_CME8	0.25	7	52
cg20170943	6	2	Positive_CME8	0.25	7	52
cg04173586(DOT1L)	3	7	Positive_CME8	0.25	7	52
cg21634628	5	4	Positive_CME8	0.25	7	52
cg08698943	6	3	Positive_CME8	0.25	7	52
cg26063719(VIM)	6	2	Positive_CME8	0.25	7	52
cg26137103(RHOH)	2	6	Positive_CME8	0.25	7	52
cg07229767	4	1	Positive_CME8	0.25	7	52
cg13410764	1	1	Positive_CME8	0.25	7	52
cg09588074	6	1	Positive_CME8	0.25	7	52
cg03132824	2	2	Positive_CME8	0.25	7	52
cg00779313	4	2	Positive_CME8	0.25	7	52
cg22747480	4	2	Positive_CME8	0.25	7	52
cg15788149(MET)	6	1	Positive_CME8	0.25	7	52
cg08383160	2	3	Positive_CME8	0.25	7	52
cg17594003(ZEB2)	5	1	Positive_CME8	0.25	7	52
cg23217386	3	5	Positive_CME8	0.25	7	52
cg03502601	1	2	Positive_CME8	0.25	7	52
cg16704703	6	2	Positive_CME8	0.25	7	52
cg10854819	2	2	Positive_CME8	0.25	7	52
cg16345559	2	5	Positive_CME8	0.25	7	52
cg25556225	2	2	Positive_CME8	0.25	7	52
cg08753560	5	3	Positive_CME8	0.25	7	52
cg08446038	1	1	Positive_CME8	0.25	7	52
cg07536737	2	7	Positive_CME8	0.25	7	52
cg20928234(SLIT2)	1	1	Positive_CME8	0.25	7	52
cg14583973	5	1	Positive_CME8	0.25	7	52
cg14453145(PDCD1)	3	6	Positive_CME8	0.25	7	52
cg08123444	6	3	Positive_CME8	0.25	7	52
cg18313221(MET)	6	1	Positive_CME8	0.25	7	52
cg04037038(FRZB)	6	1	Positive_CME8	0.25	7	52
cg04057956	5	1	Positive_CME8	0.25	7	52
MAPKBP1	1	6	Positive_CME9	0.4	3	41
SUSD3	2	5	Positive_CME9	0.4	3	41
DNTT	2	1	Positive_CME9	0.4	3	41
NIBAN3	3	1	Positive_CME9	0.4	3	41
PALM	2	2	Positive_CME9	0.4	3	41
ECM2	2	3	Positive_CME9	0.4	3	41
GALNT2	1	5	Positive_CME9	0.4	3	41
TPD52	2	1	Positive_CME9	0.4	3	41
ECM1	2	2	Positive_CME9	0.4	3	41
TBX21	2	1	Positive_CME9	0.4	3	41
S100A16	1	2	Positive_CME9	0.4	3	41
VIPR2	2	1	Positive_CME9	0.4	3	41
NELL1	2	4	Positive_CME9	0.4	3	41
PARP3	2	9	Positive_CME9	0.4	3	41
PKIG	1	10	Positive_CME9	0.4	3	41
PROKR2	2	1	Positive_CME9	0.4	3	41
AGPS	1	10	Positive_CME9	0.4	3	41
KAZALD1	2	3	Positive_CME9	0.4	3	41
CHN2	2	2	Positive_CME9	0.4	3	41
IGLL1	2	2	Positive_CME9	0.4	3	41
CD9	1	10	Positive_CME9	0.4	3	41
C2CD2	1	7	Positive_CME9	0.4	3	41
TMEM156	2	1	Positive_CME9	0.4	3	41
S100A13	1	1	Positive_CME9	0.4	3	41
LDB2	2	3	Positive_CME9	0.4	3	41
L3MBTL4	1	1	Positive_CME9	0.4	3	41
VWA8	1	1	Positive_CME9	0.4	3	41
cg09144073(STXBP5)	2	13	Positive_CME9	0.4	3	41
cg11393994(STXBP5)	2	6	Positive_CME9	0.4	3	41
cg24618492(EPN2)	1	5	Positive_CME9	0.4	3	41
cg18745913(STXBP5)	2	15	Positive_CME9	0.4	3	41
cg12804278(C10orf67)	1	7	Positive_CME9	0.4	3	41
cg25789861(DSC3)	1	7	Positive_CME9	0.4	3	41
cg03017520(DSC3)	1	3	Positive_CME9	0.4	3	41
cg19832521(NOVA1)	1	7	Positive_CME9	0.4	3	41
cg19478500(RNF217)	1	8	Positive_CME9	0.4	3	41
cg13434989(EDNRB)	2	3	Positive_CME9	0.4	3	41
cg18217145(BMP8B)	1	2	Positive_CME9	0.4	3	41
cg02312409(RNF217)	1	6	Positive_CME9	0.4	3	41
cg06638433(IGF2BP1)	1	9	Positive_CME9	0.4	3	41
cg06971129(EDNRB)	3	4	Positive_CME9	0.4	3	41
TMEM60	1	1	Positive_CME10	0.2	4	17
GIMAP7	2	2	Positive_CME10	0.2	4	17
NAA50	1	1	Positive_CME10	0.2	4	17
RAB8B	2	1	Positive_CME10	0.2	4	17
RYBP	3	4	Positive_CME10	0.2	4	17
IFNGR1	2	2	Positive_CME10	0.2	4	17
FAM3C	2	1	Positive_CME10	0.2	4	17
FGFR1OP2	1	1	Positive_CME10	0.2	4	17
SEL1L	4	1	Positive_CME10	0.2	4	17
FOXO1	4	1	Positive_CME10	0.2	4	17
cg23088510(FAM53B)	3	1	Positive_CME10	0.2	4	17
cg05707116(EIF2AK3)	4	4	Positive_CME10	0.2	4	17
cg20151107	3	1	Positive_CME10	0.2	4	17
cg07342783	3	1	Positive_CME10	0.2	4	17
cg17604985	2	2	Positive_CME10	0.2	4	17
cg01913577(ADGRL2)	1	3	Positive_CME10	0.2	4	17
cg05266321(CCR2)	2	3	Positive_CME10	0.2	4	17
DSC3	1	8	Negative_CME1	0.6	6	197
IGF2BP1	1	4	Negative_CME1	0.6	6	197
RTL6	2	38	Negative_CME1	0.6	6	197
ODF2L	2	54	Negative_CME1	0.6	6	197
BEST3	1	10	Negative_CME1	0.6	6	197
PTPRK	1	6	Negative_CME1	0.6	6	197
RHOBTB1	3	40	Negative_CME1	0.6	6	197
SOX11	1	4	Negative_CME1	0.6	6	197
HAP1	1	3	Negative_CME1	0.6	6	197
IKZF2	2	1	Negative_CME1	0.6	6	197
BIRC7	1	4	Negative_CME1	0.6	6	197
CCNJL	4	30	Negative_CME1	0.6	6	197
CDH4	4	2	Negative_CME1	0.6	6	197
SAMSN1	2	2	Negative_CME1	0.6	6	197
HEY2	4	5	Negative_CME1	0.6	6	197
CXXC5	5	10	Negative_CME1	0.6	6	197
SPON1	1	4	Negative_CME1	0.6	6	197
ANKRD30B	4	7	Negative_CME1	0.6	6	197
ENPP4	1	4	Negative_CME1	0.6	6	197
FAT1	1	1	Negative_CME1	0.6	6	197
CHST2	4	3	Negative_CME1	0.6	6	197
SDK1	4	7	Negative_CME1	0.6	6	197
PTPRM	4	9	Negative_CME1	0.6	6	197
TP53INP1	6	1	Negative_CME1	0.6	6	197
CLIC5	1	3	Negative_CME1	0.6	6	197
ZBED6CL	2	4	Negative_CME1	0.6	6	197
KCNK3	1	9	Negative_CME1	0.6	6	197
TSPYL5	1	2	Negative_CME1	0.6	6	197
KCNN1	1	3	Negative_CME1	0.6	6	197
S1PR2	4	15	Negative_CME1	0.6	6	197
KCNQ5	5	9	Negative_CME1	0.6	6	197
TNFRSF21	4	1	Negative_CME1	0.6	6	197
FADS3	4	2	Negative_CME1	0.6	6	197
cg22787468	2	1	Negative_CME1	0.6	6	197
cg05065948	4	3	Negative_CME1	0.6	6	197
cg18107006(HNRNPLL)	2	2	Negative_CME1	0.6	6	197
cg15009331	2	2	Negative_CME1	0.6	6	197
cg15526535	2	2	Negative_CME1	0.6	6	197
cg14871313	2	2	Negative_CME1	0.6	6	197
cg03148927	3	2	Negative_CME1	0.6	6	197
cg02786257(ITPRIPL1)	2	1	Negative_CME1	0.6	6	197
cg05624376	2	3	Negative_CME1	0.6	6	197
cg14559879	2	2	Negative_CME1	0.6	6	197
cg14397918	2	2	Negative_CME1	0.6	6	197
cg01462353	2	2	Negative_CME1	0.6	6	197
cg14792180	4	1	Negative_CME1	0.6	6	197
cg12459502	4	1	Negative_CME1	0.6	6	197
cg14578677(TLR6)	1	3	Negative_CME1	0.6	6	197
cg18952506	3	1	Negative_CME1	0.6	6	197
cg04366628	4	1	Negative_CME1	0.6	6	197
cg10126923(NKG7;CLDND2)	2	1	Negative_CME1	0.6	6	197
cg26239850(TP53I11)	2	2	Negative_CME1	0.6	6	197
cg18842107	4	2	Negative_CME1	0.6	6	197
cg22370920	4	7	Negative_CME1	0.6	6	197
cg11958827	3	2	Negative_CME1	0.6	6	197
cg11949518	3	3	Negative_CME1	0.6	6	197
cg18069403(CD200R1L)	3	1	Negative_CME1	0.6	6	197
cg12416830	4	1	Negative_CME1	0.6	6	197
cg04173154	2	1	Negative_CME1	0.6	6	197
cg11006453	4	3	Negative_CME1	0.6	6	197
cg20700740	2	1	Negative_CME1	0.6	6	197
cg00863271	2	1	Negative_CME1	0.6	6	197
cg21554670	2	1	Negative_CME1	0.6	6	197
cg05899984	2	2	Negative_CME1	0.6	6	197
cg16278996(RANBP9)	3	2	Negative_CME1	0.6	6	197
cg13679772	4	1	Negative_CME1	0.6	6	197
cg21526778	3	1	Negative_CME1	0.6	6	197
cg18546384	2	2	Negative_CME1	0.6	6	197
cg21554771(DNAJB2)	2	1	Negative_CME1	0.6	6	197
cg13085553	2	3	Negative_CME1	0.6	6	197
cg24474182(P2RY13)	2	1	Negative_CME1	0.6	6	197
cg07053114	2	1	Negative_CME1	0.6	6	197
cg13052638(RASSF5)	4	5	Negative_CME1	0.6	6	197
cg02308232(KDM6B)	2	2	Negative_CME1	0.6	6	197
cg14353201(ALDH3B2)	2	1	Negative_CME1	0.6	6	197
cg08929626	2	3	Negative_CME1	0.6	6	197
cg18102633(PLVAP)	2	1	Negative_CME1	0.6	6	197
cg18622075	5	1	Negative_CME1	0.6	6	197
cg25616055	3	2	Negative_CME1	0.6	6	197
cg06738887(ANXA2)	1	1	Negative_CME1	0.6	6	197
cg00470044	3	2	Negative_CME1	0.6	6	197
cg03328730(CD1D)	3	2	Negative_CME1	0.6	6	197
cg16928046(TBX21)	3	1	Negative_CME1	0.6	6	197
cg17366225	4	2	Negative_CME1	0.6	6	197
cg11249762	3	1	Negative_CME1	0.6	6	197
cg18265249	2	1	Negative_CME1	0.6	6	197
cg21852792	2	2	Negative_CME1	0.6	6	197
cg23584087	2	1	Negative_CME1	0.6	6	197
cg14317884	2	2	Negative_CME1	0.6	6	197
cg16705281(MLNR)	2	2	Negative_CME1	0.6	6	197
cg13526642	3	1	Negative_CME1	0.6	6	197
cg04742550(ITGAX)	1	2	Negative_CME1	0.6	6	197
cg24492202	2	1	Negative_CME1	0.6	6	197
cg15612257	2	2	Negative_CME1	0.6	6	197
cg24411075(CD1D)	4	1	Negative_CME1	0.6	6	197
cg18289508	3	3	Negative_CME1	0.6	6	197
cg20359565(G6PC)	5	2	Negative_CME1	0.6	6	197
cg04072771	4	6	Negative_CME1	0.6	6	197
cg11692577	2	1	Negative_CME1	0.6	6	197
cg07450021(KIAA0513)	2	1	Negative_CME1	0.6	6	197
cg20038477	3	2	Negative_CME1	0.6	6	197
cg01663953	2	2	Negative_CME1	0.6	6	197
cg04244970(SLAMF7)	4	2	Negative_CME1	0.6	6	197
cg00970057	3	2	Negative_CME1	0.6	6	197
cg02385230(IGFBP4)	3	1	Negative_CME1	0.6	6	197
cg07590721(SLAMF8)	3	1	Negative_CME1	0.6	6	197
cg27628849	3	2	Negative_CME1	0.6	6	197
cg12721881	2	2	Negative_CME1	0.6	6	197
cg15284457	2	2	Negative_CME1	0.6	6	197
cg00546897	1	1	Negative_CME1	0.6	6	197
cg22633096	1	1	Negative_CME1	0.6	6	197
cg24277876	5	2	Negative_CME1	0.6	6	197
cg05346831	2	1	Negative_CME1	0.6	6	197
cg05262463	2	2	Negative_CME1	0.6	6	197
cg08824847	1	1	Negative_CME1	0.6	6	197
cg25148705	2	1	Negative_CME1	0.6	6	197
cg05516271	2	2	Negative_CME1	0.6	6	197
cg21091547(CDKN1A)	3	3	Negative_CME1	0.6	6	197
cg10381771(ENTPD1)	2	1	Negative_CME1	0.6	6	197
cg05355381	3	1	Negative_CME1	0.6	6	197
cg06872185(THEM5)	3	1	Negative_CME1	0.6	6	197
cg10732611	2	2	Negative_CME1	0.6	6	197
cg09811510	4	1	Negative_CME1	0.6	6	197
cg01284709(CARD17)	3	1	Negative_CME1	0.6	6	197
cg16665506(PLXND1)	2	2	Negative_CME1	0.6	6	197
cg11824827(ZNF668)	3	1	Negative_CME1	0.6	6	197
cg04921244	2	2	Negative_CME1	0.6	6	197
cg07810733	5	1	Negative_CME1	0.6	6	197
cg19210858(ELF2)	2	2	Negative_CME1	0.6	6	197
cg09302474(PIK3R5)	3	1	Negative_CME1	0.6	6	197
cg01605783	2	1	Negative_CME1	0.6	6	197
cg21598389	3	2	Negative_CME1	0.6	6	197
cg06062378	1	1	Negative_CME1	0.6	6	197
cg06586713	5	1	Negative_CME1	0.6	6	197
cg01888869(ITGAX)	1	2	Negative_CME1	0.6	6	197
cg04451770(ENTPD1)	2	2	Negative_CME1	0.6	6	197
cg07625783(SLAMF8)	4	1	Negative_CME1	0.6	6	197
cg10319905	4	9	Negative_CME1	0.6	6	197
cg18802706	2	2	Negative_CME1	0.6	6	197
cg22696652	3	1	Negative_CME1	0.6	6	197
cg01150105	4	1	Negative_CME1	0.6	6	197
cg08200043	2	2	Negative_CME1	0.6	6	197
cg09646392(TNFSF13B)	2	1	Negative_CME1	0.6	6	197
cg02890250(HSH2D)	3	1	Negative_CME1	0.6	6	197
cg03826247	1	1	Negative_CME1	0.6	6	197
cg05525374(HLA-DMB)	5	2	Negative_CME1	0.6	6	197
cg04618171	4	1	Negative_CME1	0.6	6	197
cg14210119(ITGA4)	4	2	Negative_CME1	0.6	6	197
cg17834794	2	1	Negative_CME1	0.6	6	197
cg19668724	5	1	Negative_CME1	0.6	6	197
cg02352281	1	9	Negative_CME1	0.6	6	197
cg08237971(KDF1)	5	2	Negative_CME1	0.6	6	197
cg14224444	2	1	Negative_CME1	0.6	6	197
cg15354065(DGKA)	1	3	Negative_CME1	0.6	6	197
cg01702055	4	1	Negative_CME1	0.6	6	197
cg25250968	4	2	Negative_CME1	0.6	6	197
cg21169779(SLC25A25;NAIF1)	2	2	Negative_CME1	0.6	6	197
cg11804414(DIABLO)	2	3	Negative_CME1	0.6	6	197
cg05934015	5	1	Negative_CME1	0.6	6	197
cg06889975(EGR3)	3	1	Negative_CME1	0.6	6	197
cg06339171	1	1	Negative_CME1	0.6	6	197
cg09940355	3	1	Negative_CME1	0.6	6	197
cg00647863	5	2	Negative_CME1	0.6	6	197
cg25758828	1	1	Negative_CME1	0.6	6	197
cg15952370(OR8D1)	4	1	Negative_CME1	0.6	6	197
cg05788927	1	1	Negative_CME1	0.6	6	197
cg01984854	1	5	Negative_CME1	0.6	6	197
cg14865094	3	1	Negative_CME1	0.6	6	197
cg11188237	2	1	Negative_CME1	0.6	6	197
cg08003402	1	2	Negative_CME1	0.6	6	197
cg02638755	2	1	Negative_CME1	0.6	6	197
cg02465282	4	1	Negative_CME1	0.6	6	197
cg09017117(HLA-DMB)	5	1	Negative_CME1	0.6	6	197
cg06238667	3	1	Negative_CME1	0.6	6	197
cg26168118	2	2	Negative_CME1	0.6	6	197
cg27495636(POU5F1B)	2	2	Negative_CME1	0.6	6	197
cg18396403	1	1	Negative_CME1	0.6	6	197
cg00634542(CTDSP1;SLC11A1)	3	1	Negative_CME1	0.6	6	197
cg09838169	4	1	Negative_CME1	0.6	6	197
cg20559385	6	1	Negative_CME1	0.6	6	197
cg05438378	1	6	Negative_CME1	0.6	6	197
cg23475474	2	2	Negative_CME1	0.6	6	197
cg01631408(OR2T33)	4	1	Negative_CME1	0.6	6	197
cg12914733	3	1	Negative_CME1	0.6	6	197
cg13987029	5	2	Negative_CME1	0.6	6	197
cg02872868	1	9	Negative_CME1	0.6	6	197
cg10520790	3	1	Negative_CME1	0.6	6	197
cg07800837	4	1	Negative_CME1	0.6	6	197
cg12167564	1	9	Negative_CME1	0.6	6	197
cg06684088	1	1	Negative_CME1	0.6	6	197
cg05218678	1	1	Negative_CME1	0.6	6	197
cg13933174	1	4	Negative_CME1	0.6	6	197
cg17195635(ZNRF3)	5	2	Negative_CME1	0.6	6	197
cg25336900	5	1	Negative_CME1	0.6	6	197
cg26351001	1	2	Negative_CME1	0.6	6	197
cg26700919	4	4	Negative_CME1	0.6	6	197
cg00318322(ENKD1)	3	1	Negative_CME1	0.6	6	197
KCNN1	1	4	Negative_CME2	0.55	5	27
IGF2BP1	2	2	Negative_CME2	0.55	5	27
DSC3	2	4	Negative_CME2	0.55	5	27
BIRC7	2	4	Negative_CME2	0.55	5	27
ARHGEF4	1	3	Negative_CME2	0.55	5	27
PCLO	1	1	Negative_CME2	0.55	5	27
HAP1	2	3	Negative_CME2	0.55	5	27
CLIC5	1	1	Negative_CME2	0.55	5	27
GNG11	3	1	Negative_CME2	0.55	5	27
CALN1	3	1	Negative_CME2	0.55	5	27
OVCH2	4	5	Negative_CME2	0.55	5	27
BMP2	5	2	Negative_CME2	0.55	5	27
NETO1	1	1	Negative_CME2	0.55	5	27
TCFL5	1	2	Negative_CME2	0.55	5	27
EPHA7	5	2	Negative_CME2	0.55	5	27
cg07372034	1	9	Negative_CME2	0.55	5	27
cg11008243(KCNQ5)	4	1	Negative_CME2	0.55	5	27
cg25717239(HECW1)	5	3	Negative_CME2	0.55	5	27
cg17147211	4	1	Negative_CME2	0.55	5	27
cg26218983(ZC3H12C)	2	1	Negative_CME2	0.55	5	27
cg22193385	4	2	Negative_CME2	0.55	5	27
cg16016176(ADPRH)	2	4	Negative_CME2	0.55	5	27
cg26029682(PTGFRN)	2	5	Negative_CME2	0.55	5	27
cg17469019(PTGFRN)	1	5	Negative_CME2	0.55	5	27
cg17438849(HECW1)	5	2	Negative_CME2	0.55	5	27
cg00466334(TBX15)	4	1	Negative_CME2	0.55	5	27
cg02851793(SRGN)	3	2	Negative_CME2	0.55	5	27
FBXO41	1	201	Negative_CME3	0.45	3	246
FLT3	2	33	Negative_CME3	0.45	3	246
SLC7A5	3	7	Negative_CME3	0.45	3	246
ITGAE	2	3	Negative_CME3	0.45	3	246
RAB40B	2	4	Negative_CME3	0.45	3	246
cg00773413(ZNF503)	1	1	Negative_CME3	0.45	3	246
cg21521683(ST8SIA1)	1	1	Negative_CME3	0.45	3	246
cg17245188(KIF5C)	1	1	Negative_CME3	0.45	3	246
cg16971589	1	1	Negative_CME3	0.45	3	246
cg06272543(SP5)	1	1	Negative_CME3	0.45	3	246
cg10284973(ZNF503)	1	1	Negative_CME3	0.45	3	246
cg15093079(EPHA6)	1	1	Negative_CME3	0.45	3	246
cg14986699(KIF5C)	1	1	Negative_CME3	0.45	3	246
cg12946880(MAGI1)	1	1	Negative_CME3	0.45	3	246
cg07035503(NEUROG1)	1	1	Negative_CME3	0.45	3	246
cg22879515(BTG4)	1	1	Negative_CME3	0.45	3	246
cg12894449(EMX2)	1	1	Negative_CME3	0.45	3	246
cg17361803(ZNF503)	1	1	Negative_CME3	0.45	3	246
cg09967877	1	1	Negative_CME3	0.45	3	246
cg21388527(EPHA6)	1	1	Negative_CME3	0.45	3	246
cg19382919(SP5)	1	1	Negative_CME3	0.45	3	246
cg15414833	1	1	Negative_CME3	0.45	3	246
cg00522056(RPRM)	1	1	Negative_CME3	0.45	3	246
cg25287257(MNX1)	1	1	Negative_CME3	0.45	3	246
cg01051310(WNT3A)	1	1	Negative_CME3	0.45	3	246
cg17873451(SP5)	1	1	Negative_CME3	0.45	3	246
cg17142722(TMEM88B;VWA1)	1	1	Negative_CME3	0.45	3	246
cg26256401	1	1	Negative_CME3	0.45	3	246
cg03298319(NPAS3)	1	1	Negative_CME3	0.45	3	246
cg27207796	1	1	Negative_CME3	0.45	3	246
cg02547269(FOXF2)	1	1	Negative_CME3	0.45	3	246
cg08708747(EPHA6)	1	1	Negative_CME3	0.45	3	246
cg07473471(ESRP1)	1	1	Negative_CME3	0.45	3	246
cg00713411(DPYSL2;PNMA2)	1	1	Negative_CME3	0.45	3	246
cg21338532(RPRM)	1	1	Negative_CME3	0.45	3	246
cg14747563(NEUROG1)	1	1	Negative_CME3	0.45	3	246
cg14650610(SPOCK1)	1	1	Negative_CME3	0.45	3	246
cg10530281(TBX3)	1	1	Negative_CME3	0.45	3	246
cg00064284(YAP1)	1	1	Negative_CME3	0.45	3	246
cg05802452(WNT3A)	1	1	Negative_CME3	0.45	3	246
cg21913681(TBX3)	1	1	Negative_CME3	0.45	3	246
cg03044239(MRAS)	1	1	Negative_CME3	0.45	3	246
cg04906879(SP5)	1	1	Negative_CME3	0.45	3	246
cg18802754(VSTM2B)	1	1	Negative_CME3	0.45	3	246
cg21583850(KCND3)	1	1	Negative_CME3	0.45	3	246
cg14763548(VSX1)	1	1	Negative_CME3	0.45	3	246
cg17079833(ST8SIA1)	1	1	Negative_CME3	0.45	3	246
cg06401579	1	1	Negative_CME3	0.45	3	246
cg16032162(ZNF503)	1	1	Negative_CME3	0.45	3	246
cg20973720(RASGRF1)	1	1	Negative_CME3	0.45	3	246
cg23407265	1	1	Negative_CME3	0.45	3	246
cg22696438(LARP6)	1	1	Negative_CME3	0.45	3	246
cg25862644(ZNF503)	3	2	Negative_CME3	0.45	3	246
cg10248492(HIST3H2BB;HIST3H2A)	1	1	Negative_CME3	0.45	3	246
cg15377586(SP5)	1	1	Negative_CME3	0.45	3	246
cg07397399(MAGI1)	1	1	Negative_CME3	0.45	3	246
cg24799921(ZNF503)	1	1	Negative_CME3	0.45	3	246
cg09486567(OVOL2)	1	1	Negative_CME3	0.45	3	246
cg18237607(GDNF)	1	1	Negative_CME3	0.45	3	246
cg02472348(ST8SIA1)	1	1	Negative_CME3	0.45	3	246
cg06997381(UBE2QL1)	2	1	Negative_CME3	0.45	3	246
cg24580066(OVOL2)	1	1	Negative_CME3	0.45	3	246
cg19178853(HAND2)	1	1	Negative_CME3	0.45	3	246
cg12457040	1	1	Negative_CME3	0.45	3	246
cg06779604(CADPS2)	1	1	Negative_CME3	0.45	3	246
cg15680720(SP5)	1	1	Negative_CME3	0.45	3	246
cg14135814(SRRM4)	1	1	Negative_CME3	0.45	3	246
cg04741853	1	1	Negative_CME3	0.45	3	246
cg10443195(HS3ST5)	2	1	Negative_CME3	0.45	3	246
cg21200408(NKX2-4)	1	1	Negative_CME3	0.45	3	246
cg25959239(LARP6)	1	1	Negative_CME3	0.45	3	246
cg09758623(DTD1)	1	1	Negative_CME3	0.45	3	246
cg17621054(PAWR)	1	1	Negative_CME3	0.45	3	246
cg21389743(CLDN11)	1	1	Negative_CME3	0.45	3	246
cg04469059(NEUROG1)	1	1	Negative_CME3	0.45	3	246
cg24648594(SP5)	1	1	Negative_CME3	0.45	3	246
cg10937591(KCND3)	1	1	Negative_CME3	0.45	3	246
cg23141355	1	1	Negative_CME3	0.45	3	246
cg12664464(GATA5)	1	1	Negative_CME3	0.45	3	246
cg19462523(SOX2)	1	1	Negative_CME3	0.45	3	246
cg00733005(SIX1)	1	1	Negative_CME3	0.45	3	246
cg08164556(CACNG4)	1	1	Negative_CME3	0.45	3	246
cg05636681(TBC1D12)	1	1	Negative_CME3	0.45	3	246
cg05049361(GALNT16)	1	1	Negative_CME3	0.45	3	246
cg01524174(SOX9)	1	1	Negative_CME3	0.45	3	246
cg02136132(KCNK13)	1	1	Negative_CME3	0.45	3	246
cg00266322(FADS6)	1	1	Negative_CME3	0.45	3	246
cg00033127(SNX7)	1	1	Negative_CME3	0.45	3	246
cg24384244(ZNF662)	1	1	Negative_CME3	0.45	3	246
cg13205384(ANO5)	1	1	Negative_CME3	0.45	3	246
cg16556906(B3GAT2)	1	1	Negative_CME3	0.45	3	246
cg07126263(CCBE1)	1	1	Negative_CME3	0.45	3	246
cg27442308(SOX21)	1	1	Negative_CME3	0.45	3	246
cg17194154(SOX21)	1	1	Negative_CME3	0.45	3	246
cg02650317	1	1	Negative_CME3	0.45	3	246
cg26802289(SP8)	2	1	Negative_CME3	0.45	3	246
cg24291087(PCDH7)	1	1	Negative_CME3	0.45	3	246
cg08997628(SOX21)	1	1	Negative_CME3	0.45	3	246
cg02192300(HS3ST5)	2	1	Negative_CME3	0.45	3	246
cg12974388(GBX2)	2	1	Negative_CME3	0.45	3	246
cg18807049(KCND3)	1	1	Negative_CME3	0.45	3	246
cg24857620(NPBWR1)	1	1	Negative_CME3	0.45	3	246
cg04159901	1	1	Negative_CME3	0.45	3	246
cg23920953	1	1	Negative_CME3	0.45	3	246
cg15680624(CRYBA2)	1	1	Negative_CME3	0.45	3	246
cg22549558(SEMA5A)	2	2	Negative_CME3	0.45	3	246
cg09968630(ANO5)	1	1	Negative_CME3	0.45	3	246
cg08577743	2	1	Negative_CME3	0.45	3	246
cg19731044(BARHL2)	1	1	Negative_CME3	0.45	3	246
cg20989729(YAP1)	1	1	Negative_CME3	0.45	3	246
cg13767940(BTG4)	1	1	Negative_CME3	0.45	3	246
cg00282510(FOXE1)	1	1	Negative_CME3	0.45	3	246
cg25368122(LHX8)	3	1	Negative_CME3	0.45	3	246
cg06368590(TRPS1)	1	1	Negative_CME3	0.45	3	246
cg12212555(KCNK13)	1	1	Negative_CME3	0.45	3	246
cg04927931(SIM1)	1	1	Negative_CME3	0.45	3	246
cg19726179(H2AFY2)	1	1	Negative_CME3	0.45	3	246
cg04797725	1	1	Negative_CME3	0.45	3	246
cg02300154(GALNT17)	2	1	Negative_CME3	0.45	3	246
cg19356117	1	1	Negative_CME3	0.45	3	246
cg25928603(SATB2)	2	1	Negative_CME3	0.45	3	246
cg13442432	1	1	Negative_CME3	0.45	3	246
cg16094412(RNF207)	1	1	Negative_CME3	0.45	3	246
cg15286044(CRTAC1)	3	1	Negative_CME3	0.45	3	246
cg17470837(JAKMIP1)	2	1	Negative_CME3	0.45	3	246
cg07003920	1	1	Negative_CME3	0.45	3	246
cg04813639(RASGRF1)	1	1	Negative_CME3	0.45	3	246
cg15448495(YAP1)	1	1	Negative_CME3	0.45	3	246
cg06546806(GBX2)	3	1	Negative_CME3	0.45	3	246
cg21210994(GALNT16)	1	1	Negative_CME3	0.45	3	246
cg20472745(PAWR)	1	1	Negative_CME3	0.45	3	246
cg03717750(PAWR)	1	1	Negative_CME3	0.45	3	246
cg07931391	1	1	Negative_CME3	0.45	3	246
cg22608170(MAPK4)	1	1	Negative_CME3	0.45	3	246
cg14765646(RPRM)	1	1	Negative_CME3	0.45	3	246
cg18372607(PAX6)	1	1	Negative_CME3	0.45	3	246
cg18856581(MDGA2)	2	1	Negative_CME3	0.45	3	246
cg15699267	1	1	Negative_CME3	0.45	3	246
cg13384781	1	1	Negative_CME3	0.45	3	246
cg19380001(DMRTA2)	1	1	Negative_CME3	0.45	3	246
cg13491584(FOXI3)	1	1	Negative_CME3	0.45	3	246
cg01172965(KCNK13)	1	1	Negative_CME3	0.45	3	246
cg14117138(HIF3A)	1	1	Negative_CME3	0.45	3	246
cg23244253(SATB2)	2	1	Negative_CME3	0.45	3	246
cg09035284(FEV)	1	1	Negative_CME3	0.45	3	246
cg08460041(LMX1A)	1	1	Negative_CME3	0.45	3	246
cg07211212(TFAP2C)	1	1	Negative_CME3	0.45	3	246
cg13802457(GLIS3)	1	1	Negative_CME3	0.45	3	246
cg03911494(MARVELD3)	1	1	Negative_CME3	0.45	3	246
cg00002719(CCDC181)	1	1	Negative_CME3	0.45	3	246
cg10639440(SCRN1)	1	1	Negative_CME3	0.45	3	246
cg10305311(CLDN10)	1	1	Negative_CME3	0.45	3	246
cg11421604(MAP1B)	2	1	Negative_CME3	0.45	3	246
cg20357910(PLA2R1)	1	1	Negative_CME3	0.45	3	246
cg02110182(SIX1)	1	1	Negative_CME3	0.45	3	246
cg14564616	2	1	Negative_CME3	0.45	3	246
cg02169338	1	1	Negative_CME3	0.45	3	246
cg15929797(NKX2-5)	1	1	Negative_CME3	0.45	3	246
cg07688988(ACOXL)	1	1	Negative_CME3	0.45	3	246
cg12587766	2	2	Negative_CME3	0.45	3	246
cg20622089(CNR1)	3	2	Negative_CME3	0.45	3	246
cg23984997(DTD1)	1	1	Negative_CME3	0.45	3	246
cg02444987(RND3)	1	1	Negative_CME3	0.45	3	246
cg03192020	1	1	Negative_CME3	0.45	3	246
cg26220018	1	1	Negative_CME3	0.45	3	246
cg10124651(CDC42BPB)	1	1	Negative_CME3	0.45	3	246
cg14852134(ISM1)	2	1	Negative_CME3	0.45	3	246
cg12539796	1	1	Negative_CME3	0.45	3	246
cg04737319(DTD1)	1	1	Negative_CME3	0.45	3	246
cg16104915(HOXA9)	1	1	Negative_CME3	0.45	3	246
cg15968604	1	1	Negative_CME3	0.45	3	246
cg17029168(NKX2-2)	1	1	Negative_CME3	0.45	3	246
cg13238990(NLGN1)	1	1	Negative_CME3	0.45	3	246
cg21681396(CSMD2)	3	1	Negative_CME3	0.45	3	246
cg27552955(TRPC1)	1	1	Negative_CME3	0.45	3	246
cg21235151(HOXD8)	1	1	Negative_CME3	0.45	3	246
cg14345128(ONECUT2)	2	1	Negative_CME3	0.45	3	246
cg07067241(TRPC1)	1	1	Negative_CME3	0.45	3	246
cg11699925(KLF5)	1	1	Negative_CME3	0.45	3	246
cg01696193(BEND6)	1	1	Negative_CME3	0.45	3	246
cg07852757(EGR2)	1	1	Negative_CME3	0.45	3	246
cg13725272(MAGI1)	1	1	Negative_CME3	0.45	3	246
cg02313850(BMPR1A)	1	1	Negative_CME3	0.45	3	246
cg20686479(NAV2)	1	1	Negative_CME3	0.45	3	246
cg08058544(GBX2)	2	1	Negative_CME3	0.45	3	246
cg08739233(SHISA4)	1	1	Negative_CME3	0.45	3	246
cg11951449(SLC22A15)	1	1	Negative_CME3	0.45	3	246
cg04850548(NIM1K)	1	1	Negative_CME3	0.45	3	246
cg02954212(GNAO1)	1	1	Negative_CME3	0.45	3	246
cg01717446	1	1	Negative_CME3	0.45	3	246
cg04568492(ACTA1)	1	1	Negative_CME3	0.45	3	246
cg05876918(PIP4K2C)	1	1	Negative_CME3	0.45	3	246
cg26824516(ALDH1A3)	1	1	Negative_CME3	0.45	3	246
cg26888530(AFAP1)	2	1	Negative_CME3	0.45	3	246
cg21319323(HOXD8)	1	1	Negative_CME3	0.45	3	246
cg02658488(REM1;DEFB124)	1	1	Negative_CME3	0.45	3	246
cg02101773(INSM1)	1	1	Negative_CME3	0.45	3	246
cg11589139(ACTA1)	1	1	Negative_CME3	0.45	3	246
cg16023415	1	1	Negative_CME3	0.45	3	246
cg05919561(TTLL7)	1	1	Negative_CME3	0.45	3	246
cg20229534(SYCP2L;GCM2)	1	1	Negative_CME3	0.45	3	246
cg04765848(PODN)	1	1	Negative_CME3	0.45	3	246
cg11409659(SLC6A15)	1	1	Negative_CME3	0.45	3	246
cg24676071(ADCY1)	2	1	Negative_CME3	0.45	3	246
cg07642043(GRIN2A)	2	2	Negative_CME3	0.45	3	246
cg24691336	1	1	Negative_CME3	0.45	3	246
cg01563031(NELL1)	1	1	Negative_CME3	0.45	3	246
cg16118529	1	1	Negative_CME3	0.45	3	246
cg04835297(TRPC1)	1	1	Negative_CME3	0.45	3	246
cg24575245(ARHGAP20)	1	1	Negative_CME3	0.45	3	246
cg18144593	1	1	Negative_CME3	0.45	3	246
cg25701418(MAGI1)	2	1	Negative_CME3	0.45	3	246
cg14424049	1	1	Negative_CME3	0.45	3	246
cg24880024(TCHH)	1	1	Negative_CME3	0.45	3	246
cg09491991(ISM1)	2	2	Negative_CME3	0.45	3	246
cg07167192(CDC42BPB)	1	1	Negative_CME3	0.45	3	246
cg23241637(ZNF804A)	1	1	Negative_CME3	0.45	3	246
cg11262906(MCOLN2)	1	1	Negative_CME3	0.45	3	246
cg00012397(KCNC1)	3	1	Negative_CME3	0.45	3	246
cg20993011	1	1	Negative_CME3	0.45	3	246
cg23219859	2	1	Negative_CME3	0.45	3	246
cg17346177(BEND6)	1	1	Negative_CME3	0.45	3	246
cg14270348(NAV2)	1	1	Negative_CME3	0.45	3	246
cg03930088(FAT1)	2	1	Negative_CME3	0.45	3	246
cg20818778(GNG4)	1	1	Negative_CME3	0.45	3	246
cg03281661	1	1	Negative_CME3	0.45	3	246
cg12152867(DST)	1	1	Negative_CME3	0.45	3	246
cg26385074(NAT16;VGF)	1	1	Negative_CME3	0.45	3	246
cg12664209(ISM1)	2	1	Negative_CME3	0.45	3	246
cg22489498(PROX1)	1	1	Negative_CME3	0.45	3	246
cg05583020(NEUROG3)	1	1	Negative_CME3	0.45	3	246
cg18848688	2	1	Negative_CME3	0.45	3	246
cg05062333(EYA4)	2	1	Negative_CME3	0.45	3	246
cg10324219(GLB1L2)	2	1	Negative_CME3	0.45	3	246
cg10445453(ADAMTS14)	1	1	Negative_CME3	0.45	3	246
cg27515369(SPSB4)	1	1	Negative_CME3	0.45	3	246
cg01535733	2	1	Negative_CME3	0.45	3	246
cg02574502(CACNG6)	2	1	Negative_CME3	0.45	3	246
cg02126950(MDGA2)	2	2	Negative_CME3	0.45	3	246
cg11654179(DTX3)	1	1	Negative_CME3	0.45	3	246
cg18040241(GLB1L2)	2	1	Negative_CME3	0.45	3	246
cg04353095(SPSB4)	1	1	Negative_CME3	0.45	3	246
cg16368750	1	1	Negative_CME3	0.45	3	246
cg11483915(SLC40A1)	1	1	Negative_CME3	0.45	3	246
cg03349922(H2AFY2)	1	1	Negative_CME3	0.45	3	246
cg22528044(SCN9A)	2	1	Negative_CME3	0.45	3	246
TCL1A	1	11	Negative_CME4	0.25	11	122
IGLL1	2	2	Negative_CME4	0.25	11	122
PAGR1	3	2	Negative_CME4	0.25	11	122
MYCBP	3	3	Negative_CME4	0.25	11	122
NDUFA8	3	3	Negative_CME4	0.25	11	122
VPREB3	4	2	Negative_CME4	0.25	11	122
PIGBOS1	3	3	Negative_CME4	0.25	11	122
SMIM14	3	3	Negative_CME4	0.25	11	122
VPREB1	3	10	Negative_CME4	0.25	11	122
KRCC1	5	4	Negative_CME4	0.25	11	122
MRPL24	6	6	Negative_CME4	0.25	11	122
BPNT1	5	2	Negative_CME4	0.25	11	122
VPS72	5	2	Negative_CME4	0.25	11	122
PRDX1	3	4	Negative_CME4	0.25	11	122
RUVBL1	6	3	Negative_CME4	0.25	11	122
DNTT	7	2	Negative_CME4	0.25	11	122
DYNLL1	6	2	Negative_CME4	0.25	11	122
HPF1	3	1	Negative_CME4	0.25	11	122
GON7	8	7	Negative_CME4	0.25	11	122
B4GAT1	5	2	Negative_CME4	0.25	11	122
NDUFB3	3	4	Negative_CME4	0.25	11	122
TIMM8B	8	6	Negative_CME4	0.25	11	122
ARV1	6	8	Negative_CME4	0.25	11	122
HIGD1A	3	3	Negative_CME4	0.25	11	122
RIDA	9	3	Negative_CME4	0.25	11	122
JPT2	9	1	Negative_CME4	0.25	11	122
GCSAM	10	2	Negative_CME4	0.25	11	122
ICMT	3	5	Negative_CME4	0.25	11	122
SLC25A20	6	5	Negative_CME4	0.25	11	122
UBE2V2	8	7	Negative_CME4	0.25	11	122
HSD17B4	6	3	Negative_CME4	0.25	11	122
ARPC5	3	2	Negative_CME4	0.25	11	122
ORAI3	6	8	Negative_CME4	0.25	11	122
PYCARD	9	3	Negative_CME4	0.25	11	122
CDC20	2	1	Negative_CME4	0.25	11	122
LYRM7	6	8	Negative_CME4	0.25	11	122
CCDC167	3	1	Negative_CME4	0.25	11	122
RNASEL	6	4	Negative_CME4	0.25	11	122
UHRF1	1	1	Negative_CME4	0.25	11	122
CBR1	3	2	Negative_CME4	0.25	11	122
WDR92	6	5	Negative_CME4	0.25	11	122
RAB10	6	11	Negative_CME4	0.25	11	122
DAD1	7	5	Negative_CME4	0.25	11	122
CETN3	6	3	Negative_CME4	0.25	11	122
EXOSC5	6	11	Negative_CME4	0.25	11	122
FAM216A	6	5	Negative_CME4	0.25	11	122
HDHD2	6	3	Negative_CME4	0.25	11	122
MAGEF1	3	3	Negative_CME4	0.25	11	122
HIKESHI	5	1	Negative_CME4	0.25	11	122
HMMR	2	2	Negative_CME4	0.25	11	122
GIMAP4	7	2	Negative_CME4	0.25	11	122
CYTL1	7	9	Negative_CME4	0.25	11	122
AARS1	6	2	Negative_CME4	0.25	11	122
MCM3	7	1	Negative_CME4	0.25	11	122
BRI3BP	3	3	Negative_CME4	0.25	11	122
LMAN2L	6	3	Negative_CME4	0.25	11	122
CDC26	9	6	Negative_CME4	0.25	11	122
TST	5	3	Negative_CME4	0.25	11	122
RAG2	11	5	Negative_CME4	0.25	11	122
CKLF	7	9	Negative_CME4	0.25	11	122
FMC1-LUC7L2	9	3	Negative_CME4	0.25	11	122
LAMTOR2	3	4	Negative_CME4	0.25	11	122
TMEM250	6	1	Negative_CME4	0.25	11	122
MRPL51	5	1	Negative_CME4	0.25	11	122
PREB	6	5	Negative_CME4	0.25	11	122
NEXN	9	6	Negative_CME4	0.25	11	122
RAG1	4	6	Negative_CME4	0.25	11	122
CHCHD4	3	2	Negative_CME4	0.25	11	122
ACADM	5	1	Negative_CME4	0.25	11	122
ASF1B	7	5	Negative_CME4	0.25	11	122
PIGY	7	8	Negative_CME4	0.25	11	122
TCF19	3	5	Negative_CME4	0.25	11	122
ACYP1	5	1	Negative_CME4	0.25	11	122
ATG4C	6	6	Negative_CME4	0.25	11	122
NME1	8	5	Negative_CME4	0.25	11	122
PYURF	3	2	Negative_CME4	0.25	11	122
MRPS34	6	10	Negative_CME4	0.25	11	122
COG4	5	1	Negative_CME4	0.25	11	122
ATP5MD	3	8	Negative_CME4	0.25	11	122
cg12603453	7	2	Negative_CME4	0.25	11	122
cg04641860(HNRNPF)	6	24	Negative_CME4	0.25	11	122
cg26024874	6	19	Negative_CME4	0.25	11	122
cg20415053	9	4	Negative_CME4	0.25	11	122
cg12073436	7	4	Negative_CME4	0.25	11	122
cg07355189	1	2	Negative_CME4	0.25	11	122
cg00465247	7	10	Negative_CME4	0.25	11	122
cg00791190(BRD1)	7	2	Negative_CME4	0.25	11	122
cg27162435(KCNAB3;CNTROB)	1	2	Negative_CME4	0.25	11	122
cg02225720(HASPIN)	9	13	Negative_CME4	0.25	11	122
cg01323777(KCNAB3;CNTROB)	1	1	Negative_CME4	0.25	11	122
cg06396119(MLNR)	1	2	Negative_CME4	0.25	11	122
cg21359303	3	14	Negative_CME4	0.25	11	122
cg17095147	3	12	Negative_CME4	0.25	11	122
cg23928512	6	4	Negative_CME4	0.25	11	122
cg26995224	1	4	Negative_CME4	0.25	11	122
cg20559385	4	2	Negative_CME4	0.25	11	122
cg13407335(KCNAB3;CNTROB)	1	1	Negative_CME4	0.25	11	122
cg13105599(SMAD3)	6	10	Negative_CME4	0.25	11	122
cg23651872	6	2	Negative_CME4	0.25	11	122
cg17516330(STRA6)	7	1	Negative_CME4	0.25	11	122
cg18064754	8	16	Negative_CME4	0.25	11	122
cg22358291	3	32	Negative_CME4	0.25	11	122
cg23731272(SMAD3)	6	20	Negative_CME4	0.25	11	122
cg20752878(ASGR1)	6	10	Negative_CME4	0.25	11	122
cg06381803	6	1	Negative_CME4	0.25	11	122
cg02486855(SMAD3)	5	38	Negative_CME4	0.25	11	122
cg14292870(LAG3)	6	5	Negative_CME4	0.25	11	122
cg03971555	3	4	Negative_CME4	0.25	11	122
cg22877452	7	2	Negative_CME4	0.25	11	122
cg08860498(CNTNAP1;CCR10)	3	2	Negative_CME4	0.25	11	122
cg05825244	4	1	Negative_CME4	0.25	11	122
cg12033075	3	4	Negative_CME4	0.25	11	122
cg01205935	7	3	Negative_CME4	0.25	11	122
cg12899065(GP1BB)	11	1	Negative_CME4	0.25	11	122
cg00944421(ESRP2)	6	10	Negative_CME4	0.25	11	122
cg17707057(STK17A)	10	2	Negative_CME4	0.25	11	122
cg00084338(DLL1)	2	3	Negative_CME4	0.25	11	122
cg27392771	7	13	Negative_CME4	0.25	11	122
cg07680505(BRD1)	8	12	Negative_CME4	0.25	11	122
cg06958535(LAX1)	7	6	Negative_CME4	0.25	11	122
cg26861732(NKX2-4)	1	2	Negative_CME4	0.25	11	122
cg21334513(TRIM40)	9	1	Negative_CME4	0.25	11	122
CAMK2D	1	14	Negative_CME5	0.45	4	54
CLECL1	2	23	Negative_CME5	0.45	4	54
LEF1	3	14	Negative_CME5	0.45	4	54
TTN	4	13	Negative_CME5	0.45	4	54
LRRC14B	3	6	Negative_CME5	0.45	4	54
PHLDB2	3	21	Negative_CME5	0.45	4	54
cg27022853	3	2	Negative_CME5	0.45	4	54
cg24742520	1	3	Negative_CME5	0.45	4	54
cg03779937	1	2	Negative_CME5	0.45	4	54
cg26012482	1	3	Negative_CME5	0.45	4	54
cg24536818(TESPA1)	1	2	Negative_CME5	0.45	4	54
cg15826519(CAPZB)	1	2	Negative_CME5	0.45	4	54
cg02710015	1	1	Negative_CME5	0.45	4	54
cg22727783	2	2	Negative_CME5	0.45	4	54
cg12448285	3	2	Negative_CME5	0.45	4	54
cg00915974	1	3	Negative_CME5	0.45	4	54
cg26644674	3	2	Negative_CME5	0.45	4	54
cg17301248	3	2	Negative_CME5	0.45	4	54
cg09506001(ADPRHL2)	1	2	Negative_CME5	0.45	4	54
cg27211935(C15orf39)	2	1	Negative_CME5	0.45	4	54
cg09645818(CTR9)	1	3	Negative_CME5	0.45	4	54
cg17018980	1	2	Negative_CME5	0.45	4	54
cg23685994	3	1	Negative_CME5	0.45	4	54
cg25683662	1	3	Negative_CME5	0.45	4	54
cg21208539(PANX1)	4	2	Negative_CME5	0.45	4	54
cg21398280	4	1	Negative_CME5	0.45	4	54
cg04590303	4	2	Negative_CME5	0.45	4	54
cg03804985(SLC2A8)	3	3	Negative_CME5	0.45	4	54
cg04188920	3	2	Negative_CME5	0.45	4	54
cg22957691	3	1	Negative_CME5	0.45	4	54
cg13855364(INPP5E)	4	2	Negative_CME5	0.45	4	54
cg20327845	3	3	Negative_CME5	0.45	4	54
cg04739200	2	2	Negative_CME5	0.45	4	54
cg02431972	3	4	Negative_CME5	0.45	4	54
cg03998264	3	1	Negative_CME5	0.45	4	54
cg04517263(TRAF1)	2	2	Negative_CME5	0.45	4	54
cg04046364(AVIL)	3	1	Negative_CME5	0.45	4	54
cg25482983	2	2	Negative_CME5	0.45	4	54
cg05233155	4	2	Negative_CME5	0.45	4	54
cg03771183	2	1	Negative_CME5	0.45	4	54
cg05000446	3	1	Negative_CME5	0.45	4	54
cg09344631	2	1	Negative_CME5	0.45	4	54
cg24608504	3	2	Negative_CME5	0.45	4	54
cg07660627	2	1	Negative_CME5	0.45	4	54
cg08732950	3	3	Negative_CME5	0.45	4	54
cg26862175(STAB1)	2	1	Negative_CME5	0.45	4	54
cg06126721	3	1	Negative_CME5	0.45	4	54
cg05569131(RAB44)	4	2	Negative_CME5	0.45	4	54
cg12277870	1	2	Negative_CME5	0.45	4	54
cg26888727	2	1	Negative_CME5	0.45	4	54
cg16535080	2	1	Negative_CME5	0.45	4	54
cg25197500	3	2	Negative_CME5	0.45	4	54
cg25020666	2	2	Negative_CME5	0.45	4	54
cg12093241	2	2	Negative_CME5	0.45	4	54
MKI67	1	1	Negative_CME6	0.3	12	148
H3C3	2	1	Negative_CME6	0.3	12	148
CENPF	1	1	Negative_CME6	0.3	12	148
DTL	3	2	Negative_CME6	0.3	12	148
NCAPG	4	4	Negative_CME6	0.3	12	148
H3C8	2	1	Negative_CME6	0.3	12	148
EXO1	5	5	Negative_CME6	0.3	12	148
E2F1	2	1	Negative_CME6	0.3	12	148
H3C2	2	3	Negative_CME6	0.3	12	148
CDC45	1	3	Negative_CME6	0.3	12	148
NUF2	4	2	Negative_CME6	0.3	12	148
CDCA5	2	1	Negative_CME6	0.3	12	148
H2AC14	2	4	Negative_CME6	0.3	12	148
BUB1B	6	2	Negative_CME6	0.3	12	148
PRC1	4	1	Negative_CME6	0.3	12	148
CDC25A	1	2	Negative_CME6	0.3	12	148
NUSAP1	4	4	Negative_CME6	0.3	12	148
MYBL2	2	1	Negative_CME6	0.3	12	148
FOXM1	1	1	Negative_CME6	0.3	12	148
RRM2	4	1	Negative_CME6	0.3	12	148
H4C14	7	1	Negative_CME6	0.3	12	148
H3C7	3	3	Negative_CME6	0.3	12	148
SPC24	4	2	Negative_CME6	0.3	12	148
H2AC16	3	2	Negative_CME6	0.3	12	148
H2BC13	3	2	Negative_CME6	0.3	12	148
E2F8	4	2	Negative_CME6	0.3	12	148
HASPIN	2	1	Negative_CME6	0.3	12	148
E2F2	5	10	Negative_CME6	0.3	12	148
CKAP2L	1	3	Negative_CME6	0.3	12	148
SHCBP1	5	2	Negative_CME6	0.3	12	148
CDC6	1	4	Negative_CME6	0.3	12	148
KIF2C	1	1	Negative_CME6	0.3	12	148
HELLS	2	1	Negative_CME6	0.3	12	148
KIF15	4	2	Negative_CME6	0.3	12	148
H2BC11	3	2	Negative_CME6	0.3	12	148
H1-5	2	1	Negative_CME6	0.3	12	148
PCLAF	2	1	Negative_CME6	0.3	12	148
WDR62	8	1	Negative_CME6	0.3	12	148
KIF11	2	3	Negative_CME6	0.3	12	148
NCAPH	2	1	Negative_CME6	0.3	12	148
TYMS	2	2	Negative_CME6	0.3	12	148
CCNB2	4	2	Negative_CME6	0.3	12	148
AC087632.2	2	1	Negative_CME6	0.3	12	148
CDCA8	1	1	Negative_CME6	0.3	12	148
CLSPN	1	4	Negative_CME6	0.3	12	148
ATAD2	4	2	Negative_CME6	0.3	12	148
TPX2	4	1	Negative_CME6	0.3	12	148
H2BC14	9	6	Negative_CME6	0.3	12	148
BIRC5	5	8	Negative_CME6	0.3	12	148
CEP55	4	4	Negative_CME6	0.3	12	148
KIF14	4	2	Negative_CME6	0.3	12	148
H2BC17	9	3	Negative_CME6	0.3	12	148
RAD51AP1	2	1	Negative_CME6	0.3	12	148
KIF20A	6	1	Negative_CME6	0.3	12	148
CDCA2	4	2	Negative_CME6	0.3	12	148
TTK	3	3	Negative_CME6	0.3	12	148
MCM4	4	2	Negative_CME6	0.3	12	148
SGO1	1	2	Negative_CME6	0.3	12	148
CHTF18	10	4	Negative_CME6	0.3	12	148
KIF23	4	1	Negative_CME6	0.3	12	148
ORC1	4	2	Negative_CME6	0.3	12	148
KNL1	1	1	Negative_CME6	0.3	12	148
MCM10	2	1	Negative_CME6	0.3	12	148
ZNF367	4	2	Negative_CME6	0.3	12	148
H3C13	10	1	Negative_CME6	0.3	12	148
NCAPG2	4	2	Negative_CME6	0.3	12	148
RAD51	1	1	Negative_CME6	0.3	12	148
BRIP1	2	1	Negative_CME6	0.3	12	148
CDK1	2	1	Negative_CME6	0.3	12	148
H2AC13	3	2	Negative_CME6	0.3	12	148
H2BC6	11	1	Negative_CME6	0.3	12	148
H4C4	11	3	Negative_CME6	0.3	12	148
POLE	10	3	Negative_CME6	0.3	12	148
RAD54L	6	2	Negative_CME6	0.3	12	148
SPC25	4	2	Negative_CME6	0.3	12	148
CTNNAL1	5	14	Negative_CME6	0.3	12	148
WDR76	4	4	Negative_CME6	0.3	12	148
NDC80	4	2	Negative_CME6	0.3	12	148
GMNN	1	2	Negative_CME6	0.3	12	148
PCNA	3	3	Negative_CME6	0.3	12	148
H4C9	5	2	Negative_CME6	0.3	12	148
MCM7	9	1	Negative_CME6	0.3	12	148
FAM111B	5	9	Negative_CME6	0.3	12	148
LIG1	4	1	Negative_CME6	0.3	12	148
CENPN	5	6	Negative_CME6	0.3	12	148
KNTC1	12	1	Negative_CME6	0.3	12	148
SKA1	2	2	Negative_CME6	0.3	12	148
FANCI	4	1	Negative_CME6	0.3	12	148
H2BC3	3	2	Negative_CME6	0.3	12	148
TUBA1B	3	1	Negative_CME6	0.3	12	148
HMMR	6	1	Negative_CME6	0.3	12	148
UBE2T	4	1	Negative_CME6	0.3	12	148
FAM83D	9	2	Negative_CME6	0.3	12	148
ESCO2	4	2	Negative_CME6	0.3	12	148
PLK4	5	10	Negative_CME6	0.3	12	148
ZWINT	2	1	Negative_CME6	0.3	12	148
CENPM	4	3	Negative_CME6	0.3	12	148
CEP152	4	1	Negative_CME6	0.3	12	148
TROAP	10	1	Negative_CME6	0.3	12	148
RACGAP1	4	5	Negative_CME6	0.3	12	148
KIF18A	2	1	Negative_CME6	0.3	12	148
CHEK1	5	3	Negative_CME6	0.3	12	148
H4C1	3	2	Negative_CME6	0.3	12	148
H2AC17	3	1	Negative_CME6	0.3	12	148
SMC2	4	1	Negative_CME6	0.3	12	148
PKMYT1	2	1	Negative_CME6	0.3	12	148
NASP	1	1	Negative_CME6	0.3	12	148
CCNB1	1	1	Negative_CME6	0.3	12	148
CKS1B	3	3	Negative_CME6	0.3	12	148
PRR11	5	5	Negative_CME6	0.3	12	148
ASF1B	4	4	Negative_CME6	0.3	12	148
DSCC1	2	1	Negative_CME6	0.3	12	148
DEPDC1	4	2	Negative_CME6	0.3	12	148
cg03971555	5	6	Negative_CME6	0.3	12	148
cg00100800(ZNF462)	7	1	Negative_CME6	0.3	12	148
cg12033075	5	6	Negative_CME6	0.3	12	148
cg22117805	9	4	Negative_CME6	0.3	12	148
cg19321684(PBX2;GPSM3)	1	25	Negative_CME6	0.3	12	148
cg08943494	9	2	Negative_CME6	0.3	12	148
cg07499142	5	7	Negative_CME6	0.3	12	148
cg23549972	5	1	Negative_CME6	0.3	12	148
cg23061725(CASP8)	1	4	Negative_CME6	0.3	12	148
cg03038262(IFITM1;IFITM3)	5	1	Negative_CME6	0.3	12	148
cg26916780	6	4	Negative_CME6	0.3	12	148
cg08338281(PYM1;DGKA)	5	15	Negative_CME6	0.3	12	148
cg01170124(ISCU)	10	4	Negative_CME6	0.3	12	148
cg23570810(IFITM1;IFITM3)	9	4	Negative_CME6	0.3	12	148
cg07568841	4	7	Negative_CME6	0.3	12	148
cg19268652	5	14	Negative_CME6	0.3	12	148
cg11594821	10	2	Negative_CME6	0.3	12	148
cg03249011	5	1	Negative_CME6	0.3	12	148
cg16888658(ADCY3)	5	1	Negative_CME6	0.3	12	148
cg25616055	5	7	Negative_CME6	0.3	12	148
cg14640466	11	3	Negative_CME6	0.3	12	148
cg03930153	3	2	Negative_CME6	0.3	12	148
cg08063125(ZNF667)	5	1	Negative_CME6	0.3	12	148
cg06204948	8	1	Negative_CME6	0.3	12	148
cg15957055(CADPS)	5	1	Negative_CME6	0.3	12	148
cg21366673	10	1	Negative_CME6	0.3	12	148
cg14044707	2	70	Negative_CME6	0.3	12	148
cg21201401(LIME1;ENSG00000273047;SLC2A4RG)	9	2	Negative_CME6	0.3	12	148
cg00446123(LIME1;ENSG00000273047;SLC2A4RG)	9	2	Negative_CME6	0.3	12	148
cg20513976(LIME1;ENSG00000273047;SLC2A4RG)	5	1	Negative_CME6	0.3	12	148
cg02901723	5	1	Negative_CME6	0.3	12	148
cg00340855	10	2	Negative_CME6	0.3	12	148
cg14348967	3	22	Negative_CME6	0.3	12	148
cg24363020	12	1	Negative_CME6	0.3	12	148
cg02714303	4	41	Negative_CME6	0.3	12	148
TMEM156	1	8	Negative_CME7	0.45	23	113
ECM1	1	8	Negative_CME7	0.45	23	113
BAALC	1	6	Negative_CME7	0.45	23	113
SEMA6A	2	9	Negative_CME7	0.45	23	113
SLC2A5	1	10	Negative_CME7	0.45	23	113
AHNAK	3	3	Negative_CME7	0.45	23	113
S100Z	4	8	Negative_CME7	0.45	23	113
LST1	1	4	Negative_CME7	0.45	23	113
PRDM8	5	1	Negative_CME7	0.45	23	113
WDR49	6	3	Negative_CME7	0.45	23	113
GPR183	5	4	Negative_CME7	0.45	23	113
DHRS3	7	1	Negative_CME7	0.45	23	113
SELL	8	3	Negative_CME7	0.45	23	113
ANTXR2	1	13	Negative_CME7	0.45	23	113
ARMH1	1	9	Negative_CME7	0.45	23	113
CLECL1	1	13	Negative_CME7	0.45	23	113
AHR	9	16	Negative_CME7	0.45	23	113
MRC1	1	3	Negative_CME7	0.45	23	113
MS4A1	9	8	Negative_CME7	0.45	23	113
PYHIN1	10	2	Negative_CME7	0.45	23	113
TNFRSF1B	11	4	Negative_CME7	0.45	23	113
SRGN	1	8	Negative_CME7	0.45	23	113
GIMAP6	2	5	Negative_CME7	0.45	23	113
ARHGEF17	2	2	Negative_CME7	0.45	23	113
BANK1	1	12	Negative_CME7	0.45	23	113
CLEC2B	12	1	Negative_CME7	0.45	23	113
GLIPR1	1	5	Negative_CME7	0.45	23	113
DENND3	4	9	Negative_CME7	0.45	23	113
SERPINB6	13	10	Negative_CME7	0.45	23	113
TBXAS1	14	11	Negative_CME7	0.45	23	113
HSH2D	15	1	Negative_CME7	0.45	23	113
CEBPA	16	2	Negative_CME7	0.45	23	113
PYGL	5	2	Negative_CME7	0.45	23	113
PRSS57	15	1	Negative_CME7	0.45	23	113
ADGRE5	17	1	Negative_CME7	0.45	23	113
SOCS3	18	3	Negative_CME7	0.45	23	113
SERPINB9	1	8	Negative_CME7	0.45	23	113
GBP5	15	5	Negative_CME7	0.45	23	113
SCHIP1	2	2	Negative_CME7	0.45	23	113
METTL7A	5	2	Negative_CME7	0.45	23	113
ITGB7	9	7	Negative_CME7	0.45	23	113
FOSL2	18	1	Negative_CME7	0.45	23	113
TMBIM1	1	10	Negative_CME7	0.45	23	113
MDFIC	9	7	Negative_CME7	0.45	23	113
SAMSN1	19	1	Negative_CME7	0.45	23	113
FUT7	1	6	Negative_CME7	0.45	23	113
GBP2	20	1	Negative_CME7	0.45	23	113
IFI30	1	5	Negative_CME7	0.45	23	113
LGALS1	5	2	Negative_CME7	0.45	23	113
BMPR1B	2	3	Negative_CME7	0.45	23	113
SUSD3	1	6	Negative_CME7	0.45	23	113
CD27	2	5	Negative_CME7	0.45	23	113
TMC8	2	2	Negative_CME7	0.45	23	113
ANKRD44	9	10	Negative_CME7	0.45	23	113
ADGRE2	15	2	Negative_CME7	0.45	23	113
ITPR1	2	6	Negative_CME7	0.45	23	113
S100A4	5	3	Negative_CME7	0.45	23	113
NBEAL2	21	4	Negative_CME7	0.45	23	113
TMEM236	1	4	Negative_CME7	0.45	23	113
ADGRF1	2	3	Negative_CME7	0.45	23	113
FAM124B	15	2	Negative_CME7	0.45	23	113
GIMAP7	7	3	Negative_CME7	0.45	23	113
MLC1	5	1	Negative_CME7	0.45	23	113
TLR6	1	12	Negative_CME7	0.45	23	113
DPYD	16	2	Negative_CME7	0.45	23	113
SHANK3	22	1	Negative_CME7	0.45	23	113
cg23938645	2	2	Negative_CME7	0.45	23	113
cg01701303	9	5	Negative_CME7	0.45	23	113
cg11723077	4	9	Negative_CME7	0.45	23	113
cg14533068	2	11	Negative_CME7	0.45	23	113
cg08015762	1	19	Negative_CME7	0.45	23	113
cg16783349	1	11	Negative_CME7	0.45	23	113
cg14429979	1	29	Negative_CME7	0.45	23	113
cg07241457	7	2	Negative_CME7	0.45	23	113
cg23361579	9	11	Negative_CME7	0.45	23	113
cg08651178	1	19	Negative_CME7	0.45	23	113
cg07720334	2	4	Negative_CME7	0.45	23	113
cg13643509	2	2	Negative_CME7	0.45	23	113
cg24040155	9	7	Negative_CME7	0.45	23	113
cg05782292(CDHR5;SCT)	2	8	Negative_CME7	0.45	23	113
cg02912476	1	14	Negative_CME7	0.45	23	113
cg03088328	2	1	Negative_CME7	0.45	23	113
cg17749384(MPP7)	1	20	Negative_CME7	0.45	23	113
cg02582213	21	3	Negative_CME7	0.45	23	113
cg02730139	9	20	Negative_CME7	0.45	23	113
cg01619533	3	1	Negative_CME7	0.45	23	113
cg25921544	2	2	Negative_CME7	0.45	23	113
cg11952493(MPP7)	1	19	Negative_CME7	0.45	23	113
cg21451253	3	1	Negative_CME7	0.45	23	113
cg26946905	15	2	Negative_CME7	0.45	23	113
cg08401628	13	2	Negative_CME7	0.45	23	113
cg26736232(CDHR5;SCT)	2	7	Negative_CME7	0.45	23	113
cg04510420	19	1	Negative_CME7	0.45	23	113
cg00915974	1	15	Negative_CME7	0.45	23	113
cg13838969(PMEPA1)	5	15	Negative_CME7	0.45	23	113
cg09144073(STXBP5)	23	2	Negative_CME7	0.45	23	113
cg26391080	14	8	Negative_CME7	0.45	23	113
cg01653446(KLHL33)	14	7	Negative_CME7	0.45	23	113
cg17594003(ZEB2)	15	1	Negative_CME7	0.45	23	113
cg04134731(RASL11B)	16	3	Negative_CME7	0.45	23	113
cg01358513(CRYBB3)	4	9	Negative_CME7	0.45	23	113
cg18973238	15	6	Negative_CME7	0.45	23	113
cg13855364(INPP5E)	2	5	Negative_CME7	0.45	23	113
cg03663120(MRM2;NUDT1)	2	1	Negative_CME7	0.45	23	113
cg17506460(HDGFL3)	10	3	Negative_CME7	0.45	23	113
cg05168141	11	6	Negative_CME7	0.45	23	113
cg26878709(TMEM136)	18	3	Negative_CME7	0.45	23	113
cg15349341(CRYBB3)	9	12	Negative_CME7	0.45	23	113
cg15460816	22	2	Negative_CME7	0.45	23	113
Dexamethasone_1_4	13	1	Negative_CME7	0.45	23	113
Doxorubicin_0_5	18	1	Negative_CME7	0.45	23	113
Etoposide_16_5	18	2	Negative_CME7	0.45	23	113
thioguanine_10	16	1	Negative_CME7	0.45	23	113
COX7A2	1	3	Negative_CME8	0.35	10	161
OVCA2	2	1	Negative_CME8	0.35	10	161
EMP3	3	1	Negative_CME8	0.35	10	161
H4C3	4	7	Negative_CME8	0.35	10	161
CMTM6	5	2	Negative_CME8	0.35	10	161
SF3B5	1	2	Negative_CME8	0.35	10	161
ATP5MPL	1	1	Negative_CME8	0.35	10	161
RNF139	4	1	Negative_CME8	0.35	10	161
SNRPC	5	2	Negative_CME8	0.35	10	161
GPR183	2	13	Negative_CME8	0.35	10	161
SNRPB	5	1	Negative_CME8	0.35	10	161
COX6C	1	3	Negative_CME8	0.35	10	161
MZT1	1	2	Negative_CME8	0.35	10	161
H4C11	1	3	Negative_CME8	0.35	10	161
SNRPE	6	1	Negative_CME8	0.35	10	161
CLEC2B	4	2	Negative_CME8	0.35	10	161
NPC2	4	1	Negative_CME8	0.35	10	161
POMP	5	2	Negative_CME8	0.35	10	161
NDUFC2	1	1	Negative_CME8	0.35	10	161
COX6A1	1	1	Negative_CME8	0.35	10	161
JOSD1	4	1	Negative_CME8	0.35	10	161
PIGY	2	5	Negative_CME8	0.35	10	161
BORCS7	5	2	Negative_CME8	0.35	10	161
CKS2	6	2	Negative_CME8	0.35	10	161
H4C12	1	1	Negative_CME8	0.35	10	161
H3C7	5	3	Negative_CME8	0.35	10	161
AC008012.1	7	1	Negative_CME8	0.35	10	161
MIF	1	1	Negative_CME8	0.35	10	161
TMED2	5	1	Negative_CME8	0.35	10	161
SNRPD2	1	1	Negative_CME8	0.35	10	161
CCNG1	5	1	Negative_CME8	0.35	10	161
TOMM7	6	1	Negative_CME8	0.35	10	161
EEF1B2	6	1	Negative_CME8	0.35	10	161
SNRPB2	2	1	Negative_CME8	0.35	10	161
H2BC10	1	3	Negative_CME8	0.35	10	161
H2AC17	1	1	Negative_CME8	0.35	10	161
H3C2	1	7	Negative_CME8	0.35	10	161
CHCHD2	1	3	Negative_CME8	0.35	10	161
H2BC11	5	4	Negative_CME8	0.35	10	161
H3C15	5	1	Negative_CME8	0.35	10	161
H2BC3	4	3	Negative_CME8	0.35	10	161
TXN	1	1	Negative_CME8	0.35	10	161
NME2	2	1	Negative_CME8	0.35	10	161
PSMB1	1	3	Negative_CME8	0.35	10	161
MRPS35	1	1	Negative_CME8	0.35	10	161
SUPT4H1	2	1	Negative_CME8	0.35	10	161
COX8A	5	1	Negative_CME8	0.35	10	161
COX7C	1	2	Negative_CME8	0.35	10	161
ELOB	1	1	Negative_CME8	0.35	10	161
TMSB10	5	4	Negative_CME8	0.35	10	161
ATP5MD	2	5	Negative_CME8	0.35	10	161
H2AC13	4	9	Negative_CME8	0.35	10	161
COMMD6	2	2	Negative_CME8	0.35	10	161
PCLAF	1	3	Negative_CME8	0.35	10	161
TMED7	1	1	Negative_CME8	0.35	10	161
PYURF	4	2	Negative_CME8	0.35	10	161
H4C13	1	2	Negative_CME8	0.35	10	161
ODC1	5	1	Negative_CME8	0.35	10	161
H4C1	1	6	Negative_CME8	0.35	10	161
PLIN2	4	2	Negative_CME8	0.35	10	161
TMEM126A	5	1	Negative_CME8	0.35	10	161
YRDC	8	1	Negative_CME8	0.35	10	161
SNRPF	6	1	Negative_CME8	0.35	10	161
TUBA1B	5	2	Negative_CME8	0.35	10	161
SUMO3	5	3	Negative_CME8	0.35	10	161
NDUFA12	2	1	Negative_CME8	0.35	10	161
S100A6	2	5	Negative_CME8	0.35	10	161
H2BC12	4	2	Negative_CME8	0.35	10	161
THAP12	4	5	Negative_CME8	0.35	10	161
MOAP1	9	1	Negative_CME8	0.35	10	161
TMEM256	5	1	Negative_CME8	0.35	10	161
H2AC14	4	8	Negative_CME8	0.35	10	161
NOP10	2	2	Negative_CME8	0.35	10	161
H3C1	4	1	Negative_CME8	0.35	10	161
GAPDH	2	5	Negative_CME8	0.35	10	161
H2AC16	4	3	Negative_CME8	0.35	10	161
MTPN	5	1	Negative_CME8	0.35	10	161
H4C8	1	3	Negative_CME8	0.35	10	161
TUBA1C	5	1	Negative_CME8	0.35	10	161
SS18L2	4	1	Negative_CME8	0.35	10	161
H1-5	5	4	Negative_CME8	0.35	10	161
H2AC15	6	1	Negative_CME8	0.35	10	161
NPM3	1	1	Negative_CME8	0.35	10	161
S100A4	2	6	Negative_CME8	0.35	10	161
SNX3	2	3	Negative_CME8	0.35	10	161
FDX1	5	1	Negative_CME8	0.35	10	161
ATP5PO	5	4	Negative_CME8	0.35	10	161
CLIC1	2	5	Negative_CME8	0.35	10	161
CENPW	5	5	Negative_CME8	0.35	10	161
BLOC1S2	5	2	Negative_CME8	0.35	10	161
H2AC12	6	5	Negative_CME8	0.35	10	161
PSMB3	1	4	Negative_CME8	0.35	10	161
SUMO2	1	4	Negative_CME8	0.35	10	161
IER3IP1	1	7	Negative_CME8	0.35	10	161
EMC3	4	1	Negative_CME8	0.35	10	161
SOCS6	1	1	Negative_CME8	0.35	10	161
SERTAD1	10	1	Negative_CME8	0.35	10	161
SVBP	5	1	Negative_CME8	0.35	10	161
YPEL5	2	2	Negative_CME8	0.35	10	161
LGALS1	2	4	Negative_CME8	0.35	10	161
H2BC13	1	3	Negative_CME8	0.35	10	161
COX14	2	4	Negative_CME8	0.35	10	161
SRP14	3	1	Negative_CME8	0.35	10	161
PDRG1	6	1	Negative_CME8	0.35	10	161
MFSD5	4	1	Negative_CME8	0.35	10	161
UQCRH	6	1	Negative_CME8	0.35	10	161
SDHB	2	2	Negative_CME8	0.35	10	161
GSTP1	2	4	Negative_CME8	0.35	10	161
C1QBP	2	3	Negative_CME8	0.35	10	161
PMF1	5	1	Negative_CME8	0.35	10	161
B2M	4	3	Negative_CME8	0.35	10	161
UBE2L3	3	4	Negative_CME8	0.35	10	161
H2BC5	3	5	Negative_CME8	0.35	10	161
LSM3	5	2	Negative_CME8	0.35	10	161
RAP2B	2	1	Negative_CME8	0.35	10	161
NDUFS5	3	1	Negative_CME8	0.35	10	161
RGS2	4	8	Negative_CME8	0.35	10	161
HSPA13	5	5	Negative_CME8	0.35	10	161
CD52	4	5	Negative_CME8	0.35	10	161
PSMB6	5	2	Negative_CME8	0.35	10	161
EAPP	1	1	Negative_CME8	0.35	10	161
YEATS4	4	3	Negative_CME8	0.35	10	161
CD48	2	6	Negative_CME8	0.35	10	161
CD63	6	1	Negative_CME8	0.35	10	161
cg08371223	4	1	Negative_CME8	0.35	10	161
cg26318872	7	1	Negative_CME8	0.35	10	161
cg09506001(ADPRHL2)	3	7	Negative_CME8	0.35	10	161
cg04450037	4	19	Negative_CME8	0.35	10	161
cg26039623	4	3	Negative_CME8	0.35	10	161
cg06599677(ZFP2)	8	1	Negative_CME8	0.35	10	161
cg09639964(TIMM22)	9	1	Negative_CME8	0.35	10	161
cg04921244	1	35	Negative_CME8	0.35	10	161
cg26724798(HTR3A)	4	24	Negative_CME8	0.35	10	161
cg06083001	10	1	Negative_CME8	0.35	10	161
cg07907670	2	3	Negative_CME8	0.35	10	161
cg12066473	4	1	Negative_CME8	0.35	10	161
cg07311994	4	9	Negative_CME8	0.35	10	161
cg01502208	2	3	Negative_CME8	0.35	10	161
cg16505891	4	7	Negative_CME8	0.35	10	161
cg10854528	2	2	Negative_CME8	0.35	10	161
cg08602861	6	2	Negative_CME8	0.35	10	161
cg08317174	2	10	Negative_CME8	0.35	10	161
cg11116200	2	2	Negative_CME8	0.35	10	161
cg11902362(DUSP6)	2	1	Negative_CME8	0.35	10	161
cg07918509	4	2	Negative_CME8	0.35	10	161
cg07491702(CDAN1)	6	5	Negative_CME8	0.35	10	161
cg06450952(BAALC)	4	4	Negative_CME8	0.35	10	161
cg08852073(ZNF596)	2	2	Negative_CME8	0.35	10	161
cg02051688	2	3	Negative_CME8	0.35	10	161
cg03565153	6	3	Negative_CME8	0.35	10	161
cg04329659(ASB13)	5	1	Negative_CME8	0.35	10	161
cg17587986	2	3	Negative_CME8	0.35	10	161
cg00078348(HTR3A)	2	6	Negative_CME8	0.35	10	161
cg17120366(MPP7)	2	6	Negative_CME8	0.35	10	161
cg13596036(HNRNPUL1)	6	10	Negative_CME8	0.35	10	161
cg11952493(MPP7)	2	19	Negative_CME8	0.35	10	161
cg13880654	4	8	Negative_CME8	0.35	10	161
cg07276550	2	8	Negative_CME8	0.35	10	161
cg23942526	3	17	Negative_CME8	0.35	10	161
Vincristine_2_5	1	42	Negative_CME8	0.35	10	161
Cytarabine_2_5	5	56	Negative_CME8	0.35	10	161
BASP1	1	1	Negative_CME9	0.55	13	95
DSC3	2	18	Negative_CME9	0.55	13	95
HOXA9	3	1	Negative_CME9	0.55	13	95
TLE3	4	4	Negative_CME9	0.55	13	95
ATP8B4	5	4	Negative_CME9	0.55	13	95
PLCB4	1	14	Negative_CME9	0.55	13	95
SAMHD1	6	3	Negative_CME9	0.55	13	95
STXBP5	7	9	Negative_CME9	0.55	13	95
IGF2BP1	2	11	Negative_CME9	0.55	13	95
TUBB6	8	2	Negative_CME9	0.55	13	95
PRKAR2B	9	1	Negative_CME9	0.55	13	95
TYROBP	6	4	Negative_CME9	0.55	13	95
TENT5A	4	2	Negative_CME9	0.55	13	95
GPR183	10	1	Negative_CME9	0.55	13	95
ULK2	11	1	Negative_CME9	0.55	13	95
KCNN1	2	10	Negative_CME9	0.55	13	95
DSC2	2	4	Negative_CME9	0.55	13	95
CEBPD	12	11	Negative_CME9	0.55	13	95
TSPYL5	2	6	Negative_CME9	0.55	13	95
GAPT	7	2	Negative_CME9	0.55	13	95
ARHGEF3	6	9	Negative_CME9	0.55	13	95
LOXHD1	13	4	Negative_CME9	0.55	13	95
IRAK2	6	1	Negative_CME9	0.55	13	95
cg13596036(HNRNPUL1)	7	1	Negative_CME9	0.55	13	95
cg07918509	7	1	Negative_CME9	0.55	13	95
cg15338967	7	2	Negative_CME9	0.55	13	95
cg24823222	7	1	Negative_CME9	0.55	13	95
cg15133201(OR14I1)	8	1	Negative_CME9	0.55	13	95
cg05591126	7	1	Negative_CME9	0.55	13	95
cg13753868(ZNF556)	6	1	Negative_CME9	0.55	13	95
cg27436324(TOM1)	4	2	Negative_CME9	0.55	13	95
cg01204844	13	1	Negative_CME9	0.55	13	95
cg15453278(ENSG00000256514)	1	3	Negative_CME9	0.55	13	95
cg09292202	4	2	Negative_CME9	0.55	13	95
cg07633835(FBXO18)	7	1	Negative_CME9	0.55	13	95
cg08305575	1	1	Negative_CME9	0.55	13	95
cg09206294(MAPKBP1)	1	1	Negative_CME9	0.55	13	95
cg27016272	12	1	Negative_CME9	0.55	13	95
cg01234420	3	1	Negative_CME9	0.55	13	95
cg03699749(ADRM1)	6	1	Negative_CME9	0.55	13	95
cg10406027(ZC3H7A)	13	3	Negative_CME9	0.55	13	95
cg24406771	4	1	Negative_CME9	0.55	13	95
cg11231958	1	1	Negative_CME9	0.55	13	95
cg05786278	1	1	Negative_CME9	0.55	13	95
cg12659114	4	1	Negative_CME9	0.55	13	95
cg19364276	12	1	Negative_CME9	0.55	13	95
cg03358588	7	2	Negative_CME9	0.55	13	95
cg02535219(ZC3H7A)	13	2	Negative_CME9	0.55	13	95
cg14703454	5	1	Negative_CME9	0.55	13	95
cg02295992	2	1	Negative_CME9	0.55	13	95
cg05156137(RCAN1)	1	2	Negative_CME9	0.55	13	95
cg10491546	12	1	Negative_CME9	0.55	13	95
cg00875382	6	1	Negative_CME9	0.55	13	95
cg27067040	12	1	Negative_CME9	0.55	13	95
cg02589604	2	1	Negative_CME9	0.55	13	95
cg08651003	6	3	Negative_CME9	0.55	13	95
cg14375205	1	3	Negative_CME9	0.55	13	95
cg09039672	2	1	Negative_CME9	0.55	13	95
cg01984854	2	5	Negative_CME9	0.55	13	95
cg05242065	1	4	Negative_CME9	0.55	13	95
cg07491702(CDAN1)	6	1	Negative_CME9	0.55	13	95
cg21526778	12	1	Negative_CME9	0.55	13	95
cg05754179	2	5	Negative_CME9	0.55	13	95
cg08602861	6	1	Negative_CME9	0.55	13	95
cg11067179(CD248)	9	1	Negative_CME9	0.55	13	95
cg25597952	5	1	Negative_CME9	0.55	13	95
cg13271643	1	1	Negative_CME9	0.55	13	95
cg27531842(ARHGEF4)	6	1	Negative_CME9	0.55	13	95
cg26916780	11	1	Negative_CME9	0.55	13	95
cg01143454(TMEM239;C20orf141)	2	5	Negative_CME9	0.55	13	95
cg08597067	4	1	Negative_CME9	0.55	13	95
cg16618260(PRMT1)	6	2	Negative_CME9	0.55	13	95
cg01151584	12	1	Negative_CME9	0.55	13	95
cg19535096(TMPRSS11D)	13	1	Negative_CME9	0.55	13	95
cg00945443	10	1	Negative_CME9	0.55	13	95
cg27158793	12	1	Negative_CME9	0.55	13	95
cg01343045	7	2	Negative_CME9	0.55	13	95
cg12646786(FAM20B)	2	4	Negative_CME9	0.55	13	95
cg08478016	1	3	Negative_CME9	0.55	13	95
cg10472651	2	4	Negative_CME9	0.55	13	95
cg04039397(CD96)	2	2	Negative_CME9	0.55	13	95
cg15552370	8	1	Negative_CME9	0.55	13	95
cg25586410(GPR155)	2	2	Negative_CME9	0.55	13	95
cg22299097(RIOX2)	2	3	Negative_CME9	0.55	13	95
cg11898646(EBF1)	5	2	Negative_CME9	0.55	13	95
cg03386536(E2F2)	12	2	Negative_CME9	0.55	13	95
cg06791963	12	1	Negative_CME9	0.55	13	95
cg14101687	7	2	Negative_CME9	0.55	13	95
cg22193385	2	1	Negative_CME9	0.55	13	95
cg11838898(ARHGEF4)	6	2	Negative_CME9	0.55	13	95
cg19602452(SPRR4)	12	1	Negative_CME9	0.55	13	95
cg22720761(FCRL6)	2	5	Negative_CME9	0.55	13	95
cg13584882	2	1	Negative_CME9	0.55	13	95
cg09361469	7	1	Negative_CME9	0.55	13	95
cg15207662	5	1	Negative_CME9	0.55	13	95
FOSB	1	5	Negative_CME10	0.3	6	24
ZFP36	2	5	Negative_CME10	0.3	6	24
GADD45B	3	2	Negative_CME10	0.3	6	24
TOB1	4	1	Negative_CME10	0.3	6	24
NFKBIA	5	2	Negative_CME10	0.3	6	24
JUNB	1	6	Negative_CME10	0.3	6	24
FOSL1	2	1	Negative_CME10	0.3	6	24
SIK1B	2	3	Negative_CME10	0.3	6	24
CDKN1A	3	2	Negative_CME10	0.3	6	24
TNF	5	1	Negative_CME10	0.3	6	24
MYLIP	6	2	Negative_CME10	0.3	6	24
cg02742455(SPTBN2)	6	1	Negative_CME10	0.3	6	24
cg00239117	1	2	Negative_CME10	0.3	6	24
cg16057915	4	2	Negative_CME10	0.3	6	24
cg07125981	6	1	Negative_CME10	0.3	6	24
cg07319614	3	1	Negative_CME10	0.3	6	24
cg11910652	5	2	Negative_CME10	0.3	6	24
cg25505570	2	2	Negative_CME10	0.3	6	24
Etoposide_16_5	1	4	Negative_CME10	0.3	6	24
thioguanine_10	1	1	Negative_CME10	0.3	6	24
Doxorubicin_0_5	1	5	Negative_CME10	0.3	6	24
Amsacrine_1	3	7	Negative_CME10	0.3	6	24
Mitoxantrone_0_5	1	4	Negative_CME10	0.3	6	24
Vincristine_2_5	2	2	Negative_CME10	0.3	6	24
