# Supplementary material for: An integrative molecular map of pediatric B-cell precursor acute lymphoblastic leukemia
Source: Commun Med (Lond). 2026 Apr 11;6:222. doi: 10.1038/s43856-026-01568-9 (PMC13079846; doi:10.1038/s43856-026-01568-9)
Supplement: Supplementary file 16 — Supplementary Data S13 [file 43856_2026_1568_MOESM16_ESM.xlsx]

## Sheet: Supplementary Data S13
Supplementary Data S13. Network overview per cross-modal element (CME) and weight (positive/negative) for the test set (n = 308). The hub features are defined as the ones with more than 3 connections that meet the absolute Pearson's correlation cut-off criteria.
CME	Name	community_size	network_size	abs_correlation_filter	# of train hubs	# of test hubs	# hubs in concordance	hubs in concordance	%age
Positive_CME1	FUT7; PECAM1; RBM47; cg10769767; CMTM2; cg15349341(CRYBB3); cg06966462(IAH1); cg00593243(DUSP1); cg22832061(EGLN3); FLT3; CEACAM6; cg17120366(MPP7); CD9; PLVAP; IL6R; cg06705435; cg08244848(EGLN3); ITPRIPL2; cg19554389(WNT5A); CAMK1; cg02239862(SUSD5); cg01358513(CRYBB3); cg14429979; cg10575219; cg08122140(EGLN3); CD1C; cg17378966(DUSP1); cg18092028(CDH4); cg01578875; cg09472360(PTPRG); IFNLR1; c…	8	72	0.5	7	36	6	ITPRIPL2;IL6R;RBM47;CAMK1;cg00593243(DUSP1);cg01578875	85.7
Positive_CME2	Etoposide_16_5; Doxorubicin_0_5	2	116	0.2	2	2	2	Etoposide_16_5;Doxorubicin_0_5	100
Positive_CME3		1	2	0.2	2	0	0		0
Positive_CME4	cg18875496(MSI2); cg00257775; YES1; cg12150931(ZNF385A); SNX9; cg25135018; Vincristine_2_5; SKI; LRRC32; XIRP1; cg12036735(LZTS1)	4	51	0.25	7	11	2	cg12150931(ZNF385A);Vincristine_2_5	28.6
Positive_CME5	cg21661768; ZBTB46; cg26513654; cg17656763; TTC28; cg21169779(SLC25A25;NAIF1); DAPK1; CALN1; GATA3; cg02102889(SLC7A11); IFI44; cg20894963(CLECL1); CEBPA; SALL4; IFI44L; cg07536737	4	58	0.55	8	16	4	DAPK1;SALL4;TTC28;GATA3	50
Positive_CME6	cg02053451; cg22122342; cg24394336; cg10330187; cg16977751; TC2N; CD3E; cg16997486; GPRIN3; GIMAP7; TRAT1; cg11676291(RER1); SPOCK2; cg08882216(EPHB6); cg19488785; cg13381110; IFITM1; cg06452129; IL32; GIMAP6; cg22212218; cg27125504(ITIH4); cg26895622; cg14469972; BIRC3; KLRB1; cg25424293; cg12872489; cg05567440; cg10938221; cg20655334; ITK; TES; GIMAP5; SELPLG; BIN2; LTB; MAL; cg13023619; cg0398…	10	89	0.4	10	42	10	GIMAP7;LTB;TRAT1;TC2N;GIMAP5;GPRIN3;cg16997486;cg16977751;cg24394336;cg06452129	100
Positive_CME7	LDLRAD3; FAT1; cg25250968; cg17183174(COMMD6); cg15354065(DGKA); HDGFL3	4	27	0.5	5	6	3	LDLRAD3;cg17183174(COMMD6);cg15354065(DGKA)	60
Positive_CME8	NPIPB12; NPIPB5; cg26137103(RHOH); cg10141261; cg14453145(PDCD1); cg23217386; AC015813.2; cg16345559; NPIPB4; CIITA; GSDMB; LUC7L3; cg21634628; NPIPB3; cg04173586(DOT1L); TUG1; cg07536737	7	52	0.25	1	17	1	CIITA	100
Positive_CME9	cg11393994(STXBP5); cg18745913(STXBP5); cg19832521(NOVA1); AGPS; CD9; cg12804278(C10orf67); cg19478500(RNF217); GALNT2; cg25789861(DSC3); NELL1; SUSD3; cg24618492(EPN2); cg06971129(EDNRB); PKIG; cg06638433(IGF2BP1); MAPKBP1; C2CD2; cg02312409(RNF217); PARP3; cg09144073(STXBP5)	3	41	0.4	13	20	10	MAPKBP1;GALNT2;PKIG;CD9;cg09144073(STXBP5);cg24618492(EPN2);cg25789861(DSC3);cg19832521(NOVA1);cg19478500(RNF217);cg02312409(RNF217)	76.9
Positive_CME10	RYBP; cg05707116(EIF2AK3)	4	17	0.2	1	2	0		0
Negative_CME1	ANKRD30B; cg04072771; IGF2BP1; ZBED6CL; SOX11; cg02352281; SDK1; cg13933174; cg01984854; RTL6; ODF2L; HEY2; S1PR2; cg22370920; RHOBTB1; cg26700919; ENPP4; PTPRM; KCNQ5; cg12167564; cg13052638(RASSF5); cg10319905; KCNK3; CCNJL; DSC3; cg05438378; BEST3; CXXC5; PTPRK; BIRC7; SPON1; cg02872868	6	197	0.6	5	32	5	BEST3;RHOBTB1;CCNJL;CXXC5;KCNQ5	100
Negative_CME2	cg26029682(PTGFRN); KCNN1; BIRC7; cg07372034; cg17469019(PTGFRN); DSC3; OVCH2; cg16016176(ADPRH)	5	27	0.55	16	8	5	KCNN1;DSC3;BIRC7;cg07372034;cg16016176(ADPRH)	31.2
Negative_CME3	FBXO41; SLC7A5; FLT3; RAB40B	3	246	0.45	2	4	2	FBXO41;FLT3	100
Negative_CME4	SLC25A20; cg00465247; cg20752878(ASGR1); RNASEL; cg02486855(SMAD3); TCF19; NDUFB3; cg12073436; cg21359303; DAD1; cg04641860(HNRNPF); cg23731272(SMAD3); VPREB1; PRDX1; MRPS34; CDC26; NME1; cg06958535(LAX1); RAG1; CKLF; RAB10; WDR92; ICMT; RAG2; LAMTOR2; cg13105599(SMAD3); cg03971555; KRCC1; ARV1; PREB; cg14292870(LAG3); ORAI3; cg20415053; ATP5MD; TCL1A; ASF1B; NEXN; cg27392771; ATG4C; cg22358291; …	11	122	0.25	8	58	7	VPREB1;CYTL1;RAG1;cg02225720(HASPIN);cg20752878(ASGR1);cg27392771;cg06958535(LAX1)	87.5
Negative_CME5	cg02431972; CAMK2D; LEF1; TTN; LRRC14B; CLECL1; PHLDB2	4	54	0.45	7	7	5	CAMK2D;LEF1;TTN;LRRC14B;PHLDB2	71.4
Negative_CME6	cg25616055; PRR11; cg22117805; CHTF18; cg01170124(ISCU); WDR76; CLSPN; CEP55; cg19268652; cg19321684(PBX2;GPSM3); cg07568841; H2AC14; cg08338281(PYM1;DGKA); cg14348967; cg03971555; cg23570810(IFITM1;IFITM3); cg26916780; ASF1B; cg14044707; PLK4; BIRC5; cg02714303; CENPN; RACGAP1; H2BC14; cg07499142; EXO1; CTNNAL1; FAM111B; cg23061725(CASP8); cg12033075; NUSAP1; CDC6; NCAPG; E2F2	12	148	0.3	1	35	0		0
Negative_CME7	FUT7; TMEM236; TNFRSF1B; cg24040155; ANTXR2; cg26391080; DENND3; cg01701303; cg26736232(CDHR5;SCT); ITGB7; cg17749384(MPP7); MS4A1; CD27; cg05168141; cg15349341(CRYBB3); cg16783349; ARMH1; ECM1; cg02730139; cg13838969(PMEPA1); cg11723077; BAALC; SERPINB6; CLECL1; TBXAS1; GPR183; LST1; cg08015762; cg02912476; cg00915974; SRGN; MDFIC; cg05782292(CDHR5;SCT); cg08651178; cg13855364(INPP5E); TLR6; BAN…	23	113	0.45	8	60	7	ANTXR2;AHR;cg08015762;cg16783349;cg14429979;cg11952493(MPP7);cg00915974	87.5
Negative_CME8	CENPW; H2BC5; cg06450952(BAALC); TMSB10; cg07311994; GAPDH; cg09506001(ADPRHL2); Cytarabine_2_5; H2AC12; ATP5PO; H4C1; PSMB3; H2AC13; cg00078348(HTR3A); cg13880654; CLIC1; cg07276550; H4C3; GSTP1; cg26724798(HTR3A); H2AC14; CD52; GPR183; H2BC11; SUMO2; RGS2; cg16505891; cg17120366(MPP7); cg23942526; IER3IP1; COX14; S100A6; Vincristine_2_5; ATP5MD; S100A4; H3C2; UBE2L3; THAP12; LGALS1; CD48; HSPA1…	10	161	0.35	6	49	6	GPR183;LGALS1;RGS2;cg04450037;cg07311994;Vincristine_2_5	100
Negative_CME9	cg05242065; ATP8B4; IGF2BP1; TLE3; cg01143454(TMEM239;C20orf141); cg01984854; DSC2; PLCB4; cg22720761(FCRL6); ARHGEF3; TSPYL5; TYROBP; KCNN1; LOXHD1; cg10472651; DSC3; cg05754179; CEBPD; STXBP5; cg12646786(FAM20B)	13	95	0.55	11	20	7	DSC3;PLCB4;IGF2BP1;KCNN1;DSC2;cg01984854;cg05754179	63.6
Negative_CME10	Amsacrine_1; FOSB; JUNB; Mitoxantrone_0_5; ZFP36; Etoposide_16_5; Doxorubicin_0_5	6	24	0.3	2	7	2	Doxorubicin_0_5;Amsacrine_1	100
