# Supplementary material for: An integrative molecular map of pediatric B-cell precursor acute lymphoblastic leukemia
Source: Commun Med (Lond). 2026 Apr 11;6:222. doi: 10.1038/s43856-026-01568-9 (PMC13079846; doi:10.1038/s43856-026-01568-9)
Supplement: Supplementary file 17 — Supplementary Data S14 [file 43856_2026_1568_MOESM17_ESM.xlsx]

## Sheet: SupplementaryTableS14
Supplementary Data S14. Model performance metrics, including Harrell's concordance index (mean, standard deviation, and 95% CI), were computed using stratified repeated K-fold cross-validation (5 folds × 3 repeats = 15 folds). Wilcoxon signed-rank tests were applied to compare model configurations pairwise across the 15 validation scores. P-values were adjusted using the Benjamini-Hochberg (BH) p…
Clinical Model	mean CV Clinical	sd Clinical	Lower 95% CI Clinical	Upper 95% CI Clinical	PairModel	mean CV PairModel	sd PairModel	Lower 95% CI PairModel	Upper 95% CI PairModel	p-value	BH adjusted p-value
Clinical	0.589213	0.0452513	0.564153	0.614272	CME_all	0.608162	0.0337992	0.589444	0.626879	0.229309	0.408768
Clinical	0.589213	0.0452513	0.564153	0.614272	Combined_CME_all	0.598909	0.0323449	0.580997	0.616821	0.524475	0.661646
Clinical	0.589213	0.0452513	0.564153	0.614272	CME1	0.596991	0.0295135	0.580647	0.613335	0.524475	0.661646
Clinical	0.589213	0.0452513	0.564153	0.614272	Combined_CME1	0.599687	0.036972	0.579213	0.620162	0.276855	0.472961
Clinical	0.589213	0.0452513	0.564153	0.614272	CME2	0.591434	0.0460671	0.565923	0.616945	0.719727	0.80846
Clinical	0.589213	0.0452513	0.564153	0.614272	Combined_CME2	0.596793	0.0406604	0.574276	0.61931	0.454285	0.631379
Clinical	0.589213	0.0452513	0.564153	0.614272	CME3	0.606591	0.0371321	0.586028	0.627154	0.330261	0.531008
Clinical	0.589213	0.0452513	0.564153	0.614272	Combined_CME3	0.613833	0.0365013	0.593619	0.634047	0.151428	0.302856
Clinical	0.589213	0.0452513	0.564153	0.614272	CME4	0.577213	0.0418346	0.554045	0.60038	0.561401	0.676984
Clinical	0.589213	0.0452513	0.564153	0.614272	Combined_CME4	0.59862	0.0414814	0.575648	0.621591	0.524475	0.661646
Clinical	0.589213	0.0452513	0.564153	0.614272	CME5	0.603935	0.0373159	0.58327	0.6246	0.083252	0.252839
Clinical	0.589213	0.0452513	0.564153	0.614272	Combined_CME5	0.608179	0.0404773	0.585763	0.630594	0.0946045	0.277056
Clinical	0.589213	0.0452513	0.564153	0.614272	CME6	0.597245	0.0374782	0.57649	0.617999	0.846924	0.913786
Clinical	0.589213	0.0452513	0.564153	0.614272	Combined_CME6	0.60351	0.0420308	0.580234	0.626786	0.561401	0.676984
Clinical	0.589213	0.0452513	0.564153	0.614272	CME7	0.625046	0.0399896	0.6029	0.647191	0.072998	0.239434
Clinical	0.589213	0.0452513	0.564153	0.614272	Combined_CME7	0.62544	0.0397877	0.603407	0.647474	0.0412598	0.187087
Clinical	0.589213	0.0452513	0.564153	0.614272	CME8	0.598871	0.0343176	0.579867	0.617876	0.561401	0.676984
Clinical	0.589213	0.0452513	0.564153	0.614272	Combined_CME8	0.610733	0.0330861	0.592411	0.629055	0.151428	0.302856
Clinical	0.589213	0.0452513	0.564153	0.614272	CME9	0.613158	0.0365539	0.592915	0.633401	0.151428	0.302856
Clinical	0.589213	0.0452513	0.564153	0.614272	Combined_CME9	0.611568	0.0439277	0.587242	0.635894	0.168823	0.321942
Clinical	0.589213	0.0452513	0.564153	0.614272	CME10	0.598891	0.0276438	0.583583	0.6142	0.488708	0.661646
Clinical	0.589213	0.0452513	0.564153	0.614272	Combined_CME10	0.609457	0.0361903	0.589416	0.629499	0.0479126	0.187087
Clinical	0.589213	0.0452513	0.564153	0.614272	DNAmCME1	0.59359	0.0349691	0.574225	0.612955	0.599487	0.712434
Clinical	0.589213	0.0452513	0.564153	0.614272	DNAmCombined_CME1	0.594562	0.0328768	0.576355	0.612769	0.454285	0.631379
Clinical	0.589213	0.0452513	0.564153	0.614272	DNAmCME2	0.592726	0.0453356	0.56762	0.617832	0.524475	0.661646
Clinical	0.589213	0.0452513	0.564153	0.614272	DNAmCombined_CME2	0.589239	0.0428432	0.565514	0.612965	0.977966	0.99004
Clinical	0.589213	0.0452513	0.564153	0.614272	DNAmCME3	0.605973	0.0308421	0.588893	0.623052	0.389404	0.580566
Clinical	0.589213	0.0452513	0.564153	0.614272	DNAmCombined_CME3	0.616635	0.0298533	0.600103	0.633167	0.106995	0.292452
Clinical	0.589213	0.0452513	0.564153	0.614272	DNAmCME4	0.556195	0.033747	0.537507	0.574884	0.0553589	0.197366
Clinical	0.589213	0.0452513	0.564153	0.614272	DNAmCombined_CME4	0.592098	0.035078	0.572672	0.611523	0.719727	0.80846
Clinical	0.589213	0.0452513	0.564153	0.614272	DNAmCME5	0.589422	0.0426844	0.565785	0.61306	0.890381	0.924193
Clinical	0.589213	0.0452513	0.564153	0.614272	DNAmCombined_CME5	0.603789	0.0424493	0.580282	0.627297	0.135376	0.302856
Clinical	0.589213	0.0452513	0.564153	0.614272	DNAmCME6	0.597915	0.0423916	0.574439	0.621391	0.678772	0.783934
Clinical	0.589213	0.0452513	0.564153	0.614272	DNAmCombined_CME6	0.610727	0.0477683	0.584274	0.63718	0.135376	0.302856
Clinical	0.589213	0.0452513	0.564153	0.614272	DNAmCME7	0.585829	0.050195	0.558032	0.613626	0.890381	0.924193
Clinical	0.589213	0.0452513	0.564153	0.614272	DNAmCombined_CME7	0.606943	0.0451972	0.581913	0.631972	0.151428	0.302856
Clinical	0.589213	0.0452513	0.564153	0.614272	DNAmCME8	0.586077	0.0304455	0.569217	0.602937	0.934082	0.957434
Clinical	0.589213	0.0452513	0.564153	0.614272	DNAmCombined_CME8	0.608355	0.0324766	0.59037	0.62634	0.120544	0.302856
Clinical	0.589213	0.0452513	0.564153	0.614272	DNAmCME9	0.607106	0.046884	0.581143	0.63307	0.454285	0.631379
Clinical	0.589213	0.0452513	0.564153	0.614272	DNAmCombined_CME9	0.608436	0.0479976	0.581856	0.635017	0.187622	0.349659
Clinical	0.589213	0.0452513	0.564153	0.614272	DNAmCME10	0.559077	0.0346596	0.539883	0.578271	0.0353394	0.17046
Clinical	0.589213	0.0452513	0.564153	0.614272	DNAmCombined_CME10	0.598459	0.0400489	0.576281	0.620638	0.330261	0.531008
Clinical	0.589213	0.0452513	0.564153	0.614272	GEXCME1	0.604451	0.02903	0.588374	0.620527	0.229309	0.408768
Clinical	0.589213	0.0452513	0.564153	0.614272	GEXCombined_CME1	0.623065	0.0296793	0.606629	0.639501	0.00671387	0.0685669
Clinical	0.589213	0.0452513	0.564153	0.614272	GEXCME2	0.571207	0.0378854	0.550227	0.592188	0.389404	0.580566
Clinical	0.589213	0.0452513	0.564153	0.614272	GEXCombined_CME2	0.597121	0.0359995	0.577185	0.617057	0.524475	0.661646
Clinical	0.589213	0.0452513	0.564153	0.614272	GEXCME3	0.614459	0.0377938	0.593529	0.635388	0.083252	0.252839
Clinical	0.589213	0.0452513	0.564153	0.614272	GEXCombined_CME3	0.624535	0.0384636	0.603235	0.645836	0.0215454	0.135902
Clinical	0.589213	0.0452513	0.564153	0.614272	GEXCME4	0.561822	0.033506	0.543267	0.580377	0.135376	0.302856
Clinical	0.589213	0.0452513	0.564153	0.614272	GEXCombined_CME4	0.579925	0.0407611	0.557352	0.602498	1	1
Clinical	0.589213	0.0452513	0.564153	0.614272	GEXCME5	0.583758	0.0341995	0.564819	0.602697	0.803955	0.878991
Clinical	0.589213	0.0452513	0.564153	0.614272	GEXCombined_CME5	0.603472	0.043158	0.579571	0.627372	0.359131	0.555636
Clinical	0.589213	0.0452513	0.564153	0.614272	GEXCME6	0.564316	0.027015	0.549355	0.579276	0.151428	0.302856
Clinical	0.589213	0.0452513	0.564153	0.614272	GEXCombined_CME6	0.584529	0.0280547	0.568993	0.600065	0.890381	0.924193
Clinical	0.589213	0.0452513	0.564153	0.614272	GEXCME7	0.621066	0.0359783	0.601142	0.64099	0.0553589	0.197366
Clinical	0.589213	0.0452513	0.564153	0.614272	GEXCombined_CME7	0.61945	0.0460355	0.593957	0.644944	0.106995	0.292452
Clinical	0.589213	0.0452513	0.564153	0.614272	GEXCME8	0.575542	0.0269853	0.560598	0.590486	0.454285	0.631379
Clinical	0.589213	0.0452513	0.564153	0.614272	GEXCombined_CME8	0.594878	0.0279803	0.579383	0.610373	0.761536	0.843864
Clinical	0.589213	0.0452513	0.564153	0.614272	GEXCME9	0.608115	0.0334941	0.589566	0.626663	0.151428	0.302856
Clinical	0.589213	0.0452513	0.564153	0.614272	GEXCombined_CME9	0.621759	0.0352702	0.602227	0.641291	0.0479126	0.187087
Clinical	0.589213	0.0452513	0.564153	0.614272	GEXCME10	0.545856	0.0321867	0.528032	0.563681	0.00836182	0.0685669
Clinical	0.589213	0.0452513	0.564153	0.614272	GEXCombined_CME10	0.578289	0.0437236	0.554075	0.602502	0.678772	0.783934
Clinical	0.589213	0.0452513	0.564153	0.614272	drugsCME1	0.546152	0.0464039	0.520454	0.571849	0.0124512	0.085083
Clinical	0.589213	0.0452513	0.564153	0.614272	drugsCombined_CME1	0.615671	0.0384714	0.594366	0.636976	0.0301514	0.154526
Clinical	0.589213	0.0452513	0.564153	0.614272	drugsCME2	0.570351	0.035823	0.550513	0.590189	0.072998	0.239434
Clinical	0.589213	0.0452513	0.564153	0.614272	drugsCombined_CME2	0.63917	0.0392786	0.617418	0.660921	0.000427246	0.0116781
Clinical	0.589213	0.0452513	0.564153	0.614272	drugsCME3	0.535246	0.0418888	0.512049	0.558443	0.00836182	0.0685669
Clinical	0.589213	0.0452513	0.564153	0.614272	drugsCombined_CME3	0.601283	0.0391458	0.579605	0.622961	0.359131	0.555636
Clinical	0.589213	0.0452513	0.564153	0.614272	drugsCME4	0.523794	0.0402628	0.501497	0.54609	0.00262451	0.0358683
Clinical	0.589213	0.0452513	0.564153	0.614272	drugsCombined_CME4	0.603467	0.0405701	0.581	0.625934	0.276855	0.472961
Clinical	0.589213	0.0452513	0.564153	0.614272	drugsCME5	0.559947	0.0370685	0.539419	0.580475	0.0301514	0.154526
Clinical	0.589213	0.0452513	0.564153	0.614272	drugsCombined_CME5	0.626099	0.0320932	0.608326	0.643872	0.00537109	0.0629185
Clinical	0.589213	0.0452513	0.564153	0.614272	drugsCME6	0.546312	0.029349	0.530059	0.562565	0.0301514	0.154526
Clinical	0.589213	0.0452513	0.564153	0.614272	drugsCombined_CME6	0.608622	0.0312794	0.591301	0.625944	0.120544	0.302856
Clinical	0.589213	0.0452513	0.564153	0.614272	drugsCME7	0.570312	0.0290676	0.554215	0.586409	0.168823	0.321942
Clinical	0.589213	0.0452513	0.564153	0.614272	drugsCombined_CME7	0.637316	0.0339894	0.618493	0.656139	0.000854492	0.0175171
Clinical	0.589213	0.0452513	0.564153	0.614272	drugsCME8	0.52259	0.0376153	0.501759	0.54342	0.000183105	0.00750732
Clinical	0.589213	0.0452513	0.564153	0.614272	drugsCombined_CME8	0.623821	0.0450257	0.598887	0.648756	6.10352e-05	0.00500488
Clinical	0.589213	0.0452513	0.564153	0.614272	drugsCME9	0.532301	0.0290012	0.516241	0.548362	0.00115967	0.0190186
Clinical	0.589213	0.0452513	0.564153	0.614272	drugsCombined_CME9	0.6043	0.0398713	0.58222	0.62638	0.302795	0.506719
Clinical	0.589213	0.0452513	0.564153	0.614272	drugsCME10	0.560519	0.0275949	0.545237	0.5758	0.0479126	0.187087
Clinical	0.589213	0.0452513	0.564153	0.614272	drugsCombined_CME10	0.620766	0.0395404	0.59887	0.642663	0.0102539	0.0764382
