# Supplementary material for: An integrative molecular map of pediatric B-cell precursor acute lymphoblastic leukemia
Source: Commun Med (Lond). 2026 Apr 11;6:222. doi: 10.1038/s43856-026-01568-9 (PMC13079846; doi:10.1038/s43856-026-01568-9)
Supplement: Supplementary file 18 — Supplementary Data S15 [file 43856_2026_1568_MOESM18_ESM.xlsx]

## Sheet: Supplementary Data S15
Supplementary Data S15. Ex vivo drug response data. Fluorescence microculture cytotoxicity assay data for 857 BCP-ALL patients across 10 treatment compounds. Survival index (SI%) represents the %age of surviving cells after 72h exposure to each of these drugs.
	Amsacrine	Asparaginase	Cytarabine	Dexamethasone	Doxorubicin	Etoposide	Mitoxantrone	Prednisolone	Thioguanine	Vincristine
ALL_1200	19				5	9	16
ALL_1201			21		30	26	28	29	24	41
ALL_1202			16		30	37	45	47	36	24
ALL_1203			41		33	20	16	48	41	26
ALL_1204			20		38	66		60	90	37
ALL_1205	16		16					44	40	36
ALL_1206	20		10		19	56	13	28		25
ALL_1207	46		22					50	39	39
ALL_1208	27		31		35	17	26	69	59	67
ALL_1209	17		47		20	16	5	67	28	49
ALL_1210	5		7		6	8	7	21	21	15
ALL_1211	22		65		37	29	17	42	50	40
ALL_1212	20		30		11	35	6	46	47	28
ALL_1213	43				53	74	38	80
ALL_1214	15		26		10	15	9	44	67	21
ALL_1215	42					68	33	85	83
ALL_1216	14				16	48	16	48	16
ALL_1217	7		12	20	6	1	6	15	8	6
ALL_1218	29		45		14	16	11	58	55	85
ALL_1219	14		23	22	11	16	6	21	55	22
ALL_1220	6			18	8	8	7	15	16
ALL_1221	33		32	51	47	83	39	43	64	55
ALL_1222	40		99	29	36	40	20	19	37	17
ALL_1223	6				5	25	6	30	25
ALL_1224	15				21	22	14	65	74
ALL_1225	6			104	60	32			46
ALL_1226	13		43		16	31	9	68	53	39
ALL_1227	27				35	41	24	103	87
ALL_1228	79				27	102	25	53	116
ALL_1229	29			31	24	41	22	27	47
ALL_1230	41			48	29	102		45	39	61
ALL_1231	22			68	11	15	15	49	46	32
ALL_1232	28			84				79	37	53
ALL_1233	60		38	67	47	31	30	55	94	53
ALL_1234	16			77	10	13	10	66	34
ALL_1235	16		51		33	29	15	59	58	33
ALL_1236	23				14	48	15	56	48
ALL_1237	9			63	6	36	4	57	23
ALL_1238	34			44	10	60		47	18	37
ALL_1239	59			90	56	95	59	76	76
ALL_1240	18		29	19	15	21	14	19	41	22
ALL_1241	26			59	51	117		78	23	64
ALL_1242	21			21	25	24		22	48	50
ALL_1243	49			55	51	62		39		43
ALL_1244	72			76	64	54		75	106	80
ALL_2	20			38	29	22		61	18	25
ALL_1246	22			22	20	35		27	20	29
ALL_1247	63			118	41	46		118	43	47
ALL_1248	54		49	46	26	34	31	42	35
ALL_1249	21			43	16	26		39	39	24
ALL_1250	17		48	27	31	32	30	29	28	23
ALL_1251	70		60	82	76	92	78	70	65	54
ALL_1252	26			47	35	33		43	32	35
ALL_1253	13			52	47	57		63	23	53
ALL_1254				42	5					20
ALL_1255	33			45	21	39			27	13
ALL_1256	26			36	16	43		24	15	18
ALL_1257	22			46	19	24		39	49	43
ALL_1258				65						63
ALL_1259	37			32	30	39		31	32	27
ALL_1260	57			72	51	83		77	42	71
ALL_1261	56			84	44	69		71	44	43
ALL_1262	10			40	12	27		44	17	14
ALL_1263	37			49	30	79		45	62	54
ALL_1264	13			63	16	16		53	24	21
ALL_1265	71			62	40	114		51	62	215
ALL_1266	11			34	21	23		35	22	38
ALL_1267	41			73	53	84		70	37	53
ALL_1268	11			33	14	13		26	17	15
ALL_27	46			79	41	55		70	44	65
ALL_1270				74	49			73
ALL_1271	18			26	12	26		22	21	14
ALL_1272	26			51	37	46		50	58	53
ALL_1273	65			40	30	152		35	35	24
ALL_1274	48			71	46	73		66	50	73
ALL_1275	35			35	31	42		28	61	31
ALL_1276	32			47	36	52		44	62	59
ALL_1277	30			76	53	70		98	60	92
ALL_1278	52			74	19	54		75	34	30
ALL_1279	8			13	8	10		20	17	14
ALL_1280	41			70	43	58		66	35	95
ALL_1281	35			86	45	84		89	62	89
ALL_1282	21			30	17	19		32	32	26
ALL_1283	12			50	13	58		54	18	19
ALL_1284	24			89	41	55		86	85	95
ALL_1285	5		9	12	5	9	7	16	12	19
ALL_1286	34			53	40	34		61	58	53
ALL_1287	56			81	48	80		78	69	81
ALL_64	21		19	50		57	11	33	31	35
ALL_1289	11			99		23		111	21	88
ALL_1290	23		39	49		35	23	57	45	59
ALL_74	17			77	63	41		63	38	66
ALL_1292	32			61	40	48		61	42	63
ALL_1293	18		28	49		11	14	48	29	62
ALL_1294	32		23	123	45	74	2	90	13
ALL_1295	38		22	62	27	79	12	56	52	53
ALL_1296	56		46	73	34	52	34	64	55	60
ALL_1297	21		9	62	12	36	10	42	10	21
ALL_1298	16		72	28	27	31	11	26	33	40
ALL_1299				55	14			65	15
ALL_1300	23		53	60	22	37	17	53	25	47
ALL_1301	54		73	35	52	0	22	28	44	59
ALL_1302	19		31	69	46	43	11	72	51	79
ALL_1303				58	38
ALL_1304				85	24			59	3
ALL_1305	7		9	9	9	5	4	8	9	11
ALL_1306				87	43
ALL_1307				51	50			59	36
ALL_1308	33		39	48	30	52	17	26	50	57
ALL_1309	17		22	40	28		13	42	23	63
ALL_1310	47		48	81	59	83	35	80	72	95
ALL_1311	28		21	62	40	72	9	33	23	45
ALL_1312	153		65	53	74	75	33	54	54	87
ALL_1313	16		38	61	38	29	22	74	37	85
ALL_1314				22	7			19
ALL_1315	8		36	21		34	5	20	29	20
ALL_1316	27		14	39	23	56	8	34	14	39
ALL_1317	6			11	9	7		11	8	14
ALL_1318	28		34	79	50	57	23	78	55	99
ALL_1319	26		21	54	44		25	46	16	43
ALL_1320	32		16	35	31	87	11	34	18	49
ALL_1321	48			51	60			52	28
ALL_1322	36		52	43	32	33	18	50	71	38
ALL_1323	36		37	34	34	46	35	31	32	40
ALL_1324	119		30	62	59	170	56	76	34	64
ALL_1325	39		92	51	36	52	41	48	51	45
ALL_1326	52		28	53	42	79	29	43	42	40
ALL_1327	9		31	18	10	9	4	17	99	18
ALL_1328	20		22	48	43	30	17	40	46	46
ALL_1329				36	33
ALL_213	31		23	73	24	40	23	61	47	35
ALL_1331	74		39	70	61	97	45	61	64	72
ALL_1332				70	22			75	21
ALL_1333	27		36	65	37		23	62	56	77
ALL_216	33		46	98	56	80	24	80	65	91
ALL_1335	67		39	61	30	16	18	53	84	45
ALL_1336	40		59	72	51	69	23	80	76	96
ALL_1337	28			58	63	69		53	48
ALL_1338				46	31			27
ALL_1339	36		35	79	48	60	26	72	56	74
ALL_1340	31		38	62	51	72	24	53	53	89
ALL_1341	19		25	70	18	21	9	82	40	94
ALL_1342					80
ALL_1343			32	85	65		38	71	57	109
ALL_1344				90	75			61
ALL_1345	138		27	40	34	166		48	24	83
ALL_1346	29		30	56	28		15	32	27	37
ALL_261	19		42	53	34	11	22	50	19	34
ALL_1348	35			45	38	21		42	42	70
ALL_264	40		74	64	60	44	40	52	48	52
ALL_1350	82			47	72	99		41	33	47
ALL_1351	46		44	62	55	79	17	61	37	44
ALL_1352	40		21	49	30	24	31	31	39	36
ALL_1353	85		28	61	59	107	21	65	63	121
ALL_1354	54		19	77	56	70	10	53	58	32
ALL_1355	60		28	46	34	204	26	48	55	64
ALL_1356				54	40			38
ALL_1357	28	70		50	57			48	35
ALL_307	9	102	53	35	12	14	13	32	20
ALL_1359	9	60	7	14	7	172	5	16	8	26
ALL_1360	13	53	16	32	27	12	10	29	10	13
ALL_1361	14	79	14	64	19	19	6	63	45	13
ALL_1362	26	72	24	34	26	16	25	52	17	27
ALL_338	41	97.6	69.5	83.35	64.6	62.7	50.9	81.4	70.4	73.7
ALL_1364	35	106.7	65.4	75.4	65.8		45	79	48.4	82.3
ALL_1365	27	80	43	53	42	65	23	58	28	53
ALL_1366	13.7	85.2	30.6	77.3	31.7	14	15.6	73	41.4	33.5
ALL_1367	4	93	53	24	13	14			36	29
ALL_1368	14.2	99.1	9.7	39.2	13.217	10.8	11.3	32.4	16	14.2
ALL_1369		96	51	66	115		94	57	31	92
ALL_1370	56	92		89	64	70		76	80
ALL_1371				23	25
ALL_1372	17	42	12	34	38	19	13	23	19	16
ALL_1373	39	57	18	55	34	40	15	50	27	23
ALL_1374	65	94	2	43	7	27	12	30	17	9
ALL_1375		58		47	27			45
ALL_1376	29	87	36	70	62	71	23	72	52	63
ALL_1377		76		60	44			39
ALL_1378	58	95		50	27	32		47	43	22
ALL_1379		87		66	55			74
ALL_438	30	98	53	53	29	35	20	56	33	37
ALL_1381	19	74	27	49	35	25	14	51	27	33
ALL_1382	70	76		84	91	71		74	43	38
ALL_1383	45	95		92	89	64		82	49	68
ALL_480	44	93	66	83	33	66	29	70	79	66
ALL_1385		87		33	29			30
ALL_1386		62		38	30			35	35
ALL_497	5	29	4	33	3	5	2	22	5	3
ALL_1388	20	94		69	43	52	21	80	71	82
ALL_1389	18	73	26	27	14	25	43	43	58	54
ALL_1390	12	109	21	30	20	22			107	35
ALL_1391	62	100	66	104	61	143	44	61	109	130
ALL_1392		94		50	29			45
ALL_1393	29	95	76	75	35	42	22	51	63	40
ALL_1394		72		35	22
ALL_1395	71	104	48	65	91	92	50	68	71	67
ALL_547	12	60	12	40		16	10	49	41	29
ALL_1397		95		52	28			50
ALL_1398		89		61	29
ALL_1399	74	98	77	80	92	94	99	85	83	85
ALL_1400	34	105		72	65	48		73	48
ALL_1401	25	77	15	40	42	38	12	34	62	50
ALL_1402	40	90	42	70	41	38	66	61	61	40
ALL_1403		56	20	30	39	60	9	18	20	23
ALL_1404	31	53	38	50	25	99	18	58	13	52
ALL_1405	75	74		43	15	44		35	13
ALL_1406	11	67	32	27	21	22	15	35	18	23
ALL_1407		78	47	68	50		23	37	14	21
ALL_1408	17	92	19	78	22	36	12	61	19	20
ALL_1409	80	93	28	80	38	101	16	97	46	95
ALL_1410	22	85		57	23	50		46	37	24
ALL_1411	42	88	37	74	68	76	23	58	38	49
ALL_1412	17	72	53	29	14	14	16	43	21	23
ALL_1413	11	98	29	28	40	15	9	27	65	25
ALL_1				24	16	20		61	18	18
ALL_3	31			63	32	104		51	42	54
ALL_7	22			37	26	31		39	23	28
ALL_8	94			53	29	49		44	93	29
ALL_9	19			16	7	13		15	12	45
ALL_10	45			28	18	50		29	34	31
ALL_11	15			79	27	30		57	39	85
ALL_12	27			83	34	62		84	15	70
ALL_13	22			44	11	11		22	25	17
ALL_14	11			73	22	44		68	16	54
ALL_15	45			52	37	67		44	35	55
ALL_18	21			11	26	23		68	23	20
ALL_19	39			28	16	32		41	34	51
ALL_24	49			35	34	81		36	58	24
ALL_26	31			55	33	38		50	51	53
ALL_28	61			53	35	53		59	64	43
ALL_29	14			43	11	22		29	20	20
ALL_32	57			88	36	46		66	40	31
ALL_34	48			58	25	90		49	19	36
ALL_35	17			37	16	20		32	20	24
ALL_36	57			70	51	61		60	34	83
ALL_41	64			51	80	93		50	46	97
ALL_43	27			24	6	65		16	8	17
ALL_44	18			67	27	38		42	17	18
ALL_45	103			48	49	109		37	23	59
ALL_47	20			35	33	26		42	18	33
ALL_48	64			55	72	47		56	36	85
ALL_50	8		5	11	6	8	4	12	11	17
ALL_51	46		40	66		67	27	65	60	112
ALL_52	31		27	39		31	26	39	61	49
ALL_54	39		24	55		31	23	43	30	26
ALL_55	17			75		19	16	69	23	21
ALL_57	26		14	47		56	12	41	20	49
ALL_58	104			42	15	94			33	80
ALL_59	53			53		128	28	61	31	64
ALL_60	50		48	74		100	63	68	70	100
ALL_61	39		26	37		34	27	33	70	43
ALL_62	22		36	38	15	33	12	38	46	29
ALL_65	34			54	44	55		63	53	51
ALL_67	41			63	53			60	40	40
ALL_68	15		15	30		14	14	27	17	15
ALL_69			16	75		43	8	67	33	68
ALL_71	54			67	52	56		68	72	71
ALL_73	9		14	22	8	14	3	20	23	29
ALL_75	20		25	39	19	25	18	36	23	48
ALL_76	7		11	12		23	7	10	31	8
ALL_77	39		38	95	69	79	43	101	61	83
ALL_78	17			54	15	18		41	65	53
ALL_82	8		21	19	7	11	7	16		50
ALL_83	18		21	54	23	51	12	53		72
ALL_84	8		13	26	7	20	3	22	10	42
ALL_86	46			54	38	67		53	32	76
ALL_87	17			26	16	22		21	39	44
ALL_88	23			33	10	15		23	16	27
ALL_89	20			22	17	34		38	24	27
ALL_90	8		33	11	6	3	8	18	10	24
ALL_93	9			47	5		4	42	16	34
ALL_94	30		37	43	22	28	27	36	40	43
ALL_97	38			69	38	34		69	34	39
ALL_98	35		32	75		38	28	75	70	84
ALL_99	56		20	62		54	23	49	29	61
ALL_100	34		32	56		29	30	57	40	35
ALL_101	35		32	82	39	58	26	76	35	81
ALL_102	25		28	49	23	28	16	48	56	52
ALL_103	33			45	10	41		34	39	31
ALL_104	17			30	21	19		38	15
ALL_105	35		21	61	23	72	19	57	27	49
ALL_106	15		16	29	15	44	20	42	30	59
ALL_107	14		18	117	31		10	86	15	13
ALL_108	14			50	26			53	37
ALL_109	47		54	86	60	59	52	75	63	77
ALL_111	106		129	103	106	173	106	88	85	129
ALL_112	20		20	40	26	25	8	49	22	48
ALL_115	42		42	42	30	38	24	45		58
ALL_116	57		28	77	53	120	16	69	49	78
ALL_117	16		15	45	17	55	10	40	20	54
ALL_118	26		48	52	35	42	31	52	24	47
ALL_119	25		28	32	26	34	24	30	18	26
ALL_120	6		19	7	6	6	4	6	6	10
ALL_122	32		44	31	23	27	10	26	25	48
ALL_123	41		19	55	33	76	12	45	29	66
ALL_125	82		16	63	12	204	23	49	16	73
ALL_126	22		18	66	46	50	11	54	33	67
ALL_127	29		13	51	24	62	12	43	23	30
ALL_128	15		50	210	21	11	14	140	20	23
ALL_130	51		51	66	68	85	28	54	54	49
ALL_131	18			38	20	78	17	33	15	56
ALL_132	21		11	25	11	23	12	22	25	36
ALL_133	43		39	72	39	57		71	36	61
ALL_136	11		13	19	24	28	5	15	12	19
ALL_137	9		28	45	10	43	7	43	10	49
ALL_138	39		10	55	31	122	10	51	17	77
ALL_140	30		48	39	23	35	22	36	81	36
ALL_143	33		44	73	44	45	34	75	41	63
ALL_147	12		19	22	12	20	6	16	51	29
ALL_148	12		18	31	17	11	12	26	15	17
ALL_149	9		35	20	5	16	5	19	8	17
ALL_150	39		62	60	39	48	18	57	49	38
ALL_151	20		29	44	16	29	11	32	29	26
ALL_152	5		11	14	12	28	3	12	14	21
ALL_153	17		13	64	32	53	7	51	15	53
ALL_154	29		34	55	51	35	46	49	73	96
ALL_156	74		31	47	40	12	17	40	26	56
ALL_157	28		46	63	39	53	19	51	40	44
ALL_158	12		12	43	8	19	9	33	11	16
ALL_159	12		52	26	27	16	7	24	15	47
ALL_160	3		1	5	4	5	0	3	4	16
ALL_162	12		7	17	10		10	8	7	12
ALL_164	47		52	68	62	69	28	60	62	70
ALL_784	52		29	65	54	52	20	58	42	70
ALL_167	34		32	60	36	53		56	49	48
ALL_168	34		8	28	54	57	18	25	14	30
ALL_170	60		26	32	18	90	28	34	34	31
ALL_172	20		19	57	26	65	13	51	28	54
ALL_174	25		56	38	39	25	15	34	51	27
ALL_175	40		20	41	52	102	29	35	44
ALL_177	28		48	58	31	24	8	55	44	42
ALL_182	42		38	55	45	62	44	51	54	48
ALL_183	49		34	85	58	55	17	78	59	55
ALL_187	38		28	57	39	53	14	50	43	43
ALL_188	16		26	31	30	22	12	27	19	29
ALL_191	6		15	8	19		4	7	9	9
ALL_192			81	45	38		12	44	85	54
ALL_193	35		46	64	59	85	35	64	43	83
ALL_194	26		25	60	48	41	18	46	35	51
ALL_195	37		5	39	11	75	5	18	10	13
ALL_198	7		26	25	12		8	26	16	30
ALL_200			62		23	66		38	79
ALL_201	16		18	26	19		18	34	13	22
ALL_203	28		17	45	32	51	10	39	16	28
ALL_204	23		39	26	15	23	13	28	37	38
ALL_205	49		50	49	22	35	33	39	75	47
ALL_206			25	54	39	72	30	48	77	62
ALL_208	11		33	37	33	29	16	29	27	62
ALL_209	65		57	75	69	79	53	71	79	91
ALL_210	44		49	66	43	37	36	58	44	50
ALL_214			34	49	39	40	42	49	39	40
ALL_215	6		3	15	6	8	4	15	4	4
ALL_218	83		77	82	66	104	56	79	88	83
ALL_219	56		41	76	67	61	40	68	58	56
ALL_220	49		48	57	31		18	56	70	35
ALL_221	63		34	66	43	59		63	52	92
ALL_222			78	62	42	26	14	54	48	25
ALL_223	49		44	55	46	32	42	48	38	42
ALL_224	52		26	80	38	117	10	69	20	40
ALL_227	50		16	45	31	37	12	22	46	60
ALL_229	19		12	35	17	29	12	29	21	34
ALL_232	69		53	103	104		37	72	79	86
ALL_234	12		14	48	18	25	7	40	40	29
ALL_235	61		62	71	64	83	65	66	43	70
ALL_236	15		7	18	26	22	15	16	54	8
ALL_237	44		47	72	63	68	50	58	67	65
ALL_238	17			70	40	44		67	57
ALL_239	34		13	59	31	53	9	43	24	41
ALL_243	29		25	37	27	38	25	33	26	26
ALL_244	40		34	55	42	25	4	50	74	69
ALL_246	19		7		10	2	3	4	60	55
ALL_247	27		19	45		18	17	63	51	15
ALL_248	7		14	11	8	5	7	10	13	8
ALL_249	9		22	23	16	12	9	29	38	23
ALL_validation_23	81		38	122	58	41	23	101	56	53
ALL_250	47		85	48	38	42	36	54	44	70
ALL_251	39		73	40	46	30	39	39	37	43
ALL_252	45		26	45	34	46	24	39	40	29
ALL_256	58			43	20	75		35	19
ALL_260	41			60	72	50		51	30	41
ALL_262	39		27	57	33	60	10	46	22	29
ALL_263	86		48	82	57	31	45	57	58	58
ALL_267	29		32	46	33	19		35	34	41
ALL_269	56		47	62	20		27	86	76	67
ALL_270	47		36	59	50	51	36	59	49	53
ALL_271	48		38	79	38	42	22	60	65	56
ALL_272	29			87	53	47		87	66	91
ALL_273	57		27	90	36	17	39	97	19	61
ALL_275	39	83	61	78	69	45	42	75	50	62
ALL_276	40		42	69	49	23	34	56	54	51
ALL_277	25		8	73	26	33	8	44	16	29
ALL_279	4		5	6	4	5	3	6	7	4
ALL_280	66		32	75	47	31	37	57	48	43
ALL_281				87	52			52
ALL_282				58	24			19
ALL_283	29		36	79	24	29	29	93	55	22
ALL_284	38		101	36	18	33	8	25	46	21
ALL_286	41		33	93	54	20	34	76	42	59
ALL_287	63		22	69	41	59	24	53	63	56
ALL_288	83		40	90	96	109	50	93	78	67
ALL_290	29		27	46	45	40	20	41	45	36
ALL_292	47	68	12	29	44		22	31	38	146
ALL_293	14.5	74.56	18.4	25.1	22	8.7	11.6	20.4	22.56	15.3
ALL_294	48.3	85	44.9	57		55.2	28.7	74.4	45.5	47.1
ALL_298	88	98	47	86	66	57	179	76	76	141
ALL_301	18.75	86.7	77.9	29.35	64.1	24.2	15.3	31.2	31.15	15.8
ALL_304		77		16	16			16	12
ALL_305	25	102	46	47	37	32	14	50	43	33
ALL_306	17	63	14	28	52	48	4	27	19	23
ALL_309	28	105	47	53	45	40	22	50	67	45
ALL_312				37.6	44.2			32.1	21.7
ALL_313	23	86	63	32	30	32	11	29	42	21
ALL_315	13	58	18	35	17	11	6	33	10	13
ALL_317	11	95	63	104	26	9	8	72	34	56
ALL_validation_24	27	79	22	38	30	32	8	32	21	21
ALL_318	11	115	34	24	11	18	9	16	24	10
ALL_321	76	72	0	27	16	104	22	23	5	5
ALL_validation_05	52	98	45	93	8	107	0	77	24	53
ALL_322	9	65	33	29	18	16	3	29	10	15
ALL_323	16.4	89.7	14.1	50.6	11	20.7	11.7	38.3	8.9	7.3
ALL_324	26	72	36	62	17	44	10	53	27	17
ALL_325	2	64	15	18	3	2			2	41
ALL_326	45	94	-2	67	57	61	24	68	37	45
ALL_327	107	85	55	139	78	43	52	79	147	120
ALL_330	29.3	100.1	85	59.9	58.7	25.85	11.99	66.7	72.5	50.9
ALL_332	24.9	59.7	42.7	46.8	41.6	24.6	28.8	40.4	24.2	39.2
ALL_333	37.5	89.6	48.9	63	49.5	37.9	38.4	59.7	37.1	39.1
ALL_336	71	100	73	75	89	70	73	103	72	75
ALL_339	10.6	69.7	12.1	25.8	23.7		11.2	26.6	10	17.8
ALL_340	35	74	20	40	24	23	42	39	18	20
ALL_342	35.9	93	51.7	63.5	43.6	46	35.9	71.4	66.8	66.4
ALL_343		86		52	39			40
ALL_344	18	86	12	50	23	16	10	39	18	20
ALL_346	5	63		10	9	3		11	16
ALL_350	7	88	17	34	10		5	28	20	23
ALL_351	5	84	31	11	11	9	4	10	20	8
ALL_354	7	88	43	19	24	11	8	18	20	31
ALL_355	70	88	58	69	42	95	37	55	36	43
ALL_356	14	98	72	22	25	22	14	23	37	52
ALL_357	22	31	30	26	9	34	5	19	12	13
ALL_359	8	57	8	34	5	6	6	28	8	4
ALL_361	3	55	72	11	2	4	-3	15	3	36
ALL_365	60	66	45	66	22	40	3	57	59	35
ALL_366	22	72	20	32	31	43	12	27	32	62
ALL_371	19	84	44	43	40	31	13	38	43	57
ALL_377	24	85	52	69	35	57	4	62	27	23
ALL_379	16	78	11	23	14	19	6	14	26	11
ALL_380	27	69	22	43	39	18	15	44	46	40
ALL_382	108	70	5	40	19	27	13	44	19	54
ALL_383	51	87	67	97	77		41	78	52	67
ALL_386	65	55	50	32	44	59	13	31	45	23
ALL_389		43		81	46	20	39	65	25	69
ALL_391	5	39	6	13	7	9	2	11	20	7
ALL_393	22	68	19	39	15	41	7	41	20	16
ALL_396	44	78	48	73	15	27	10	58	28	19
ALL_401	13	78	9	23	37	28	5	22	55	15
ALL_403	12	65	26	22	20	16	6	23	26	12
ALL_405	69	99	16	54	26	96	12	30	30	39
ALL_406	56	31	30	49	26		29	45	18	19
ALL_408	27	68	39	66	33	39	25	65	24	33
ALL_409	37	95	31	50	48	53	20	49	79	30
ALL_410	34	85	27	43	40		12	37	44	24
ALL_411	23	82	14	39	27	51	2	39	11	18
ALL_412	31	66	33	52	57	32	18	39	34	40
ALL_413	20	84	22	44	17	17	9	37	21	16
ALL_419	13	65	12	47	23	20	8	16	16	9
ALL_420	19	94	35	46	45	30	10	45	78	46
ALL_423	45	81	48	54	34	38	29	43	67	34
ALL_426	3	71	16	9	4	5	2	7	21	5
ALL_427	17	46	22	43	24	22	8	32	24	24
ALL_430	18	87	47	38	24	24	8	36	30	36
ALL_431	31	84	49	66	32	50	13	71	36	32
ALL_434	40	86	45	57	52	48	26	59	47	43
ALL_439	12	66	36	27	22	17	5	23	17	51
ALL_443	45	85	54	67	46	71	37	62	67	72
ALL_444	12	89	46	32	16	18	7	32	12	10
ALL_446	29	82	35	59	44		10	52	29	45
ALL_449		69	17	35	26		23	29	19	112
ALL_450	27	82	40	30	29	19	41	51	29	29
ALL_451	54	91	33	65	39	96	19	68	42	39
ALL_454	22	66	45	45	10	25	6	47	18	9
ALL_456	17	90	17	21	9	21	7	21	92	14
ALL_458	5	59	12	19	12	5	2	17	34	13
ALL_459	16	92	29	62	11	33	13	49		17
ALL_462	43	82	23	42	46	95		43	42	45
ALL_464	11	99	45	67	23	22		76	33	11
ALL_465	10	94	21	29	18	24		38	18	12
ALL_467	31	92	12	41	15	33		31	17	36
ALL_468	47	98	66	88	64	33		61	55	26
ALL_469	15	108	16	53		20		58	65	31
ALL_470	61	91	38	83	59	74		57	43	37
ALL_471	28	52	26	41	31	34		37	40	61
ALL_validation_11	20	79	24	41	26	22	19	43	39	33
ALL_472	60	85	51	79	53	128	16	78	61	70
ALL_473		85		43	82			38	42
ALL_474	19	91	13	39	28	18		38	41	27
ALL_477	8	82		6	3	12	12	25	38	67
ALL_478	20	89	27	94	29	39	38	76	38	33
ALL_479	17	70	19	62	11	18	16	51	29	20
ALL_482	47	81	23	82		33	41	83	35	40
ALL_485	9	95	22	14	17	21	8	31	52	21
ALL_486	36	78	25	62	46	38	47	58	66	48
ALL_487	26	104	68	53	38	45	30	68	62	58
ALL_488	14	79	60	48	11	15	13	53	65	20
ALL_490	51	99	8	93	16	59	6	119	73	33
ALL_492	13	66	12	25	13	18	12	30	24	19
ALL_494	18	46	19	15	12	20	9	16	23	11
ALL_495	7	90	66	29	14	6	2	42	51	18
ALL_498	3	77	62	7	4	-1	-1	9	21	9
ALL_499	71	69	28	60	49	60	67	60	29	29
ALL_503	41	52	31	38	45	39	63	33	39	23
ALL_506	2	77	27	5	3	4		8	16	0
ALL_513	22	91	12	71	9	15		79	43	47
ALL_514	19	92	21	38	27	34	25	42	34	30
ALL_517	33	68	26	51	26	42	18	41	41	35
ALL_520	24	87	18	34	51	38	17	31	24	24
ALL_521	43	84		57	64	46		59	43
ALL_525	17	64	22	31	26	26	10	31	57	34
ALL_526	30	67	24	42	33	58		34	55	46
ALL_529	6	78	17	12	5	12	2	12	17	20
ALL_534	14	95	34	41	22	29	12	27	36	22
ALL_535	63	113	30	77	33	60	38	71	37	27
ALL_537	3	67	11	5	3	6	0	3	4	1
ALL_540	16	73	19	35	32	34	4	35	52	23
ALL_541	6	68	29	11	13	10	2	15	78	45
ALL_543	42	69	12	44	37	87	8	45		30
ALL_545	41	88	19	61	36	52	29	58	43	41
ALL_546	17	89	57	35	42	21	13		145
ALL_548	20	97	64	25	24	40	8	44	31	63
ALL_validation_31		75		39	26			54
ALL_555	18	87	22	59	16	26	15	50	53	28
ALL_560	30	65	6	15	12	43	5	15	8	11
ALL_564	66	93	45	75	21	79	13	66	77	68
ALL_565		60	20	73	43		44	100	148
ALL_844	21	62	14	28	29		6	30	53	23
ALL_567	12	98	60	30	6	13	12	33	52	26
ALL_569	87	102	85	77	94	85	52	76	100	91
ALL_573	15	86	15	35	22	14	22	48	53	39
ALL_574	12	99	85	61	16	14	10	79	68	75
ALL_575	30	84	51	61	32	42	17	55	60	52
ALL_847	66	83	37	69	54	167	26	54	59	83
ALL_576	27	73	10	32	9	28	12	27	36	15
ALL_581	33	79	58	36	35	42	26	44	87	83
ALL_585	13	62	45	44	20	28	12	44	14	31
ALL_588	11	76	33	25	13	10	9	33	87	64
ALL_589	7	33	39	25	10	11	1	22	34	52
ALL_590	24	105	77	107	51	42	18	105	98	64
ALL_592	18	95	55	31	37	45	21	43	89	43
ALL_598	15	74	53	28	14	18	9	30	43	37
ALL_599	18	52	18	28	12	42	6	28	18	16
ALL_601	19	90	28	35	14	23	5	27	75	29
ALL_603	20	71		26	8	9	12	40	48	19
ALL_604	26	60	22	47	30	37	16	44	40	32
ALL_605	8	48	15	25	13	11	7	21	13	8
ALL_610	16	66	57	31	32	17	7	28	33	28
ALL_615		88	83	46	58	62		52	36	51
ALL_616	4	59	47	7	3	6	4	8	4	16
ALL_618	23	90	68	75	36	24	12	70	55	48
ALL_619	32	77	37	44	21	20	13	25	34	23
ALL_621	17	68	27	22	14	12	9	15	16	24
ALL_623	18	73	63	64	20	25	11	90	42	22
ALL_626	21	96	38	85	16	14	38	105	10	19
ALL_629	22	83	31	39	38	42	9	34	16	69
ALL_632	28	71	61	42	25	28	25	51	31	36
ALL_634	11	56	30	25	8	16	7	23	14	10
ALL_635	42	110	32	78	45	62	10	75	32	31
ALL_640	88	63	16	55	38	77	38	56	10	38
ALL_641	28	91	36	102	19	18	24	82	27	18
ALL_642	24	50	36	39	48	39	15	60	16	15
ALL_645	27	76	75	45	24	30	27	80	69	47
ALL_651	23	81	21	42	36	40	31	39	36	59
ALL_653	41	80		55	23	73		52	19
ALL_654	48	89	21	50	41	122	21	46	52	61
ALL_655	85	85	22	89	34	79	22	86	29	17
ALL_656	13	72	103	36	22	10	7	33	64	16
ALL_660	9	69	25	21	14	9	6	23	27	21
ALL_662	4	74	61	8	0	6	11	15	17	31
ALL_663	14	80	49	40	57	46	13	36	44	24
ALL_664	31	106	87	71	29	49	9	79	58	34
ALL_668	27	82	7	59	6	25	10	43	12	3
ALL_675	5	100	36	9	6	6	3	13	37	7
ALL_678	26	93	50	53	25	32	8	45	53	22
ALL_681	42	70	42	67	37	35	33	55	46	37
ALL_684	53	91	85	65	45	66	29	53	28	40
ALL_723	46	70	55	94	69	56	44	88	74	75
ALL_724	20	83	35	73	42	22	28	72	56	32
ALL_725	12	92		20	16	20	6	25	16	12
ALL_733	38	92	15	43	33	33	20	38	27	24
ALL_734	10	87	15	39	9	12	11	29	42	13
ALL_737	81	79		54	28			41	25
ALL_740	30	77	31	38	36	41	21	38	28	34
ALL_742	36	108	28	46	28	32	21	50	40	22
ALL_750	57	84	48	32	29	69	11	26	138	81
ALL_865	31	79	11	42	20	23	23	28	20	19
ALL_751	31	87	16	67	18	29	11	69	27	6
ALL_369	25	71	23	31	18	23	7	25	51	14
ALL_416	22	103	26	60	23	54	16	44	30	28
ALL_124	40		54	92	54	54	39	79	43	62
ALL_291	24.5	68	15.35	36	20.4	18.5	11.9	36	9.9	31.3
ALL_550	9	47	32	27	9	11	8	20	13	26
ALL_402	32	70	15	41	25		13	29	54	23
ALL_5	18			26	21	25		24	33	21
ALL_257	18	87	46	41	16	5	8	64	41	14
ALL_475	20	115	29	87	28	27	32	77	81	46
ALL_259	9		35	40	12	11	7	32	49	29
ALL_268	5	77	13	7	11	5	2	9	13	3
ALL_348	20.8	81	29.7	54	32.3	20.1	16.5	62.1	25.4	17.5
ALL_704	13	51	12	51	8	13	13	21	25	10
ALL_707	39	89	39	41	22	36	16	44	41	29
ALL_303	2	73	2	4	0	2	1	3	17	6
ALL_686	78	71	78	86	42	91	28	86	58	47
ALL_637	28	81	36	61	54	37	6	38	18	31
ALL_695	19	76	21	50	18	25	15	43	35	19
ALL_702	39	89	40	71	59	64	44	65	50	50
ALL_425		67	10	41	28	33	7	35	28	33
ALL_448	19	60		48	33			37	22	43
ALL_612	38	83	52	78	47	51	28	76	36	47
ALL_96	33			53	28	31		60	41	29
ALL_611	31	94	29	36	14	69	70	30	32	23
ALL_657	42	73	50	60	38	55	50	57	32	40
ALL_672	63	103	99	74	80	70	74	55	43	66
ALL_676	18	68	59	65	24	20	27	76	60	44
ALL_690rep1	8	83	59	30	6	9	9	36	20	13
ALL_85	9			46	8	19		42	9	19
ALL_49	77			101	73	86		104	72	82
ALL_721	39	74	53	53	28	35	35	63	32	27
ALL_741	86	87	76	51	112	93	58	38	51	61
ALL_679	31	94	76	48	67	33	44	61	41	27
ALL_711	26	88	21	51	34	26	8	46	38	26
ALL_353	64	52		62	92	104		66	44
ALL_726	56	24	18	74	26	52	12	63	15	18
ALL_713	8	61	10	33	14	14	10	35	18	8
ALL_712	62	98	32	93	79	76	40	89	63	59
ALL_722	7	92	51	50	32	28	18	57	34	31
ALL_739	47	107	48	68	31	51	24	70	50	45
ALL_687	59	82	72	68	59	92	45	59	35	86
ALL_700	24	57	12	36	5	17	12	25	29	16
ALL_689	23	95	19	61	18	21	12	50	30	19
ALL_732	11	69	37	27	7	16	19	36	25	16
ALL_688	19	69	14	67	18	16	14	59	29	19
ALL_693	17	63	58	64	23	29	23	80	17	20
ALL_696	55	79	54	70	51	79	51	60	29	33
ALL_745	14	82	29	19	39	31	13	20	66	26
ALL_697	23	76		54	27	31	14	39	46	28
ALL_701		60		61	37
ALL_698	60	88	59	98	60	62	35	101	68	55
ALL_749	64	53	89	76	124	44	15	84	43	61
ALL_716	13	84	29	52	18	29	14	52	44	47
ALL_746	14	62	17	34	12	16	8	28	23	23
ALL_747	17	37	20	21	21	33	8	23	27	13
ALL_539	65	90	61	90	63	85	35	100	50	52
ALL_432	30	77		46	43			34	40
ALL_591		79		88	76			56
ALL_620	33	100	88	71	58	54	10	53	76	38
ALL_561	13	48	61	25	13	17	13	26	15	32
ALL_577	15	95	37	21	21	18	9	19	80	35
ALL_433	37	61	25	57	42	49	19	50	39	33
ALL_528	12	69	46	30	21	29	11	33	48	21
ALL_437	39	71	7	52	24	46	9	38	27	21
ALL_460	24	86	46	34	22	37	19	32	40	40
ALL_658	9	80	8	66	19	6	7	44	25	15
ALL_613	16	71	32	46	33	45	13	42	40	19
ALL_508	32	90	32	63	58	67	22	59	34	43
ALL_505	41	77	41	49	45	76	46	53	50	46
ALL_518		75		67	55	43		48		18
ALL_512	32	95	51	55	56	38		56	42	62
ALL_493	49	82	49	80	62	68	38	72	94	103
ALL_557		87		114	56			115	54
ALL_608	25	89	41	76	38	41	32	71	46	36
ALL_381	8	66	46	17	17	13	3	17	27	24
ALL_609	47	73	55	85	26	38	22	91	32	62
ALL_650	78	91	25	92	52	81	51	97	43	74
ALL_602	14	30	49	80	11	31	3	71	13	27
ALL_289	26		12	56	33	24	14	45	49	44
ALL_173	38		87	46	52	55	42	50	51	59
ALL_258	57	99	73	92	79		67	107	77	85
ALL_110	67		0	113	70	85	0	111	93	0
ALL_544	17	86	25	59	29	37	5	51	56	46
ALL_531	43	87	18	49	39	87	20	46	67	68
ALL_496	14	77	31	48	28	26	6	38	33	26
ALL_22	82			68	58	111		54	43	50
ALL_445	39	75	26	52	53	48	21	63	52	32
ALL_139	84		46	100	61	67	51	110	43	70
ALL_196	66		85	73	65	80	69	74	74	86
ALL_91	85		67	79		82	81	88	77	97
ALL_81	88		94	93		91	139	98	68	96
ALL_527	41	94	28	61	35	72	17	57	46	46
ALL_510	41	89	58	62	46	52	24	66	64	47
ALL_155	63				60			79	65
ALL_80	23		9	71		34	10	48	18	22
ALL_241	39		12	51	49	62	25	48	59	116
ALL_163	55		25	70	76	87	33	61	43	65
ALL_226	9		8	22	9	3	5	20	84	13
ALL_595	52	81	42	75	61	66	49	64	73	56
ALL_16	23			21	44	34		21	29	31
ALL_568	50	95	38	47	58	61	47	48	48	31
ALL_180	7			14	6	13	2	11	44	13
ALL_415	34	111	41	64	26		7	62	36	20
ALL_135	63		59	96	81	75	46	115	61	63
ALL_399	113	60	22		48		72		41	25
ALL_17	32			27	25	38		19	35	30
ALL_524	84	93	54	95	48	86	50	95	32	37
ALL_400	44	87	52	63	54	66	36	64	69	50
ALL_452	33	75		56	64	74		40	39	49
ALL_394	34	87		77	37	52		85	74
ALL_718	16	44	21	18	11	28	20	21	16	21
ALL_708	26	69	23	44	28	42	26	42	30	42
ALL_717	19	59	26	60	9	14	9	38	57	28
ALL_709	16	70	43	32	10	14	11	33	56	39
ALL_748		79	35	48	32	33	34	48	55	30
ALL_705	60	69	43	81	45	53	44	91	54	61
ALL_720	4	57	30	9	5	7	5	13	26	40
ALL_661	31	116	38	81	62	53	25	86	59	53
ALL_727		89		75	25			73
ALL_628	38	80	34	101	52	65	27	87	38	53
ALL_31	56			84	65	69		82	63	70
ALL_129	92		91	71	74	141	80	62	41	91
ALL_562	22	46	11	23	19	13	11	29	11	24
ALL_228	60		70			96	75		96	116
ALL_384	41			71	81		38	101	40	43
ALL_500		82		56	56			61
ALL_46	45			70	60	53		79	50	69
ALL_95	47		66	95		67	51	84	70	117
ALL_21	58			69	59			65	39	59
ALL_887	6	59	39	13	7	7	7	21	14	28
ALL_903		83	35	48	56	68	44	46	32	36
ALL_904	49	70	42	73	31	74	37	50	23
ALL_900		90	39	52	45	72	40	55	46	39
ALL_901		78	23	41	33	38	12	33	33	36
ALL_906	6	30	23	16	12	24	6	15	32	26
ALL_907	27	91	34	32	34	32	26	35	26	27
ALL_950	65	69	37	77	42	83	20	67	38	65
ALL_947	23	68	25	40	27	26	20	41	40	31
ALL_921	35	72	27	70	59	50	24	65	52	46
ALL_922	36	79	60	53	47	48	34	71	75	58
ALL_923	32	98	52	38	31	39	21	32	41	25
ALL_930	72	99	75	70	74	83	43	72	81	69
ALL_926	24	61		41	72	25		39	77	57
ALL_927	99	89	75	95	89	76	98	88	62	78
ALL_953	40	60	38	28	29	43	25	30	62	59
ALL_958	37	78	44	62	38	43	31	72	75	81
ALL_959	6	70	51	14	5	13	11	11	15	8
ALL_960	14	43	20	34	19	17	14	27	25	21
ALL_908	14	63	12	41	10	10	20	44	13	9
ALL_914	9	54	16	18	6	18	9	21	22	16
ALL_915	52	85	63	97	68	51	38	97	73	63
ALL_910	11	54	37	25	19	14	12	22	25	26
ALL_916	4	39	12	10	8	8	5	11	12	19
ALL_918	42	78	48	96	46	53	17	85	54	52
ALL_913	43	96	40	58	46	52	18	51	56	27
ALL_920	26	73	38	57	35	26	27	47	33	27
ALL_940	54	42	35	68	18	30	34	92	37	27
ALL_936	28	89	45	53	36	43	21	56	50	50
ALL_941	70	84	57	62	70	58	50	58	74	74
ALL_938	23	66	18	40	35	38	18	37	21	31
ALL_943	8	72	65	13	7	8	9	17	11	27
ALL_939	15	89	52	34	34	35	12	33	33	47
ALL_944	28	40	18	49	7	15	16	48	18	14
ALL_889	42	64	40	56	61	52	28	63	33	41
ALL_890	27	59		30	29	12		50	50	39
ALL_891		78	59	56	18	58	4	58	37	85
ALL_892		66	38	71	37	50	34	65	47	41
ALL_896	18	40	27	47	18	32	11	46	23	19
ALL_893	13	77	45	46	18	14	13	51	32	23
ALL_897	15	95	17	32	16	20	12	28	31	32
ALL_894		88	48	91	43	74	64	82	43	26
ALL_898	48	96	44	70	27	32	27	54	27	30
ALL_961	22	93	19	76	22	21	21	44	23	25
ALL_962	28	89	51	43	47	35	31	45	44	44
ALL_963	14	78	21	24	17	27	9	20	31	41
ALL_966	24	82	21	25	28	21	19	29	30	28
ALL_1006	19	98	26	62	18	39	16	57	48	45
ALL_1008	29	58	23	83	24	21	37	77	27	20
ALL_1013	20	89	20	30	20	25	13	23	29	30
ALL_996	12	67	12	16	20	14	8	14	10	15
ALL_991	10	79	10	41	11	17	8	15	8	9
ALL_992	19	38	21	61	23	52	12	52	24	16
ALL_999	35	27	23	136	24	24	16	114	16	20
ALL_980	16	52	23		27		15	26	14	20
ALL_984	37	68	41	61	38	54	32	61	53	36
ALL_982	10	80	18	46	17	43	8	40	39	67
ALL_968	15	57	21	22	21	31	20	22	26	20
ALL_975	46	82	11	114	34	108	5	88	32	111
ALL_969	47	75	44	60	47	40	34	50	72	51
ALL_976	57	85	34	61	62	82	26	59	29	67
ALL_1026		88	42	30	15	10	5	22	57	38
ALL_1028	19	41	14	35	14	46	26	33	38	33
ALL_1031	55	105	66	72	81	49	30	72	39	82
ALL_1029	13	45	5	20	23	58	4	19	26	12
ALL_1036	49	83		95	54	75		82	101
ALL_1037	86	49	12	64	31	59	17	56	13	35
ALL_1014	16	116	33	61	29	37	9	58	28	16
ALL_1019	62	82	33	74	76	60	48	49	55	39
ALL_1020	25	81	26	49	33	37	12	55	57	45
ALL_1050	67	69	71	62	24	54	8	73	59	27
ALL_1042	17	90		29	22	18		26	28	62
ALL_1044	1	94	5	21	2	1	1	16	8	25
ALL_1045	28	76	28	80	37		34	79	29	31
ALL_1062	9	38	5	7	8	16	8	19	17	5
ALL_1075	27	84	12	84	14	13	11	78	14	13
ALL_1079	84	95	90	103	51	96	17	102	38	96
ALL_1068	26	49	60	76	20	28	5	66	33	14
ALL_1074	7	56	12	44	9	5	7	40	8	5
ALL_1021	14	68		58	13	29	3	55	41	36
ALL_1002	25	82	24	41	29	45	25	33	43	33
ALL_1005	6	77	17	37	10	16	4	40	7	9
ALL_905		70	29	39	30	19	14	36	52	40
ALL_917	20	68	27	30	17	16	13	29	33	24
ALL_955	24	82	73	49	26	31	13	52	64	47
ALL_934	79	81	17	55	12	63	43	52	32	29
ALL_985	23	81	56	31	31	21	26	27	34	37
ALL_971	24	64	45	41	23	20	19	37	58	55
ALL_881	23	82	45	55	21	27	16	52	60	60
ALL_882	9	46	24	12	8	12	7	18	29	26
ALL_1092	15	80	57	49	15	9	7	26	52	37
ALL_1116	75	86	46	101	94	92	40	92	81	116
ALL_1111	126	90	28	79	78	114	8	61	37	23
ALL_1113	10	80	22	72	18	52	22	53	15	20
ALL_1115		53	61	46	26	42		69	18	50
ALL_1096	56	70	39	54	38	58	16	52	37	16
ALL_1098	7	81	23	17	12	10	5	11	20	39
ALL_1100	23	57	19	92	22	24	11	82	27	26
ALL_1101	41	77	37	80	63	62	34	73	38	51
ALL_866	8	73	32	30	12	10	6	19	23	10
ALL_867	7	79	58	93	25	14	6	83	31	31
ALL_869	7	59	19	10	11	7	9	11	27	18
ALL_874	93	102	51	88	56		41	68	73	53
ALL_871	41	83	53	70	47	52	41	69	42	51
ALL_850	20	101	74	50	35	28	14	38	79	33
ALL_851	14	86	51	53	20	18	10	42	44	44
ALL_856	55	87	27	79	70	56	14	66	44	38
ALL_852	58	84	22	40	21	40	21	53	18	60
ALL_857	70	87	44	59	63	70	56	61	28	57
ALL_855	18	97	39	51	44	41	11	56	43	67
ALL_1041	23	82	22	105	34	25	19	96	41	30
ALL_1047	21	87	33	54	19	21	8	41	50	58
ALL_1070	59	99	21	74	92	60	58	71	100	46
ALL_1087	17	80	20	100	18	16	20	66	31	20
ALL_1048	8	84	24	17	14	12	6	14	39	21
ALL_1073	14	68	12	30	14	18	6	28	12	21
ALL_1090	11	76	11	64	15	14	7	58	31	31
ALL_1067	33	76	38	88	62	56	36	77	46	53
ALL_1058	15	66	19	56	19	22	9	47	58	17
ALL_1141	14	44	17	38	17	9	14	47	25	51
ALL_1142	38	64	31	90	39	60	33	93	41	39
ALL_1144	14	67	59	21	23	13	8	23	34	47
ALL_1150	28	75	39	58	27	31	19	64	57	39
ALL_1156	17	45	16	67	23	10	16	52	29	18
ALL_1129	10	96	12	58	19	29	6	51	24	12
ALL_1135	61	91	31	174	67	94	17	147	27	40
ALL_1132	14	76	41	36	23	17	11	34	36	24
ALL_1137	24	52	18	33	48	33	20	33	50	21
ALL_1140	10	83	9	43	12	17	15	41	37	16
ALL_1158	5	38	37	5	4	3	4	5	15	28
ALL_1051	19	47	36	55	25	34	11	55	45	44
ALL_878	26	101	42	48		40	24	54	22	45
ALL_1046	123	76	37	105	89	109	41	91	57	58
