# Supplementary material for: An integrative molecular map of pediatric B-cell precursor acute lymphoblastic leukemia
Source: Commun Med (Lond). 2026 Apr 11;6:222. doi: 10.1038/s43856-026-01568-9 (PMC13079846; doi:10.1038/s43856-026-01568-9)
Supplement: Supplementary file 19 — Supplementary Data S16 [file 43856_2026_1568_MOESM19_ESM.xlsx]

## Sheet: Contents
Contents	Source Data Fig. 1 A-C
	Source Data Fig. 2 A-F
	Source Data Fig. 3 A-D
	Source Data Fig. 4 A-F
	Source Data Fig. 5
	Source Data Fig. 6A-B

## Sheet: Source Data Fig. 1A-C
Fig 1A-C. Information can be inferred from Supplementary Data S2

## Sheet: Source Data Fig. 2A-F
Fig 2A. Information can be inferred from Supplementary Data S2				Fig 2B.				Fig 2C. % variance explained by CME						Fig 2D.												Fig 2E. Information can be inferred from Supplementary Data S3				Fig 2F.
																														Public ID	CME1	CME2	Subtype
																														ALL_290	-0.0846187	0.865673	BCR::ABL1-like
					% variance explained				DNAm	GEX	FMCA	mutations			CME1	CME2	CME3	CME4	CME5	CME6	CME7	CME8	CME9	CME10						ALL_892	-0.409508	1.30294	B-other
				DNAm	55.1			CME1	14.3	3.7	2.8	0		CME1	1	0.242992	-0.0410158	-0.0794521	0.0984103	0.0910656	0.0313989	0.103087	0.161958	0.00541178						ALL_587	-1.19146	1.5772	TCF3::PBX1
				GEX	47.9			CME2	12.7	6	1.5	0		CME2	0.242992	1	0.235637	0.0690556	-0.058865	0.195031	-0.0295527	0.0147916	-0.0192631	0.0914846						ALL_1004	-0.170467	1.31448	PAX5alt
				FMCA	23.5			CME3	17.2	0.7	0	0		CME3	-0.0410158	0.235637	1	0.035407	-0.04835	0.127285	0.036422	0.00577194	-0.0515333	-0.0925994						ALL_602	-0.920704	-2.44434	ETV6::RUNX1-like
				mutations	0			CME4	0.8	13.6	0.9	0		CME4	-0.0794521	0.0690556	0.035407	1	-0.0425075	-0.034287	-0.0432635	-0.043731	-0.140392	-0.00659214						ALL_1094	1.92944	0.161545	HeH
								CME5	2.6	4.9	7.3	0		CME5	0.0984103	-0.058865	-0.04835	-0.0425075	1	-0.00289378	-0.0880635	-0.0171631	-0.0112088	0.112424						ALL_874	-0.0104297	1.46371	ZNF384-r
								CME6	1.7	3	6.4	0		CME6	0.0910656	0.195031	0.127285	-0.034287	-0.00289378	1	-0.068067	0.102379	-0.0995939	0.0438274						ALL_659	2.24318	-0.322196	HeH
								CME7	1.4	4	5.4	0		CME7	0.0313989	-0.0295527	0.036422	-0.0432635	-0.0880635	-0.068067	1	0.0136229	-0.0317264	-0.0298285						ALL_1048	0.316059	0.495985	PAX5alt
								CME8	0.9	7.7	0.3	0		CME8	0.103087	0.0147916	0.00577194	-0.043731	-0.0171631	0.102379	0.0136229	1	0.109511	0.0205271						ALL_244	-0.700151	1.3168	MEF2D-r
								CME9	5.7	2	0	0		CME9	0.161958	-0.0192631	-0.0515333	-0.140392	-0.0112088	-0.0995939	-0.0317264	0.109511	1	0.0727447						ALL_1402	1.94448	0.451186	HeH
								CME10	0.8	3.1	0.5	0		CME10	0.00541178	0.0914846	-0.0925994	-0.00659214	0.112424	0.0438274	-0.0298285	0.0205271	0.0727447	1						ALL_209	-0.41922	1.74262	ZNF384-r
																														ALL_1412	-0.28937	-0.397405	ETV6::RUNX1
																														ALL_1286	-0.618625	1.02825	HeH
																														ALL_1408	2.0539	0.43181	HeH
																														ALL_1088	-1.30599	1.89589	TCF3::PBX1
																														ALL_1325	-0.473131	-0.383751	ETV6::RUNX1
																														ALL_46	0.644409	0.815931	HeH
																														ALL_965	0.398827	0.822004	HeH
																														ALL_396	2.15873	0.00873104	HeH
																														ALL_393	-1.73109	-1.87801	ETV6::RUNX1
																														ALL_1210	0.010868	-0.021256	HeH
																														ALL_158	1.92206	-0.255	HeH
																														ALL_735	0.0996644	-1.82285	iAMP21
																														ALL_426	-1.06572	1.14145	TCF3::PBX1
																														ALL_159	-1.08987	-1.98198	ETV6::RUNX1
																														ALL_1300	-1.11848	-1.23787	ETV6::RUNX1
																														ALL_1145	0.904707	0.132767	iAMP21
																														ALL_947	0.650895	-0.287428	HeH
																														ALL_520	2.02975	0.442453	HeH
																														ALL_243	1.85745	-0.236911	HeH
																														ALL_642	-0.85858	0.977229	BCR::ABL1-like
																														ALL_1276	-0.204766	0.093711	HeH
																														ALL_670	-1.06187	-2.73414	ETV6::RUNX1
																														ALL_232	-0.066442	-0.405279	BCR::ABL1-like
																														ALL_248	-1.01164	0.85358	TCF3::PBX1
																														ALL_973	2.37945	0.44542	HeH
																														ALL_980	-1.59517	-2.64777	ETV6::RUNX1
																														ALL_615	-1.40952	-2.75802	ETV6::RUNX1
																														ALL_439	-1.2675	-1.53294	ETV6::RUNX1
																														ALL_537	-0.31818	0.318801	PAX5alt
																														ALL_1001	0.245999	-0.120674	PAX5alt
																														ALL_718	-1.51549	0.724449	DUX4-r
																														ALL_241	-0.0891543	2.536	KMT2A-r
																														ALL_686	-0.187472	1.25804	ZNF384-r
																														ALL_123	0.406302	1.10604	HeH
																														ALL_580	1.26452	0.95277	HeH
																														ALL_110	-0.399125	1.20415	HeH
																														ALL_387	-0.399973	0.731032	PAX5alt
																														ALL_1348	-0.19988	-0.023263	ETV6::RUNX1
																														ALL_953	-0.0654759	0.294602	PAX5alt
																														ALL_545	1.99689	0.818585	HeH
																														ALL_968	-1.21557	1.60336	TCF3::PBX1
																														ALL_1082	0.0782607	2.7463	KMT2A-r
																														ALL_583	-1.10695	-1.53773	ETV6::RUNX1
																														ALL_258	-1.44571	-0.528468	ETV6::RUNX1
																														ALL_133	0.745908	0.710192	HeH
																														ALL_433	0.827195	-0.284134	low HeH
																														ALL_1207	0.245116	0.162006	HeH
																														ALL_720	-1.3716	-2.12756	ETV6::RUNX1
																														ALL_149	-1.58668	-2.11464	ETV6::RUNX1
																														ALL_231	1.20526	0.614128	HeH
																														ALL_1229	-0.161396	0.0649677	B-other
																														ALL_1076	-0.472128	1.89117	KMT2A-r
																														ALL_1205	0.0304775	0.111797	B-other
																														ALL_603	-1.40862	-2.66597	ETV6::RUNX1
																														ALL_1282	-0.851584	1.18706	B-other
																														ALL_732	-0.86324	-2.2964	ETV6::RUNX1
																														ALL_850	-0.737999	2.33247	KMT2A-r
																														ALL_851	-0.704777	-1.66669	ETV6::RUNX1
																														ALL_88	-1.5991	-2.19724	ETV6::RUNX1
																														ALL_726	2.28298	-0.402613	HeH
																														ALL_69	0.761097	0.476934	HeH
																														ALL_477	0.387515	0.0451641	B-other
																														ALL_1251	0.289411	0.323317	HeH
																														ALL_1009	1.94943	0.0882172	HeH
																														ALL_948	2.18907	0.2606	HeH
																														ALL_949	-1.12346	-2.43238	ETV6::RUNX1
																														ALL_1037	1.96362	0.087141	HeH
																														ALL_306	-1.31515	1.57637	TCF3::PBX1
																														ALL_1155	0.995498	0.669048	HeH
																														ALL_1364	-0.222589	-0.0841538	HeH
																														ALL_359	2.98952	0.147452	HeH
																														ALL_1343	0.118059	0.225198	HeH
																														ALL_156	-0.572021	1.1353	PAX5alt
																														ALL_877	0.541599	0.237531	BCR::ABL1-like
																														ALL_687	2.65145	-0.413662	HeH
																														ALL_1239	0.303132	0.297086	B-other
																														ALL_1212	-0.110254	-0.100245	HeH
																														ALL_1165	-1.31327	1.76076	TCF3::PBX1
																														ALL_1160	-0.708474	2.01887	B-other
																														ALL_115	-0.462813	-2.25056	ETV6::RUNX1
																														ALL_130	0.00364595	0.826312	ZNF384-r
																														ALL_924	-0.13487	1.0683	HeH
																														ALL_407	2.2005	0.417701	HeH
																														ALL_289	-0.153459	2.54219	KMT2A-r
																														ALL_1025	-1.16627	-1.12862	ETV6::RUNX1
																														ALL_152	-1.16332	-1.84712	ETV6::RUNX1
																														ALL_1041	0.0205867	2.64675	KMT2A-r
																														ALL_1215	-0.0669404	0.121312	B-other
																														ALL_917	-1.28015	-1.92796	ETV6::RUNX1
																														ALL_646	-0.488366	-2.68159	ETV6::RUNX1-like
																														ALL_632	-1.11051	-2.03714	ETV6::RUNX1
																														ALL_1054	-0.290916	0.913781	BCR::ABL1
																														ALL_954	0.202278	1.16351	HeH
																														ALL_1232	0.169689	-0.116394	HeH
																														ALL_610	-1.20115	-1.72518	ETV6::RUNX1
																														ALL_326	-1.46976	-0.88472	ETV6::RUNX1
																														ALL_328	3.05528	-0.727346	HeH
																														ALL_1050	1.80562	-0.277409	HeH
																														ALL_513	0.648512	0.130885	iAMP21
																														ALL_1141	-0.29981	2.91952	KMT2A-r
																														ALL_454	2.1585	0.264354	HeH
																														ALL_861	-1.26776	-2.37477	ETV6::RUNX1
																														ALL_1222	-0.653408	-0.433302	HeH
																														ALL_656	-1.46356	0.373661	DUX4-r
																														ALL_518	0.00777013	0.473537	BCR::ABL1
																														ALL_999	2.43729	-0.105187	HeH
																														ALL_1101	1.44587	0.189255	HeH
																														ALL_1318	-0.029848	0.0282921	B-other
																														ALL_677	0.058443	0.750237	PAX5alt
																														ALL_543	2.55519	-0.408824	HeH
																														ALL_1315	-0.315883	-0.0901165	B-other
																														ALL_655	2.09533	0.185912	HeH
																														ALL_295	-0.990246	1.25582	DUX4-r
																														ALL_405	2.23819	0.246805	HeH
																														ALL_1280	0.10585	-0.0396568	HeH
																														ALL_1023	-1.17563	-2.23336	ETV6::RUNX1
																														ALL_406	2.58535	0.381382	HeH
																														ALL_1171	-1.18811	-0.835892	ETV6::RUNX1
																														ALL_951	2.41864	-0.104876	HeH
																														ALL_1361	-0.661076	0.623711	B-other
																														ALL_37	-0.630999	0.373186	PAX5alt
																														ALL_1027	-1.52945	-2.52118	ETV6::RUNX1
																														ALL_175	0.0974627	1.28618	PAX5alt
																														ALL_275	-1.05196	-1.80728	ETV6::RUNX1
																														ALL_1136	-1.04782	1.63565	NUTM1-r
																														ALL_333	2.53836	-0.142273	HeH
																														ALL_1376	-1.12411	0.999434	ETV6::RUNX1
																														ALL_929	0.832065	0.625314	HeH
																														ALL_1011	2.14858	-0.545819	HeH
																														ALL_465	-0.883528	1.46701	TCF3::PBX1
																														ALL_517	1.66711	-0.233941	HeH
																														ALL_236	-1.07465	1.91823	MEF2D-r
																														ALL_865	0.942739	1.07187	HeH
																														ALL_679	-0.328701	-0.865484	ETV6::RUNX1-like
																														ALL_1211	-0.496315	-0.264416	B-other
																														ALL_869	-0.0683273	0.592355	PAX5alt
																														ALL_903	0.408552	0.610676	BCR::ABL1-like
																														ALL_913	-1.02831	0.827108	DUX4-r
																														ALL_527	-0.895015	2.03359	B-other
																														ALL_1163	-1.16668	0.361844	ETV6::RUNX1
																														ALL_984	-0.664588	1.2168	PAX5alt
																														ALL_875	-0.599822	2.1943	KMT2A-r
																														ALL_1330	0.176826	0.06264	B-other
																														ALL_200	-1.10758	0.593281	DUX4-r
																														ALL_498	-1.42985	-2.48702	ETV6::RUNX1
																														ALL_1093	-0.114384	1.132	PAX5alt
																														ALL_1301	-0.579626	-0.217438	HeH
																														ALL_499	2.32309	0.414879	HeH
																														ALL_665	-0.849468	-0.280073	DUX4-r
																														ALL_10	1.97559	0.735464	HeH
																														ALL_368	0.0615347	0.0609818	PAX5alt
																														ALL_566	-0.110046	0.395445	PAX5alt
																														ALL_858	-1.15957	0.034942	ETV6::RUNX1
																														ALL_1059	1.40748	0.629808	HeH
																														ALL_1139	-1.24365	1.52595	MEF2D-r
																														ALL_1014	-0.496203	-3.00571	ETV6::RUNX1
																														ALL_1168	-1.54293	-1.43165	ETV6::RUNX1
																														ALL_234	-0.939653	0.654335	TCF3::PBX1
																														ALL_226	-1.18329	2.24968	KMT2A-r
																														ALL_1137	-1.33566	1.74713	TCF3::PBX1
																														ALL_282	0.930946	0.887769	HeH
																														ALL_432	-0.586711	0.763568	PAX5alt
																														ALL_validation_05	2.31987	-0.199849	HeH
																														ALL_449	1.43699	0.642313	HeH
																														ALL_650	1.43712	0.502182	HeH
																														ALL_186	-1.24041	-0.884532	ETV6::RUNX1
																														ALL_440	-1.39418	-2.01158	ETV6::RUNX1
																														ALL_1227	-0.263031	-0.0877811	B-other
																														ALL_1118	-0.747389	1.04924	DUX4-r
																														ALL_89	-1.52285	-2.25955	ETV6::RUNX1
																														ALL_1393	-0.481016	-0.291655	B-other
																														ALL_1051	-1.27175	-1.38752	ETV6::RUNX1
																														ALL_996	-1.34656	1.47483	TCF3::PBX1
																														ALL_402	0.297564	1.81305	BCR::ABL1
																														ALL_955	-1.38302	-0.0028738	ETV6::RUNX1
																														ALL_808	-1.68044	1.35085	KMT2A-r
																														ALL_1119	-1.26086	-1.4563	ETV6::RUNX1
																														ALL_18	-1.44115	-1.54139	ETV6::RUNX1-like
																														ALL_400	-1.34971	-1.78596	ETV6::RUNX1
																														ALL_1287	0.139359	0.135409	B-other
																														ALL_933	-1.32433	-1.78813	ETV6::RUNX1
																														ALL_1373	1.82998	0.330505	HeH
																														ALL_529	0.472162	-0.163139	PAX5alt
																														ALL_524	2.65829	-0.145589	HeH
																														ALL_221	1.13376	0.944829	HeH
																														ALL_1326	0.326725	0.301734	HeH
																														ALL_956	2.69838	0.0876948	HeH
																														ALL_1342	-0.0491782	0.246142	B-other
																														ALL_1070	2.12296	0.347667	HeH
																														ALL_991	1.74337	0.375488	HeH
																														ALL_354	-1.48111	-1.81181	ETV6::RUNX1
																														ALL_352	-1.26054	-2.74685	ETV6::RUNX1
																														ALL_906	-1.55336	-1.95827	ETV6::RUNX1
																														ALL_652	2.01841	0.29382	HeH
																														ALL_1395	0.0929942	0.516557	B-other
																														ALL_168	-0.522201	1.51427	BCR::ABL1
																														ALL_1392	-0.0613817	0.0123111	HeH
																														ALL_1196	-0.596956	1.46237	hypodiploidy
																														ALL_749	-0.7171	0.992203	B-other
																														ALL_623	-1.4804	-2.69816	ETV6::RUNX1
																														ALL_459	2.75006	-0.0152151	HeH
																														ALL_1397	-0.0401334	-0.00598396	HeH
																														ALL_894	2.07929	0.171384	HeH
																														ALL_1078	2.04004	-0.235452	HeH
																														ALL_150	-1.6155	-1.74972	ETV6::RUNX1
																														ALL_1144	-1.48169	-2.29365	ETV6::RUNX1
																														ALL_1399	-0.284807	0.820745	B-other
																														ALL_1314	-0.149122	-0.0662772	BCR::ABL1
																														ALL_485	-0.827532	1.11084	PAX5alt
																														ALL_883	-1.75677	-1.70466	ETV6::RUNX1
																														ALL_1259	0.00214044	0.0640612	HeH
																														ALL_701	-1.16727	-1.8946	ETV6::RUNX1
																														ALL_706	0.136187	-2.66168	ETV6::RUNX1
																														ALL_26	-1.11358	-0.877852	ETV6::RUNX1
																														ALL_1200	-0.121412	-0.224973	HeH
																														ALL_1284	-1.04564	1.30327	B-other
																														ALL_299	-1.23222	-2.49778	ETV6::RUNX1
																														ALL_192	-1.74223	1.06114	DUX4-r
																														ALL_1016	1.78436	0.368162	HeH
																														ALL_1084	0.240199	0.0951806	PAX5alt
																														ALL_337	1.95294	0.0787566	ETV6::RUNX1
																														ALL_214	2.38799	0.0745649	HeH
																														ALL_966	-0.0360483	0.543371	B-other
																														ALL_96	-1.45072	-1.86901	ETV6::RUNX1
																														ALL_318	1.42025	-0.0291801	HeH
																														ALL_978	-0.429147	0.301936	KMT2A-r
																														ALL_262	-0.144358	0.935699	PAX5alt
																														ALL_411	-1.39287	1.43922	TCF3::PBX1
																														ALL_495	-1.20557	-1.69003	ETV6::RUNX1-like
																														ALL_210	1.4825	0.0162865	HeH
																														ALL_255	-1.19511	1.46889	TCF3::PBX1
																														ALL_621	-1.26805	0.57125	MEF2D-r
																														ALL_884	-0.267464	0.607632	BCR::ABL1-like
																														ALL_855	-0.914502	1.39163	PAX5alt
																														ALL_1291	-0.471504	-1.04396	B-other
																														ALL_341	1.7286	0.108592	HeH
																														ALL_1256	0.124469	-0.0363485	HeH
																														ALL_844	-1.77275	1.34841	DUX4-r
																														ALL_67	0.724322	1.2271	HeH
																														ALL_143	-1.12995	-1.2828	ETV6::RUNX1
																														ALL_927	1.69193	0.767345	HeH
																														ALL_12	-1.30978	0.882201	ETV6::RUNX1
																														ALL_101	-1.23008	-0.3033	ETV6::RUNX1
																														ALL_176	-1.72559	0.2599	DUX4-r
																														ALL_1398	0.0204999	-0.0147213	HeH
																														ALL_604	-0.268176	1.52002	ZNF384-r
																														ALL_423	0.905623	-0.242379	HeH
																														ALL_40	-1.38887	-1.03388	ETV6::RUNX1
																														ALL_23	-1.15535	-1.89554	ETV6::RUNX1
																														ALL_validation_25	-1.12421	-1.2367	ETV6::RUNX1
																														ALL_990	-0.0907492	2.20326	KMT2A-r
																														ALL_471	1.83152	0.248086	HeH
																														ALL_1273	0.637773	0.415343	B-other
																														ALL_15	-1.62118	-2.09919	ETV6::RUNX1
																														ALL_302	-0.666376	1.57246	KMT2A-r
																														ALL_109	-1.242	-2.53338	ETV6::RUNX1
																														ALL_1235	-0.403976	-0.195751	ETV6::RUNX1
																														ALL_555	0.943007	0.659546	HeH
																														ALL_39	0.576814	0.480464	B-other
																														ALL_599	-1.26146	1.75404	TCF3::PBX1
																														ALL_61	-1.06118	1.42803	ZNF384-r
																														ALL_1002	0.934756	0.446715	HeH
																														ALL_1112	-1.314	-2.45162	ETV6::RUNX1
																														ALL_1135	1.38922	0.27429	PAX5 P80R
																														ALL_750	0.0689001	1.44236	PAX5alt
																														ALL_541	-1.20975	-2.25629	ETV6::RUNX1
																														ALL_691	0.828171	0.30721	HeH
																														ALL_909	0.31495	0.461777	PAX5alt
																														ALL_148	-1.33911	1.53385	TCF3::PBX1
																														ALL_1202	0.30058	0.195005	HeH
																														ALL_1038	1.79714	0.306777	HeH
																														ALL_98	0.94919	0.841655	HeH
																														ALL_122	-1.39026	-1.75284	ETV6::RUNX1
																														ALL_1006	1.89578	-0.161411	B-other
																														ALL_45	2.56009	-0.424102	HeH
																														ALL_1024	-1.37015	-1.54601	ETV6::RUNX1
																														ALL_1007	1.37085	0.598511	HeH
																														ALL_1021	-0.883513	-1.34901	ETV6::RUNX1
																														ALL_365	1.56026	-0.336956	iAMP21
																														ALL_696	2.58671	-0.340708	HeH
																														ALL_907	-0.55857	0.785628	PAX5alt
																														ALL_1083	-0.271011	2.58449	KMT2A-r
																														ALL_364	-1.31755	-2.55071	ETV6::RUNX1
																														ALL_551	-1.52508	-2.07619	ETV6::RUNX1
																														ALL_363	-0.123113	0.0210881	BCR::ABL1
																														ALL_85	0.144103	0.829665	HeH
																														ALL_1156	1.46484	0.161595	HeH
																														ALL_487	-1.21545	-0.83937	ETV6::RUNX1-like
																														ALL_1039	-0.356133	0.900859	BCR::ABL1
																														ALL_validation_10	2.28985	0.374282	HeH
																														ALL_403	-0.953392	0.800095	PAX5alt
																														ALL_672	-0.904065	1.08279	DUX4-r
																														ALL_1270	0.116089	0.0233874	HeH
																														ALL_521	-0.605761	1.0841	PAX5alt
																														ALL_validation_14	1.41391	0.078048	HeH
																														ALL_685	-0.460739	0.719875	B-other
																														ALL_91	-1.25346	0.401822	ETV6::RUNX1
																														ALL_605	2.35421	-0.185968	HeH
																														ALL_960	1.86292	0.368505	HeH
																														ALL_126	-0.0245747	0.649602	PAX5 P80R
																														ALL_612	-1.02015	-1.98828	ETV6::RUNX1
																														ALL_47	1.26659	0.0936768	HeH
																														ALL_1244	-0.176622	0.300424	B-other
																														ALL_923	1.66609	0.30055	B-other
																														ALL_707	-0.397046	0.934913	PAX5alt
																														ALL_462	1.22933	0.409295	HeH
																														ALL_77	0.936371	0.351192	HeH
																														ALL_366	-1.43513	0.967631	DUX4-r
																														ALL_663	-0.260927	2.92873	KMT2A-r
																														ALL_1116	-0.0939737	1.96972	KMT2A-r
																														ALL_342	-0.108333	1.08744	KMT2A-r
																														ALL_49	1.68557	0.553682	HeH
																														KSALL50	-0.430577	0.25725	iAMP21
																														ALL_1030	-1.24292	-1.31563	ETV6::RUNX1
																														ALL_1198	-1.05865	1.59437	hypodiploidy
																														ALL_1298	-0.621487	-0.394482	B-other
																														ALL_validation_18	0.589037	0.885995	HeH
																														KSALL34	-0.242894	0.721854	PAX5alt
																														ALL_473	-0.954001	1.5612	B-other
																														ALL_1264	0.0362145	-0.239402	ETV6::RUNX1
																														ALL_215	-0.830557	1.22876	TCF3::PBX1
																														ALL_860	-1.01353	-2.39904	ETV6::RUNX1
																														ALL_1350	0.449133	0.470335	B-other
																														ALL_745	-0.946939	0.0493317	DUX4-r
																														ALL_1302	-0.132802	-0.0188055	HeH
																														ALL_1240	-0.277708	-0.0174846	B-other
																														ALL_65	0.314378	0.384174	BCR::ABL1-like
																														ALL_118	2.32838	0.0623451	HeH
																														ALL_1033	-0.0983534	1.19409	B-other
																														ALL_1331	0.353315	0.41699	HeH
																														ALL_634	-1.07935	1.60853	TCF3::PBX1
																														ALL_1085	-1.2651	-2.55532	ETV6::RUNX1
																														ALL_1274	0.455268	0.321392	B-other
																														ALL_319	0.0470648	1.28126	ZNF384-r
																														ALL_238	-1.18885	-1.04981	ETV6::RUNX1
																														ALL_31	1.58753	0.205674	HeH
																														ALL_177	-1.36363	-2.22921	ETV6::RUNX1
																														ALL_1223	-0.144969	-0.211688	B-other
																														ALL_1036	-0.150461	1.12898	HeH
																														ALL_401	-0.430811	0.697816	PAX5alt
																														ALL_1228	0.0381858	0.388104	B-other
																														ALL_468	-0.712389	1.13435	DUX4-r
																														ALL_784	1.04606	0.561045	HeH
																														ALL_667	-0.499505	1.19685	BCR::ABL1
																														ALL_120	-0.885945	0.947193	MEF2D-r
																														ALL_938	-1.17196	1.54452	TCF3::PBX1
																														ALL_1061	-0.319642	1.1637	PAX5alt
																														ALL_415	-1.38196	1.09172	DUX4-r
																														ALL_532	1.06237	-0.752243	iAMP21
																														ALL_676	-1.31486	-1.55566	ETV6::RUNX1
																														ALL_validation_11	1.82836	0.103817	HeH
																														ALL_1294	0.711533	-0.0324619	B-other
																														ALL_281	-1.02297	0.98451	B-other
																														ALL_1351	0.175608	0.112683	HeH
																														ALL_443	0.347051	0.650096	HeH
																														ALL_127	2.18724	-0.231267	HeH
																														ALL_170	2.65402	-0.200384	HeH
																														ALL_867	-0.804717	-1.13298	ETV6::RUNX1
																														ALL_1166	2.51932	-0.511528	HeH
																														ALL_136	-1.3143	0.933521	B-other
																														ALL_678	-1.29458	-1.96385	ETV6::RUNX1
																														ALL_validation_26	-1.29534	-1.96202	ETV6::RUNX1
																														ALL_1354	0.34095	0.420255	BCR::ABL1
																														ALL_660	-1.12597	-2.12255	ETV6::RUNX1
																														ALL_500	-1.32772	-1.02329	ETV6::RUNX1
																														ALL_1394	-0.0547258	-0.0554333	HeH
																														ALL_validation_22	-0.626557	-2.38671	ETV6::RUNX1
																														ALL_1067	0.0389477	0.839907	HeH
																														ALL_validation_08	2.62731	-0.0131228	HeH
																														ALL_1320	0.334883	0.240344	HeH
																														ALL_397	-0.233573	-0.24255	B-other
																														ALL_228	-1.37264	0.0464889	ETV6::RUNX1
																														ALL_305	-1.46143	-1.87031	ETV6::RUNX1
																														ALL_163	-0.718856	1.2281	BCR::ABL1-like
																														ALL_322	-1.41277	-2.51655	ETV6::RUNX1
																														ALL_754	2.55664	0.116335	HeH
																														ALL_1060	-0.969881	-2.3778	ETV6::RUNX1
																														ALL_339	-1.11693	1.34165	TCF3::PBX1
																														ALL_852	2.21052	0.506532	HeH
																														ALL_1042	-1.2087	0.8302	ETV6::RUNX1
																														ALL_317	0.756307	-1.01576	iAMP21
																														ALL_598	-0.987753	-2.6184	ETV6::RUNX1
																														ALL_52	-0.662657	1.51733	ZNF384-r
																														ALL_1209	-0.239714	-0.404506	B-other
																														ALL_758	-1.41003	-2.12099	ETV6::RUNX1
																														ALL_17	-0.432773	2.20752	KMT2A-r
																														ALL_496	-0.168695	2.37409	KMT2A-r
																														ALL_578	-1.82677	-2.48771	ETV6::RUNX1
																														ALL_1271	-0.0618978	-0.0839264	HeH
																														ALL_207	-0.351926	0.478402	BCR::ABL1
																														ALL_239	0.910453	0.732205	HeH
																														ALL_542	-0.422356	1.22298	PAX5alt
																														ALL_492	1.65251	0.424955	HeH
																														ALL_1125	-1.36277	-2.80308	ETV6::RUNX1
																														ALL_1344	0.0996677	0.201839	B-other
																														ALL_637	1.95058	0.598226	HeH
																														ALL_250	-1.00465	-3.03908	ETV6::RUNX1
																														ALL_1335	-0.138733	0.0940198	ETV6::RUNX1
																														ALL_1384	0.175955	0.783887	B-other
																														ALL_190	1.86851	0.299713	HeH
																														ALL_724	2.43394	0.323097	HeH
																														ALL_399	-0.487227	0.134549	BCR::ABL1-like
																														ALL_723	-1.14378	-2.0798	ETV6::RUNX1
																														ALL_298	-0.533833	0.969176	PAX5alt
																														ALL_568	-0.54362	1.68747	ZNF384-r
																														ALL_447	1.57484	0.480912	HeH
																														ALL_validation_15	1.79707	0.492044	HeH
																														ALL_7	0.548259	0.475617	BCR::ABL1
																														ALL_1224	-0.393854	-0.127673	B-other
																														ALL_55	-1.52859	-2.12572	ETV6::RUNX1
																														ALL_565	2.02122	0.664775	HeH
																														ALL_1012	-1.4372	-2.49127	ETV6::RUNX1
																														ALL_68	3.01938	-0.269599	HeH
																														ALL_153	-1.14018	0.145182	ETV6::RUNX1
																														ALL_22	-1.26676	1.85981	hypodiploidy
																														ALL_271	-1.11261	-0.868423	ETV6::RUNX1
																														ALL_257	-1.20794	-0.451367	ZNF384-r
																														ALL_validation_39	-1.72351	0.809298	DUX4-r
																														ALL_1285	-0.0652688	-0.0438694	ETV6::RUNX1
																														ALL_456	-1.34496	0.508989	DUX4-r
																														ALL_1143	-1.41316	-2.0576	ETV6::RUNX1
																														ALL_1292	0.990273	0.456839	B-other
																														ALL_294	-1.43059	-1.59971	ETV6::RUNX1
																														ALL_1044	-1.12145	1.58157	KMT2A-r
																														ALL_444	-1.17098	-2.28461	ETV6::RUNX1
																														ALL_84	-1.336	-2.53307	ETV6::RUNX1
																														ALL_1313	-0.168133	-0.19962	ETV6::RUNX1
																														ALL_936	-1.27255	0.670734	ETV6::RUNX1
																														ALL_944	1.24847	-0.693642	iAMP21
																														ALL_249	-0.837324	-2.80552	ETV6::RUNX1
																														ALL_48	2.23093	0.316838	HeH
																														ALL_976	-0.524825	0.857635	BCR::ABL1-like
																														ALL_validation_34	-1.19442	-1.89893	ETV6::RUNX1
																														ALL_588	-1.47909	-2.45355	ETV6::RUNX1
																														ALL_325	0.616179	-0.0211016	B-other
																														ALL_1146	-1.04363	-2.29828	ETV6::RUNX1
																														ALL_323	2.26203	0.472616	HeH
																														ALL_1045	1.46589	0.25751	HeH
																														ALL_683	-1.11974	1.49716	TCF3::PBX1
																														ALL_882	0.0560557	0.303199	PAX5alt
																														ALL_83	0.23813	1.01915	B-other
																														ALL_409	-0.0702114	1.02593	B-other
																														ALL_103	-0.136234	2.62467	KMT2A-r
																														ALL_1404	0.41589	-0.0827046	HeH
																														ALL_1382	0.409958	0.345096	HeH
																														ALL_390	-1.9114	0.61271	DUX4-r
																														ALL_304	0.419962	0.550049	PAX5alt
																														ALL_1225	-0.116529	-0.0280232	B-other
																														ALL_19	-1.39178	-1.71649	ETV6::RUNX1
																														ALL_1032	-1.6442	-2.03336	ETV6::RUNX1
																														ALL_1263	-0.0325577	0.147382	B-other
																														ALL_1075	2.67288	-0.531435	HeH
																														ALL_472	2.66997	-0.157199	HeH
																														ALL_260	-0.133211	0.605528	BCR::ABL1-like
																														ALL_1372	2.27433	0.224356	HeH
																														ALL_391	-0.117407	0.79402	PAX5alt
																														ALL_1129	2.64752	-0.253298	HeH
																														ALL_644	0.424273	0.865644	PAX5 P80R
																														ALL_277	0.955773	0.791095	HeH
																														ALL_1157	2.07509	-0.192033	HeH
																														ALL_842	-1.22288	0.517644	DUX4-r
																														ALL_324	1.31774	-0.755068	iAMP21
																														ALL_880	-0.377569	2.69089	KMT2A-r
																														ALL_645	-1.53173	-2.31346	ETV6::RUNX1
																														ALL_validation_28	-1.33265	-1.63139	ETV6::RUNX1
																														ALL_864	1.65616	0.64538	HeH
																														ALL_582	-1.44582	-1.82638	ETV6::RUNX1
																														ALL_35	1.45833	0.0578764	HeH
																														ALL_validation_24	-1.06257	-1.94209	ETV6::RUNX1
																														ALL_1218	-0.363085	-0.29876	B-other
																														ALL_453	1.55492	0.123351	iAMP21
																														ALL_1127	-1.18019	0.239384	DUX4-r
																														ALL_1132	-1.10179	1.62713	TCF3::PBX1
																														ALL_128	-0.295227	0.334981	B-other
																														ALL_376	2.45211	0.094218	HeH
																														ALL_1056	-1.13698	0.603434	MEF2D-r
																														ALL_577	-0.934941	2.30305	KMT2A-r
																														ALL_1064	0.812335	0.899816	HeH
																														ALL_849	-0.928041	1.60345	KMT2A-r
																														ALL_561	-1.09531	-2.95246	ETV6::RUNX1
																														ALL_731	-1.26193	-0.283735	ETV6::RUNX1
																														ALL_44	0.111057	0.97715	HeH
																														ALL_93	-1.26157	-1.42129	ETV6::RUNX1
																														ALL_132	-1.2931	-1.19889	ETV6::RUNX1
																														ALL_validation_19	0.368859	0.34613	HeH
																														ALL_386	-0.998565	-2.15867	ETV6::RUNX1
																														ALL_327	0.40246	0.42004	PAX5alt
																														ALL_21	-1.20342	-0.0551174	ETV6::RUNX1
																														ALL_671	-1.1395	-1.99008	ETV6::RUNX1
																														ALL_1031	0.0879724	1.09932	BCR::ABL1-like
																														ALL_1241	0.337581	0.0860365	HeH
																														ALL_910	-1.08654	0.320399	B-other
																														ALL_940	1.7837	0.388515	HeH
																														ALL_106	-1.00039	-0.828871	ETV6::RUNX1-like
																														ALL_1013	-1.17966	-0.994723	ETV6::RUNX1
																														ALL_252	1.97366	0.515358	HeH
																														ALL_1246	-0.0593947	-0.0454734	B-other
																														ALL_11	-1.57162	-0.72001	ETV6::RUNX1-like
																														ALL_430	-1.55578	-2.17449	ETV6::RUNX1
																														ALL_1131	-0.742107	0.661368	DUX4-r
																														ALL_625	-0.964226	-2.83456	ETV6::RUNX1
																														ALL_1109	0.0282862	0.491937	PAX5alt
																														ALL_448	-1.30477	-2.20635	ETV6::RUNX1
																														ALL_1092	-0.531474	-1.37021	ETV6::RUNX1-like
																														ALL_1288	1.70645	0.226639	HeH
																														ALL_1128	-0.926472	1.07723	MEF2D-r
																														ALL_320	-0.711293	-2.62878	ETV6::RUNX1
																														ALL_373	0.246883	-0.20221	PAX5alt
																														ALL_1236	-0.0508555	-0.107699	HeH
																														ALL_377	-1.16212	1.64829	B-other
																														ALL_1077	-1.77157	-2.42256	ETV6::RUNX1
																														ALL_972	-1.30215	-2.5489	ETV6::RUNX1
																														ALL_191	-0.774561	2.46036	KMT2A-r
																														ALL_926	-0.573014	-1.39006	ETV6::RUNX1-like
																														ALL_97	2.78668	0.297552	HeH
																														ALL_203	0.921344	0.354121	HeH
																														ALL_531	-0.448994	1.3318	BCR::ABL1
																														ALL_86	0.64369	1.0019	HeH
																														ALL_1371	-0.131281	-0.0267895	B-other
																														ALL_879	1.55056	0.486622	HeH
																														ALL_172	0.186853	0.361745	iAMP21
																														ALL_1381	-1.16403	-1.40316	ETV6::RUNX1
																														ALL_1104	-1.22666	-1.43979	ETV6::RUNX1
																														ALL_560	-1.17491	1.37918	TCF3::PBX1
																														ALL_1296	-1.17655	1.02954	B-other
																														ALL_235	2.14306	0.693793	HeH
																														ALL_905	-1.15927	0.310501	ETV6::RUNX1
																														ALL_379	0.459794	1.16188	PAX5alt
																														ALL_1233	-0.17568	0.246735	B-other
																														ALL_16	-0.650728	2.38489	KMT2A-r
																														ALL_1008	0.282885	0.956214	HeH
																														ALL_313	-1.22317	1.02849	PAX5alt
																														ALL_668	2.71607	-0.131079	HeH
																														ALL_1186	-0.96481	-2.4698	ETV6::RUNX1
																														ALL_5	-0.535049	2.36362	KMT2A-r
																														ALL_881	-1.38977	-0.721752	ETV6::RUNX1
																														ALL_1252	2.00562	-0.0450084	HeH
																														ALL_689	2.27351	-0.118042	HeH
																														ALL_747	-1.06599	1.19681	PAX5alt
																														ALL_489	0.606165	-0.309692	iAMP21
																														ALL_512	-1.30853	-1.6395	ETV6::RUNX1
																														ALL_1188	1.67516	-0.0534523	HeH
																														ALL_674	-0.435358	0.551218	BCR::ABL1-like
																														ALL_581	-1.09988	-1.83826	ETV6::RUNX1
																														ALL_1333	-0.118093	-0.00820456	HeH
																														ALL_1177	2.10807	0.583955	HeH
																														ALL_1247	0.588183	-0.154631	B-other
																														ALL_346	-1.27048	-0.439915	ETV6::RUNX1
																														ALL_1053	2.08861	0.268922	HeH
																														ALL_1245	2.72481	0.0697225	HeH
																														ALL_380	1.352	0.261898	HeH
																														ALL_1242	-0.386175	0.0113471	B-other
																														ALL_validation_32	-1.50504	-2.28404	ETV6::RUNX1
																														ALL_1277	-0.139571	1.05545	HeH
																														ALL_722	-1.30023	-1.22481	ETV6::RUNX1
																														ALL_389	2.83087	0.307364	HeH
																														ALL_631	-0.539766	0.466151	BCR::ABL1-like
																														ALL_1310	-0.005615	0.139811	B-other
																														ALL_1374	2.68926	0.162451	HeH
																														ALL_125	2.25694	-0.376388	HeH
																														ALL_208	-1.33401	-2.10666	ETV6::RUNX1
																														ALL_943	-1.24602	-1.87253	ETV6::RUNX1
																														ALL_validation_35	-1.19397	-0.424285	ETV6::RUNX1
																														ALL_733	1.68225	-0.212431	HeH
																														ALL_843	-0.737325	-0.189268	B-other
																														ALL_1063	-0.494131	2.97451	KMT2A-r
																														ALL_1028	2.37024	0.450461	HeH
																														ALL_370	2.60519	-0.311069	HeH
																														ALL_395	-0.784355	-0.286317	ETV6::RUNX1-like
																														ALL_8	-0.629025	1.63921	ZNF384-r
																														ALL_1152	-1.18509	1.92861	TCF3::PBX1
																														ALL_336	-1.65204	-2.34748	ETV6::RUNX1
																														ALL_1159	1.81869	-0.564853	low HeH
																														ALL_1173	0.0804502	0.903898	B-other
																														ALL_586	-0.834152	-2.9499	ETV6::RUNX1
																														ALL_111	2.7619	0.153121	HeH
																														ALL_309	-1.42007	-2.11731	ETV6::RUNX1
																														ALL_900	-0.706373	0.827413	BCR::ABL1
																														ALL_1216	0.0986731	-0.165187	B-other
																														ALL_1406	-0.122604	-0.160304	TCF3::PBX1
																														ALL_474	2.66454	-0.0657865	HeH
																														ALL_595	0.0461915	1.20908	ZNF384-r
																														ALL_681	-1.30862	-1.67047	ETV6::RUNX1
																														ALL_1389	2.52722	-0.0716665	HeH
																														ALL_1043	-0.453552	0.818162	PAX5alt
																														ALL_564	1.27162	-0.637618	iAMP21
																														ALL_validation_33	-1.4691	-2.39797	ETV6::RUNX1
																														ALL_1386	1.67291	0.268127	HeH
																														ALL_1293	-0.143951	-0.133502	B-other
																														ALL_1099	-0.724773	0.789123	B-other
																														ALL_651	0.105405	0.778143	KMT2A-r
																														ALL_1379	-1.29214	-1.93663	B-other
																														ALL_1180	-1.4625	-2.72016	ETV6::RUNX1
																														ALL_622	-0.399604	1.66568	ZNF384-r
																														ALL_256	1.63898	0.83681	HeH
																														ALL_510	-1.38122	-1.76747	ETV6::RUNX1
																														ALL_129	-0.236726	1.22668	HeH
																														ALL_550	-1.63677	-2.35494	ETV6::RUNX1
																														ALL_713	1.51831	-0.715245	low HeH
																														ALL_950	1.68089	-1.3434	HeH
																														ALL_1368	0.0653282	0.0226979	HeH
																														ALL_160	-0.270458	-0.380248	BCR::ABL1-like
																														ALL_410	-0.179805	0.976956	PAX5 P80R
																														ALL_1174	0.558095	0.998758	HeH
																														ALL_validation_07	2.27563	0.49401	HeH
																														ALL_682	2.31842	-0.311465	HeH
																														ALL_539	-0.648832	0.109595	BCR::ABL1-like
																														ALL_931	1.59814	-0.498817	low HeH
																														ALL_202	-0.570513	2.22062	KMT2A-r
																														ALL_validation_13	2.11029	0.173902	HeH
																														ALL_971	-1.32773	-1.21741	ETV6::RUNX1
																														ALL_576	1.87419	0.372063	HeH
																														ALL_82	-1.43624	-1.33169	ETV6::RUNX1
																														ALL_1020	-1.37273	-1.33833	ETV6::RUNX1
																														ALL_899	-0.0407017	0.88436	PAX5alt
																														ALL_268	-0.0947883	0.688872	PAX5alt
																														ALL_977	-1.25874	-0.709148	ETV6::RUNX1
																														ALL_446	-1.10055	-1.08357	ETV6::RUNX1
																														ALL_636	-1.06042	-1.80517	ETV6::RUNX1
																														ALL_898	2.5301	0.220599	HeH
																														ALL_1390	-0.669891	0.231925	B-other
																														ALL_958	-1.5083	-0.617293	ETV6::RUNX1
																														ALL_916	-1.50048	-2.62193	ETV6::RUNX1
																														ALL_585	-1.54645	-2.28808	ETV6::RUNX1
																														ALL_878	0.0613551	0.62993	B-other
																														ALL_1185	1.70662	-0.68621	iAMP21
																														ALL_675	-0.47009	2.88956	KMT2A-r
																														ALL_619	-0.463915	0.971761	PAX5alt
																														ALL_506	-1.10156	1.46923	TCF3::PBX1
																														ALL_1183	1.78229	0.38905	HeH
																														ALL_1176	-0.606092	2.48641	KMT2A-r
																														ALL_1187	-0.45973	0.529029	PAX5alt
																														ALL_315	2.35868	-0.287262	HeH
																														ALL_194	0.0945961	-0.257872	BCR::ABL1
																														ALL_1396	0.441862	0.729439	B-other
																														ALL_427	1.40463	0.260383	HeH
																														ALL_1366	-1.35145	-1.45718	B-other
																														ALL_1147	-1.24554	-2.52008	ETV6::RUNX1
																														ALL_70	1.84242	0.252579	HeH
																														ALL_validation_06	2.35786	-0.287567	HeH
																														ALL_14	-0.2204	0.590207	HeH
																														ALL_155	2.27591	0.115796	HeH
																														ALL_181	-1.31011	-2.06618	ETV6::RUNX1
																														ALL_1069	-1.35006	0.364048	ETV6::RUNX1
																														ALL_1178	-0.204219	1.00542	ZNF384-r
																														ALL_738	0.41114	1.01897	PAX5alt
																														ALL_887	-1.35356	-1.97859	ETV6::RUNX1
																														ALL_1362	2.17435	0.323461	HeH
																														ALL_611	2.39172	-0.417415	HeH
																														ALL_1189	-1.2484	1.66175	TCF3::PBX1
																														ALL_1079	1.67205	-0.364014	HeH
																														ALL_467	2.70197	-0.263771	HeH
																														ALL_640	1.79295	0.628164	HeH
																														ALL_1086	-0.313871	1.68009	ZNF384-r
																														ALL_13	0.0754564	1.30564	HeH
																														ALL_494	0.0314863	0.439159	PAX5alt
																														ALL_569	-1.15024	0.820217	DUX4-r
																														ALL_validation_17	1.4781	-0.0115076	HeH
																														ALL_308	-0.509057	0.712892	B-other
																														ALL_503	2.68541	0.180975	HeH
																														ALL_501	-1.38214	1.48605	DUX4-r
																														ALL_421	0.797322	0.614857	B-other
																														ALL_269	-1.44458	-2.50216	ETV6::RUNX1
																														ALL_1151	1.53007	0.550369	HeH
																														ALL_398	-1.37584	-0.860599	ETV6::RUNX1
																														ALL_717	-0.0312505	0.523891	PAX5alt
																														ALL_25	-1.21514	-0.294143	ETV6::RUNX1-like
																														ALL_229	-1.29271	1.60811	TCF3::PBX1
																														ALL_193	0.87384	1.00356	HeH
																														ALL_174	-1.21341	-2.42584	ETV6::RUNX1
																														ALL_739	-1.18733	-1.43157	ETV6::RUNX1
																														ALL_validation_31	-1.28252	-2.02195	ETV6::RUNX1
																														ALL_476	2.67523	0.430714	HeH
																														ALL_526	-0.148116	0.0413286	PAX5alt
																														ALL_961	2.34206	0.195997	HeH
																														ALL_941	-0.0421533	0.481837	ZNF384-r
																														ALL_616	-1.098	-2.31024	ETV6::RUNX1
																														ALL_596	-0.960067	1.95039	B-other
																														ALL_664	-1.65421	-2.12944	ETV6::RUNX1
																														ALL_488	-1.28291	-3.07508	ETV6::RUNX1
																														ALL_508	0.634497	0.578113	HeH
																														ALL_695	-1.06313	-2.53342	ETV6::RUNX1
																														ALL_validation_16	1.86412	0.160602	HeH
																														ALL_1409	0.646806	0.200662	HeH
																														ALL_431	-1.30598	-2.303	ETV6::RUNX1
																														ALL_1230	0.224739	0.14468	B-other
																														ALL_609	-0.662938	-1.70531	ETV6::RUNX1
																														ALL_1299	0.253305	-0.222738	ETV6::RUNX1
																														ALL_343	1.64972	0.265572	HeH
																														ALL_737	2.49183	0.322338	HeH
																														ALL_1289	-1.14157	1.3263	B-other
																														ALL_992	2.54106	-0.16869	HeH
																														ALL_157	-0.362397	2.21835	KMT2A-r
																														ALL_1405	0.490307	0.0184672	HeH
																														ALL_137	-1.07491	-0.421351	ETV6::RUNX1
																														ALL_1269	0.361643	0.225359	B-other
																														ALL_429	-1.27504	1.95449	TCF3::PBX1
																														ALL_584	-0.80253	-1.60131	ETV6::RUNX1-like
																														ALL_921	-0.827156	2.56887	KMT2A-r
																														ALL_505	-0.20312	0.886906	BCR::ABL1
																														ALL_1341	-0.0328654	-0.249094	HeH
																														ALL_716	-1.24759	-0.703246	ETV6::RUNX1
																														ALL_662	-1.51983	-2.91815	ETV6::RUNX1
																														ALL_937	-1.2117	-1.3714	ETV6::RUNX1
																														ALL_1243	-1.07292	1.40413	B-other
																														ALL_349	1.16838	0.139606	HeH
																														ALL_1303	0.0171368	0.021325	HeH
																														ALL_1	1.69503	-0.0383331	HeH
																														ALL_273	2.06292	0.187818	HeH
																														ALL_206	2.05052	-0.0245452	HeH
																														ALL_853	0.596851	-0.930428	iAMP21
																														ALL_1316	0.279881	0.110646	ETV6::RUNX1
																														ALL_1305	-0.107663	0.528199	B-other
																														ALL_1022	0.95786	0.294448	HeH
																														ALL_1140	2.16747	-0.078281	HeH
																														ALL_1401	-0.175655	0.296872	KMT2A-r
																														ALL_452	-0.117629	1.306	PAX5alt
																														ALL_183	-0.990087	1.59973	B-other
																														ALL_1134	-1.22216	-2.02418	ETV6::RUNX1
																														ALL_1234	0.00711173	-0.331079	B-other
																														ALL_470	0.440173	0.43446	BCR::ABL1-like
																														ALL_344	1.84145	0.135747	HeH
																														ALL_1035	1.69661	0.662252	HeH
																														ALL_1275	-0.213681	0.147496	B-other
																														ALL_1231	-0.071344	-0.194315	B-other
																														ALL_557	-1.55693	0.874157	DUX4-r
																														ALL_78	-1.32974	-2.06244	ETV6::RUNX1
																														ALL_1204	0.00829752	0.375814	B-other
																														ALL_1172	-1.60727	-2.48478	ETV6::RUNX1
																														ALL_119	1.69747	-0.221731	HeH
																														ALL_740	-0.497792	0.89711	PAX5alt
																														ALL_975	0.235766	1.09511	PAX5alt
																														ALL_967	-0.0537358	0.362212	PAX5alt
																														ALL_1267	0.285555	0.115165	B-other
																														ALL_1357	0.318875	0.909884	B-other
																														ALL_1349	-0.739235	-1.88731	ETV6::RUNX1
																														ALL_912	2.13836	0.213596	HeH
																														ALL_382	2.40032	-0.402718	HeH
																														ALL_1281	-1.22978	0.54814	ETV6::RUNX1
																														ALL_validation_23	-0.739749	-1.20083	ETV6::RUNX1
																														ALL_698	-1.33772	-2.06204	ETV6::RUNX1
																														ALL_486	1.98558	0.349522	HeH
																														ALL_1192	-1.33493	-2.02302	ETV6::RUNX1
																														ALL_Validation_20	-0.413857	0.890974	NUTM1-r
																														ALL_408	1.63039	0.119757	HeH
																														ALL_983	-1.44988	-0.462173	ETV6::RUNX1
																														ALL_986	-0.144016	0.870205	PAX5alt
																														ALL_458	-1.61624	-2.56416	ETV6::RUNX1
																														ALL_1117	2.42363	0.193445	HeH
																														ALL_1040	2.089	-0.305779	HeH
																														ALL_1332	0.307194	-0.197745	HeH
																														ALL_196	-1.48251	-1.93289	HeH
																														ALL_709	-1.49866	-1.65123	ETV6::RUNX1
																														ALL_697	-1.38219	-1.71751	ETV6::RUNX1
																														ALL_601	-0.781277	1.21022	B-other
																														ALL_702	-0.214865	1.1257	BCR::ABL1
																														ALL_1400	-0.0700424	0.109115	ETV6::RUNX1
																														ALL_848	1.93432	0.492599	HeH
																														ALL_436	1.71585	0.640479	HeH
																														ALL_988	0.0760702	0.290923	BCR::ABL1-like
																														ALL_validation_30	-1.45842	-2.29213	ETV6::RUNX1
																														ALL_1346	0.0776489	-0.000845257	ETV6::RUNX1
																														ALL_222	-1.43702	-2.42618	ETV6::RUNX1
																														ALL_330	-1.45466	-2.75317	ETV6::RUNX1
																														ALL_1219	-0.358838	0.0140885	B-other
																														ALL_33	1.20449	0.636701	HeH
																														ALL_1080	1.34287	0.479886	HeH
																														ALL_693	-0.237005	0.65302	ZNF384-r
																														ALL_1380	-0.93958	-2.93874	ETV6::RUNX1
																														ALL_755	-1.06833	0.17808	ETV6::RUNX1
																														ALL_112	-1.14574	-1.26335	ETV6::RUNX1
																														ALL_700	1.90767	0.395697	HeH
																														ALL_34	1.65128	0.269056	HeH
																														ALL_1018	-1.09087	1.67297	TCF3::PBX1
																														ALL_1388	-1.23611	0.396719	ETV6::RUNX1
																														ALL_915	-1.38461	0.619883	ETV6::RUNX1
																														ALL_535	2.71585	-0.113978	HeH
																														ALL_635	2.68263	0.0570283	HeH
																														ALL_562	-1.07109	1.367	TCF3::PBX1
																														ALL_712	-1.59869	-1.56059	ETV6::RUNX1
																														ALL_251	-1.38845	-2.22523	ETV6::RUNX1
																														ALL_1158	-1.27825	-2.39372	ETV6::RUNX1
																														ALL_1154	-0.375892	1.28118	PAX5alt
																														ALL_1071	-1.28062	-1.90833	ETV6::RUNX1
																														ALL_76	2.02135	-0.489987	iAMP21
																														ALL_752	2.41851	0.218223	HeH
																														ALL_1190	0.73806	-1.39104	iAMP21
																														ALL_963	-1.65291	-1.88146	ETV6::RUNX1
																														ALL_981	-1.41947	-2.05635	ETV6::RUNX1
																														ALL_1317	-0.199183	-0.162194	ETV6::RUNX1
																														ALL_355	1.93235	0.613671	HeH
																														ALL_99	2.11866	-0.0542505	HeH
																														ALL_73	-1.38868	-1.11649	ETV6::RUNX1
																														ALL_1383	1.70952	0.340814	ETV6::RUNX1
																														ALL_182	-0.0179092	1.39184	ZNF384-r
																														ALL_872	2.03738	0.945661	HeH
																														ALL_1391	0.239564	0.836194	HeH
																														ALL_1355	0.6895	0.608755	HeH
																														ALL_1339	0.0748402	0.0858594	HeH
																														ALL_1226	-0.290323	-0.271974	B-other
																														ALL_50	-1.23375	1.59676	TCF3::PBX1
																														ALL_1377	-0.00961485	0.0835563	ETV6::RUNX1
																														ALL_57	2.26755	-0.38688	HeH
																														ALL_1130	0.0872521	1.10745	HeH
																														ALL_1306	0.152198	0.029939	B-other
																														ALL_284	-1.22839	-1.31046	ETV6::RUNX1
																														ALL_460	-0.106207	0.22746	PAX5alt
																														ALL_746	1.76743	0.0963537	HeH
																														ALL_1248	0.0321205	-0.0957436	B-other
																														ALL_1363	-0.243334	-0.0418313	B-other
																														ALL_301	-1.56507	-2.21032	ETV6::RUNX1
																														ALL_1074	1.9209	-0.0796861	HeH
																														ALL_1258	0.017225	-0.00444048	B-other
																														ALL_75	-0.735137	1.16274	PAX5alt
																														ALL_763	-0.848174	1.34526	NUTM1-r
																														ALL_1114	-0.559762	1.16916	B-other
																														ALL_422	-1.21443	0.546438	DUX4-r
																														ALL_523	-0.607794	0.603938	BCR::ABL1-like
																														ALL_162	3.14028	0.142406	HeH
																														ALL_1167	2.06844	0.114442	HeH
																														ALL_1052	-1.40352	0.564788	ETV6::RUNX1
																														ALL_751	2.61146	0.150684	HeH
																														ALL_259	-0.662245	-1.62314	ETV6::RUNX1-like
																														ALL_1046	0.577918	1.07524	HeH
																														ALL_329	2.64737	-0.0658916	HeH
																														ALL_1311	0.27163	0.193072	B-other
																														ALL_1097	-0.215456	0.108926	PAX5alt
																														ALL_1081	-1.10156	1.35029	TCF3::PBX1
																														ALL_841	-0.324374	1.26853	ZNF384-r
																														ALL_1000	-0.801797	1.23787	DUX4-r
																														ALL_1353	0.366946	0.4712	HeH
																														ALL_690rep1	-1.45168	-2.50468	ETV6::RUNX1
																														ALL_673	-1.35045	-0.596478	ETV6::RUNX1
																														ALL_1089	-0.352747	0.547728	PAX5alt
																														ALL_383	1.31271	0.0324886	B-other
																														ALL_1133	-1.32535	-0.425909	ETV6::RUNX1
																														ALL_140	-1.28297	0.929766	DUX4-r
																														ALL_416	-1.47972	2.07299	hypodiploidy
																														ALL_247	2.6623	-0.091097	HeH
																														ALL_1268	-0.0994297	-0.156881	HeH
																														ALL_validation_38	-1.29345	1.7027	TCF3::PBX1
																														ALL_593	-0.421462	2.44709	KMT2A-r
																														ALL_998	-1.38277	-0.277804	ETV6::RUNX1
																														ALL_618	-1.1865	-1.91618	ETV6::RUNX1
																														ALL_714	1.64499	0.0351738	hypodiploidy
																														ALL_1352	2.15983	0.320278	HeH
																														ALL_224	2.74987	-0.0883671	HeH
																														ALL_1309	-0.0173878	-0.0201925	HeH
																														ALL_151	0.799354	-0.077326	iAMP21
																														ALL_989	-0.86053	-0.131806	ETV6::RUNX1
																														ALL_445	-0.0347666	0.643616	BCR::ABL1
																														ALL_4	-0.271651	0.762861	PAX5alt
																														ALL_922	-1.75326	-1.8155	ETV6::RUNX1
																														ALL_888	-0.384199	0.858427	NUTM1-r
																														ALL_1150	-0.338678	0.148533	PAX5alt
																														ALL_534	-0.0827843	2.6802	KMT2A-r
																														ALL_1297	0.428374	-0.00241116	HeH
																														ALL_369	0.380106	0.792689	BCR::ABL1
																														ALL_1179	-0.285206	0.594589	B-other
																														ALL_95	-0.82528	1.1982	BCR::ABL1-like
																														ALL_856	0.0399081	2.5229	KMT2A-r
																														ALL_661	0.270452	0.930081	PAX5 P80R
																														ALL_760	-1.39337	-1.9688	ETV6::RUNX1
																														ALL_1410	0.0393523	-0.028019	HeH
																														ALL_757	-0.603108	1.24002	PAX5alt
																														ALL_384	-1.21822	-2.17193	ETV6::RUNX1
																														ALL_314	3.00349	-0.017858	HeH
																														ALL_914	0.272095	0.710883	PAX5alt
																														ALL_1321	0.133208	0.139306	B-other
																														ALL_567	-1.33048	-2.7078	ETV6::RUNX1
																														ALL_952	-1.20118	0.102145	DUX4-r
																														ALL_1098	-0.759434	-1.1236	ETV6::RUNX1
																														ALL_970	-1.15498	-1.98067	ETV6::RUNX1
																														ALL_1193	1.11975	0.475869	hypodiploidy
																														ALL_939	-1.29985	-1.64135	ETV6::RUNX1
																														ALL_280	-0.313203	2.63895	KMT2A-r
																														ALL_1290	-1.31186	-1.64897	ETV6::RUNX1
																														ALL_29	2.53945	-0.547441	HeH
																														ALL_1208	-0.192345	-0.0430426	B-other
																														ALL_549	0.914839	-0.24701	low HeH
																														ALL_1336	-0.29586	-0.0602989	B-other
																														ALL_1249	-0.0991701	-0.0938087	HeH
																														ALL_1265	-0.0283585	0.145583	B-other
																														ALL_71	-0.895113	-1.35186	ETV6::RUNX1-like
																														ALL_591	1.13084	0.78834	HeH
																														ALL_1103	-1.07934	1.21629	B-other
																														ALL_139	-0.0899358	1.32868	HeH
																														ALL_81	0.786036	-0.422365	BCR::ABL1
																														ALL_1338	-0.0770297	0.0461631	ETV6::RUNX1
																														ALL_419	2.46423	-0.215243	HeH
																														ALL_617	1.23305	0.444453	HeH
																														ALL_886	-1.33498	-0.506573	ETV6::RUNX1
																														ALL_753	-0.0265092	-0.880909	BCR::ABL1-like
																														ALL_1304	0.455211	-0.199814	HeH
																														ALL_360	2.58412	-0.27979	HeH
																														ALL_372	0.422238	-0.867433	iAMP21
																														ALL_891	0.973373	-0.084517	BCR::ABL1
																														ALL_420	-0.456141	2.1302	KMT2A-r
																														ALL_1057	1.46	-0.736991	low HeH
																														ALL_validation_09	2.75839	-0.0580041	HeH
																														ALL_1026	0.252421	0.264588	PAX5alt
																														ALL_1254	0.0363011	-0.132705	B-other
																														ALL_1328	-0.209089	1.04321	B-other
																														ALL_1068	-0.218772	2.96039	KMT2A-r
																														ALL_362	-0.990258	-0.986915	ETV6::RUNX1
																														ALL_1062	-1.37816	1.8534	MEF2D-r
																														ALL_263	2.7206	0.168154	HeH
																														ALL_1206	0.205111	0.201695	HeH
																														ALL_1367	-0.575256	-0.362001	B-other
																														ALL_195	2.34473	0.128866	HeH
																														ALL_600	1.90237	0.353995	HeH

## Sheet: Source Data Fig. 3A-D
Fig 3A-D. Information can be inferred from Supplementary Data S8

## Sheet: Source Data Fig. 4A-F
	Fig 4A.				Fig 4B. (subtypes can be inferred from Supplementary Data S2)
		Etoposide	Doxorubicin		Etoposide
	cg12338894	0	0			clusters	Names	cg19093782	cg25980539	cg06273125	cg25266281	cg11176525	cg07864647	cg08125539	cg02939078	cg18638389	cg26872053	cg16340152	cg26341453	cg11339718	cg22261669	cg07854959	cg10540573	cg06670039	cg18444028	cg14484274	cg04460567	cg06300222	cg01412764	cg06891858	cg05074133	cg27269279	cg06756473	cg17317266	cg01712159	cg24440446	cg11423909	cg15982952	cg15060438	cg04606550	cg22843950	cg24401489	cg05426662	cg20761840	cg05957504	cg23040685	cg20181325	cg20851559	cg17650057
	cg00972246(ARF1)	0	0		ALL_1013	C1	High	0.164949	0.276506	0.26085	0.132811	0.756635	0.414557	0.288577	0.929588	0.817578	0.737814	0.278457	0.29688	0.437702	0.410419	0.378671	0.239954	0.162108	0.894057	0.433026	0.38111	0.276809	0.527361	0.91918	0.243873	0.289932	0.391033	0.381181	0.377977	0.910546	0.360979	0.443536	0.479988	0.361094	0.240088	0.90957	0.373908	0.736118	0.629296	0.775982	0.943998	0.570918	0.22521
	cg14485514	0	0		ALL_271	C1	High	0.313873	0.321544	0.321348	0.293003	0.340332	0.393301	0.287236	0.298682	0.964457	0.516703	0.44671	0.342304	0.557863	0.348197	0.742518	0.530405	0.256898	0.842927	0.60904	0.460314	0.351675	0.37087	0.91067	0.464668	0.380299	0.373362	0.618701	0.463134	0.85649	0.397956	0.43152	0.855169	0.635492	0.291689	0.386973	0.503268	0.698111	0.36835	0.806565	0.935895	0.299023	0.294532
	cg01020801	0	0		ALL_731	C1	High	0.442642	0.41891	0.474958	0.370334	0.733958	0.618266	0.472566	0.63096	0.576619	0.714733	0.69929	0.45208	0.581328	0.558788	0.511776	0.501412	0.512223	0.76074	0.397157	0.585457	0.497771	0.538772	0.607891	0.46943	0.57875	0.558336	0.634588	0.520295	0.644007	0.479277	0.561248	0.911592	0.780643	0.321923	0.479099	0.46322	0.856047	0.531698	0.635634	0.830525	0.445026	0.304691
	cg19057459	0	0		ALL_977	C1	High	0.471838	0.359437	0.665453	0.429859	0.568069	0.566406	0.40824	0.419131	0.580415	0.425463	0.630194	0.439713	0.584047	0.560267	0.419201	0.377902	0.568949	0.693501	0.364405	0.509064	0.462101	0.457003	0.596219	0.458732	0.573782	0.520022	0.458541	0.556898	0.701732	0.505324	0.524938	0.696708	0.828744	0.367474	0.449812	0.617215	0.47725	0.534294	0.624012	0.826026	0.397977	0.358885
	cg08237971(KDF1)	0	0		ALL_716	C1	High	0.412755	0.456703	0.549078	0.347859	0.800112	0.491235	0.469151	0.421819	0.532166	0.482849	0.520137	0.466231	0.479997	0.498355	0.517482	0.351686	0.314893	0.644082	0.510927	0.51324	0.402923	0.493093	0.601556	0.524597	0.568916	0.638046	0.546058	0.478695	0.58749	0.474556	0.571583	0.701091	0.539073	0.43364	0.442314	0.572459	0.633464	0.581453	0.393348	0.756614	0.319521	0.421835
	cg03032595(PDLIM7)	0	0		ALL_886	C1	High	0.432031	0.425463	0.467182	0.360535	0.524914	0.52391	0.471527	0.397711	0.669795	0.427302	0.645146	0.441197	0.579676	0.521941	0.541367	0.344867	0.320276	0.580178	0.412371	0.602676	0.487076	0.581391	0.597906	0.527514	0.486563	0.572546	0.460076	0.544346	0.578274	0.445964	0.652604	0.807969	0.673668	0.376262	0.525306	0.502802	0.437151	0.514039	0.481795	0.758959	0.376319	0.364777
	cg06450952(BAALC)	0	0		ALL_validation_35	C1	High	0.430832	0.427856	0.514928	0.340899	0.718675	0.586665	0.54808	0.532071	0.666417	0.624643	0.704821	0.515504	0.729832	0.587423	0.579697	0.388003	0.41452	0.748168	0.507319	0.595367	0.444259	0.606469	0.650034	0.506238	0.56601	0.619533	0.522532	0.623241	0.822009	0.525206	0.70219	0.575683	0.831794	0.462358	0.912554	0.577213	0.544331	0.525321	0.617083	0.733206	0.668156	0.440923
	cg05261759(TOR2A)	0	0		ALL_998	C1	High	0.461459	0.510308	0.509225	0.417601	0.571135	0.547594	0.444893	0.429205	0.6446	0.479195	0.620692	0.458328	0.655418	0.544671	0.494604	0.346286	0.587025	0.578375	0.431011	0.567523	0.447108	0.574069	0.656002	0.506655	0.619621	0.541478	0.500621	0.572833	0.693041	0.506564	0.64788	0.528525	0.615194	0.387638	0.561738	0.544593	0.497803	0.521896	0.5653	0.546643	0.57514	0.382744
	cg07176064(TOM1)	0	0		ALL_153	C1	High	0.550625	0.615597	0.630429	0.4614	0.660361	0.751224	0.639099	0.591538	0.952221	0.637831	0.691986	0.547948	0.71508	0.654247	0.630863	0.599851	0.4408	0.769107	0.526884	0.602932	0.635101	0.700811	0.932605	0.622716	0.594436	0.812204	0.638154	0.748104	0.890134	0.577119	0.697135	0.586439	0.664663	0.500084	0.531987	0.810029	0.818169	0.913191	0.792869	0.92576	0.622431	0.516445
	cg19093782	0.219121	0		ALL_989	C1	High	0.680008	0.658387	0.520251	0.568261	0.658511	0.759584	0.557826	0.666144	0.824724	0.690973	0.781193	0.628445	0.841664	0.612382	0.739235	0.509822	0.454517	0.856408	0.799844	0.668279	0.622413	0.614785	0.875886	0.681452	0.606997	0.754113	0.657916	0.720308	0.9272	0.602483	0.777619	0.627646	0.847761	0.422149	0.673109	0.852658	0.835222	0.692798	0.877511	0.546316	0.780306	0.482608
	cg04969331(TMED6;ENSG00000259900;ENSG00000260371)	0	0		ALL_346	C1	High	0.439076	0.439988	0.584321	0.383331	0.581535	0.554331	0.45289	0.448396	0.602124	0.479613	0.605814	0.607298	0.822006	0.544196	0.566255	0.36389	0.381932	0.890461	0.498101	0.532453	0.692921	0.571772	0.626243	0.596129	0.531103	0.613822	0.476979	0.582973	0.924751	0.527043	0.644002	0.627411	0.888384	0.416757	0.527029	0.754969	0.782776	0.660029	0.833689	0.524751	0.502404	0.385257
	cg14898332	0	0		ALL_395	C1	High	0.519585	0.546476	0.59918	0.417924	0.629638	0.634346	0.550129	0.604315	0.724571	0.510924	0.651734	0.519076	0.710191	0.579574	0.547623	0.490988	0.789917	0.636694	0.614433	0.647637	0.466598	0.615654	0.652758	0.613378	0.748426	0.931687	0.550849	0.84576	0.887038	0.510755	0.655952	0.657706	0.553035	0.473951	0.645285	0.625968	0.632009	0.640259	0.854629	0.553133	0.533274	0.43825
	cg09501917(ENSG00000260371)	0	0		ALL_21	C1	High	0.609147	0.585305	0.619689	0.472037	0.66087	0.601571	0.504395	0.476312	0.717625	0.663581	0.747358	0.545615	0.710218	0.547511	0.626467	0.518457	0.55184	0.65504	0.564685	0.669535	0.654715	0.587789	0.735128	0.620104	0.548718	0.678785	0.703639	0.636722	0.795152	0.648563	0.694445	0.765589	0.706185	0.395737	0.777101	0.596635	0.584646	0.675489	0.600038	0.970104	0.419247	0.398099
	cg25980539	0.245238	0		ALL_11	C1	High	0.473756	0.56804	0.721833	0.38813	0.728075	0.670297	0.557806	0.53476	0.759852	0.509401	0.71145	0.557559	0.654466	0.636365	0.58399	0.464032	0.636971	0.758494	0.483203	0.67108	0.46024	0.733146	0.770877	0.680717	0.731293	0.644709	0.599912	0.571374	0.776585	0.589503	0.895207	0.696485	0.659888	0.47741	0.615767	0.731192	0.619553	0.651782	0.566977	0.74113	0.520593	0.483673
	cg06273125(SIDT1)	0.244047	0		ALL_858	C1	High	0.631436	0.647178	0.626858	0.471023	0.750505	0.706435	0.57788	0.583336	0.801915	0.646558	0.811935	0.676803	0.758916	0.626219	0.73053	0.427613	0.597986	0.744247	0.787213	0.768598	0.563736	0.708603	0.803352	0.648272	0.645849	0.734211	0.727749	0.670023	0.794017	0.634482	0.762944	0.758697	0.72758	0.636335	0.755479	0.755589	0.718153	0.681922	0.59729	0.763585	0.487596	0.564138
	cg25266281	0.202937	0		ALL_25	C1	High	0.616649	0.593053	0.686405	0.413103	0.708271	0.647872	0.609459	0.606897	0.750393	0.641401	0.685464	0.580821	0.675995	0.602651	0.662025	0.442797	0.514187	0.692118	0.588006	0.597287	0.557659	0.704422	0.707749	0.712415	0.635024	0.701261	0.676612	0.644564	0.764212	0.671948	0.724309	0.732282	0.689055	0.52649	0.65981	0.637909	0.596032	0.770844	0.572214	0.854304	0.483291	0.505634
	cg18948877	0	0		ALL_228	C1	High	0.597598	0.635658	0.747523	0.474495	0.736003	0.672079	0.7221	0.668261	0.802909	0.691286	0.738835	0.620515	0.758635	0.635038	0.707468	0.536721	0.502192	0.765408	0.627937	0.728648	0.638677	0.743878	0.769859	0.719069	0.683011	0.726264	0.648551	0.684247	0.762199	0.645548	0.736971	0.703879	0.729349	0.594059	0.684447	0.700142	0.644081	0.683176	0.585783	0.722609	0.576221	0.544938
	cg10920329	0	0		ALL_755	C1	High	0.703741	0.617243	0.714484	0.57045	0.717824	0.600793	0.521913	0.570766	0.755183	0.70198	0.735584	0.581703	0.733323	0.575392	0.62901	0.475602	0.576216	0.72084	0.565998	0.694785	0.63196	0.705173	0.753644	0.758544	0.647315	0.718263	0.576414	0.643124	0.741447	0.563574	0.785135	0.749646	0.714517	0.500197	0.675977	0.693816	0.66402	0.720116	0.523504	0.728779	0.550201	0.505257
	cg08310608(PGAM5)	0	0		ALL_958	C1	High	0.433533	0.606593	0.56135	0.309569	0.606835	0.587056	0.473687	0.466527	0.730474	0.53131	0.685365	0.485186	0.684747	0.59588	0.558958	0.334267	0.367333	0.625135	0.564	0.630906	0.455765	0.604114	0.72595	0.601488	0.480328	0.595448	0.67033	0.606596	0.681894	0.471173	0.702224	0.576778	0.477806	0.433391	0.604594	0.579201	0.652204	0.640099	0.440722	0.811756	0.413947	0.428949
	cg26275848(ARF3;ENSG00000272822)	0	0		ALL_258	C1	High	0.498013	0.502798	0.645766	0.413315	0.677133	0.551334	0.499803	0.452254	0.831559	0.558066	0.622424	0.497328	0.675106	0.537961	0.561482	0.370827	0.440212	0.634605	0.557049	0.571291	0.502671	0.569099	0.821662	0.659826	0.572705	0.608408	0.54867	0.618182	0.619003	0.619029	0.689228	0.72521	0.56367	0.472685	0.577886	0.638091	0.549087	0.612833	0.484089	0.815506	0.421664	0.450073
	cg10044184	0	0		ALL_101	C1	High	0.457001	0.49877	0.605003	0.38572	0.705503	0.565921	0.521765	0.518975	0.701179	0.635298	0.679296	0.483722	0.675587	0.566779	0.548728	0.40922	0.416402	0.666341	0.558404	0.670026	0.480997	0.620041	0.708636	0.609614	0.586725	0.649391	0.639608	0.597569	0.651182	0.725717	0.664869	0.730001	0.540995	0.497994	0.755124	0.661103	0.575433	0.753286	0.516047	0.828883	0.463315	0.472086
	cg08936516	0	0		ALL_983	C1	High	0.464242	0.612051	0.608098	0.366314	0.836135	0.640114	0.570857	0.454928	0.70296	0.631248	0.666868	0.530557	0.701454	0.628225	0.612059	0.334969	0.436418	0.659408	0.476168	0.710642	0.434897	0.647206	0.779588	0.575152	0.514674	0.756229	0.653448	0.646501	0.681648	0.509848	0.716062	0.700953	0.580938	0.404826	0.801482	0.614329	0.620582	0.681352	0.503967	0.745258	0.490742	0.449328
	cg10517312(TRIM69)	0	0		ALL_137	C1	High	0.671699	0.571275	0.667992	0.481327	0.685053	0.596668	0.510679	0.554339	0.847152	0.597043	0.690287	0.567694	0.709278	0.608399	0.546085	0.423742	0.434024	0.674587	0.438115	0.638139	0.530498	0.735187	0.833906	0.644129	0.610171	0.826666	0.728853	0.654472	0.746089	0.48626	0.702604	0.648907	0.812001	0.590831	0.597207	0.610723	0.619403	0.702081	0.519986	0.710619	0.390107	0.51747
	cg03153115	0	0		ALL_1133	C1	High	0.504716	0.62875	0.55819	0.456701	0.663227	0.669909	0.556311	0.476077	0.65597	0.544487	0.698164	0.559171	0.675901	0.558579	0.608323	0.433205	0.402778	0.580995	0.578362	0.684131	0.522404	0.492316	0.687375	0.5748	0.550188	0.639177	0.628889	0.602989	0.699718	0.501374	0.675334	0.71255	0.675034	0.55638	0.583886	0.623939	0.680269	0.575349	0.484206	0.623375	0.467025	0.52082
	cg13884879	0	0		ALL_843	C1	High	0.622471	0.543107	0.750208	0.50208	0.376544	0.430691	0.378658	0.321992	0.95425	0.347403	0.500253	0.912849	0.960313	0.391922	0.373795	0.758105	0.239735	0.460466	0.270614	0.429444	0.643436	0.285387	0.964059	0.364093	0.755765	0.847826	0.363741	0.968158	0.630699	0.336984	0.944025	0.913804	0.947884	0.835983	0.418372	0.484355	0.931174	0.624308	0.471085	0.720886	0.31157	0.875561
	cg17458693	0	0		ALL_232	C1	High	0.715464	0.747464	0.791656	0.507579	0.758007	0.484537	0.701419	0.70366	0.821859	0.640231	0.763906	0.64157	0.921606	0.767443	0.531744	0.521088	0.176069	0.913646	0.581972	0.539424	0.196147	0.801179	0.827705	0.717193	0.279339	0.687519	0.42736	0.969204	0.947325	0.630636	0.980204	0.877046	0.937535	0.416356	0.706394	0.590635	0.943275	0.954413	0.855945	0.778211	0.519224	0.601244
	cg02819921(E2F6)	0	0		ALL_753	C1	High	0.599632	0.890639	0.558448	0.424002	0.370718	0.639652	0.541158	0.963459	0.929942	0.729628	0.583432	0.455665	0.934339	0.741832	0.785883	0.097417	0.0765382	0.945983	0.793948	0.559466	0.374909	0.954259	0.92485	0.349798	0.898884	0.720215	0.827138	0.957642	0.902276	0.717053	0.942566	0.905223	0.85969	0.542958	0.910017	0.807772	0.964425	0.933014	0.824833	0.930367	0.932454	0.538383
	cg00204976(ACKR3)	0	0		ALL_905	C1	High	0.843123	0.904286	0.359848	0.741059	0.882485	0.901849	0.365672	0.893933	0.864879	0.82323	0.938246	0.799599	0.926156	0.816076	0.807859	0.634452	0.657033	0.865498	0.747627	0.838417	0.674307	0.718845	0.938543	0.868796	0.785105	0.826823	0.849915	0.81088	0.922246	0.796506	0.88022	0.713618	0.687139	0.750456	0.871924	0.912837	0.868615	0.894013	0.823472	0.557085	0.659415	0.736195
	cg13987029	0	0		ALL_955	C1	High	0.703276	0.689147	0.574675	0.548807	0.738301	0.895926	0.814235	0.744765	0.659564	0.690136	0.734746	0.641727	0.800036	0.737369	0.678841	0.433449	0.72202	0.80384	0.602679	0.726094	0.572129	0.618014	0.900323	0.769119	0.662088	0.778676	0.886638	0.680993	0.724513	0.643319	0.809049	0.767502	0.846571	0.483309	0.783826	0.813907	0.687686	0.685243	0.730108	0.627609	0.519352	0.513916
	cg11176525	0.214017	0		ALL_915	C1	High	0.778031	0.828564	0.860156	0.629605	0.928045	0.848414	0.815491	0.813472	0.888324	0.781753	0.909506	0.764531	0.907248	0.763809	0.817786	0.698084	0.645613	0.889412	0.784333	0.887877	0.652456	0.872578	0.903109	0.832769	0.8005	0.857248	0.85174	0.803247	0.891279	0.819254	0.890153	0.861695	0.858016	0.541176	0.880773	0.865879	0.857537	0.825644	0.729559	0.949442	0.740709	0.598155
	cg07270259	0	0		ALL_1052	C1	High	0.705812	0.837338	0.875439	0.576656	0.878623	0.840758	0.688392	0.753461	0.901518	0.794441	0.877827	0.772251	0.86981	0.746878	0.766993	0.587675	0.813481	0.810795	0.791955	0.828948	0.661073	0.849368	0.911736	0.830444	0.743885	0.846784	0.819263	0.777523	0.903324	0.737371	0.92671	0.889127	0.810964	0.625435	0.808113	0.853821	0.869994	0.863283	0.797461	0.815757	0.66933	0.661341
	cg25336900	0	0		ALL_1281	C1	High	0.638987	0.791453	0.815034	0.565713	0.854568	0.813648	0.651803	0.701717	0.893479	0.876056	0.875453	0.825848	0.737408	0.666823	0.833749	0.643976	0.837045	0.836661	0.811409	0.756934	0.664342	0.762072	0.905747	0.82112	0.745341	0.789035	0.84446	0.594554	0.833579	0.785319	0.884996	0.828345	0.798912	0.651993	0.746959	0.812399	0.743965	0.867268	0.756861	0.899723	0.793683	0.665359
	cg10186254	0	0		ALL_1388	C1	High	0.602438	0.763798	0.856065	0.518854	0.782261	0.882802	0.662511	0.70983	0.929295	0.827191	0.778004	0.783461	0.725341	0.769726	0.758389	0.57705	0.720879	0.799227	0.777016	0.763773	0.649751	0.722889	0.892182	0.807459	0.714544	0.82229	0.795168	0.635882	0.772811	0.776899	0.841084	0.860706	0.803176	0.611397	0.708032	0.77745	0.729105	0.769411	0.723476	0.867479	0.695934	0.586692
	cg22177308	0	0		ALL_1163	C1	High	0.727599	0.822473	0.742678	0.564607	0.840528	0.782657	0.60529	0.669706	0.887932	0.875557	0.84228	0.676935	0.871694	0.723266	0.802971	0.64193	0.604996	0.663345	0.721661	0.82415	0.732953	0.807195	0.875777	0.786054	0.717444	0.821321	0.783239	0.763475	0.958376	0.817731	0.827648	0.923246	0.831303	0.486926	0.766739	0.788371	0.767204	0.757168	0.842826	0.927133	0.59605	0.534558
	cg10450692	0	0		ALL_910	C1	High	0.658137	0.762481	0.718248	0.533736	0.82467	0.817167	0.62392	0.499277	0.868644	0.679379	0.845025	0.743381	0.899378	0.730812	0.760763	0.471696	0.550007	0.75967	0.704989	0.808738	0.618553	0.722905	0.886712	0.798617	0.725533	0.761422	0.751939	0.877727	0.836262	0.673793	0.827441	0.845532	0.868541	0.56731	0.817867	0.80888	0.758867	0.777184	0.642925	0.798683	0.58032	0.509458
	cg20983531(CDCA7L)	0	0		ALL_1069	C1	High	0.655668	0.747196	0.790629	0.561171	0.791882	0.75909	0.641175	0.658894	0.835768	0.790611	0.834395	0.679802	0.817185	0.73067	0.762492	0.453031	0.567295	0.874704	0.701211	0.89038	0.677202	0.773208	0.875351	0.773039	0.702095	0.826821	0.740202	0.684737	0.868525	0.706559	0.823383	0.852878	0.799261	0.524232	0.725094	0.804206	0.863733	0.815039	0.750714	0.906044	0.475265	0.533445
	cg08316831	0	0		ALL_91	C1	High	0.784837	0.762108	0.750372	0.56302	0.843344	0.775507	0.704976	0.583576	0.862647	0.772483	0.847863	0.68242	0.892559	0.725858	0.768887	0.538828	0.611124	0.816821	0.797987	0.818833	0.726875	0.828219	0.851969	0.804429	0.8408	0.847834	0.740441	0.767236	0.89618	0.716287	0.878672	0.878701	0.879455	0.623392	0.770444	0.824098	0.784486	0.797182	0.73138	0.910642	0.570282	0.588411
	cg07864647	0.228136	0		ALL_936	C1	High	0.685833	0.837484	0.739471	0.606452	0.843665	0.795464	0.6802	0.807113	0.900348	0.869868	0.865917	0.705776	0.849545	0.76994	0.773702	0.520872	0.696477	0.850913	0.703473	0.834649	0.707408	0.729623	0.900665	0.82706	0.778154	0.818745	0.847176	0.760563	0.872874	0.749573	0.897953	0.81959	0.79144	0.548025	0.805465	0.805857	0.827155	0.845153	0.732931	0.893483	0.578174	0.592182
	cg07810733	0	0		ALL_941	C1	High	0.0662246	0.903918	0.950362	0.066556	0.554988	0.850324	0.600706	0.0604033	0.9811	0.677237	0.954075	0.707178	0.971682	0.889995	0.964269	0.900523	0.986448	0.951201	0.37626	0.531111	0.621076	0.105928	0.97903	0.183626	0.881198	0.908561	0.39077	0.950206	0.982481	0.63821	0.958608	0.952854	0.982236	0.113964	0.486095	0.572031	0.973409	0.963742	0.92629	0.960546	0.232283	0.118545
	cg26873754(FUCA1)	0	0		ALL_130	C1	High	0.465065	0.839111	0.55179	0.364895	0.784748	0.872592	0.837748	0.85938	0.823779	0.542608	0.726296	0.645197	0.947143	0.828684	0.781778	0.855531	0.97219	0.965863	0.869885	0.669884	0.121363	0.755068	0.836721	0.61087	0.943986	0.201411	0.619418	0.918816	0.964841	0.36254	0.987066	0.77699	0.979167	0.28208	0.671006	0.141169	0.960147	0.93572	0.887177	0.9166	0.406679	0.265208
	cg10141174	0	0		ALL_1399	C1	High	0.199185	0.937382	0.611656	0.175083	0.473059	0.968102	0.776311	0.950976	0.960455	0.830102	0.926326	0.431292	0.965102	0.959143	0.923975	0.878639	0.97013	0.88673	0.958828	0.436418	0.378638	0.89442	0.953525	0.713432	0.633543	0.858758	0.781874	0.968509	0.944799	0.803786	0.974405	0.642428	0.923212	0.176953	0.233037	0.824264	0.941486	0.939839	0.925183	0.94118	0.761247	0.203144
	cg08125539(IGF2BP1)	0.24453	0		ALL_1011	C1	High	0.133882	0.123154	0.931248	0.136874	0.167532	0.960291	0.946873	0.982883	0.97489	0.464419	0.181716	0.95672	0.209866	0.960515	0.723587	0.489008	0.933744	0.963208	0.117634	0.226645	0.953927	0.955952	0.97545	0.148289	0.160961	0.976078	0.299826	0.948092	0.95849	0.721535	0.957565	0.156815	0.82591	0.925589	0.938284	0.18455	0.953584	0.804823	0.90548	0.958454	0.675221	0.93812
	cg07585502	0	0		ALL_950	C1	High	0.509031	0.570147	0.72212	0.434119	0.541628	0.971922	0.0956062	0.0963712	0.983812	0.534816	0.16504	0.274367	0.973796	0.978845	0.795357	0.878847	0.0595979	0.954133	0.937569	0.194068	0.69151	0.114264	0.960417	0.0539685	0.373827	0.801065	0.775754	0.964788	0.968407	0.187372	0.946488	0.782082	0.975801	0.121468	0.920606	0.920269	0.821965	0.772262	0.919309	0.95191	0.968994	0.142946
	cg05857996(EBF4)	0	0		ALL_1159	C1	High	0.964024	0.473537	0.979516	0.973212	0.0931499	0.985324	0.648637	0.977747	0.979789	0.934474	0.680174	0.78353	0.959008	0.931792	0.960865	0.836913	0.941946	0.966097	0.925749	0.324504	0.579485	0.79826	0.972561	0.163787	0.930651	0.646928	0.961022	0.966406	0.965588	0.865379	0.917098	0.91345	0.972655	0.137389	0.64865	0.890135	0.971351	0.951488	0.733698	0.970034	0.962317	0.107253
	cg05934015	0	0		ALL_99	C1	High	0.970293	0.20679	0.958253	0.97609	0.219045	0.714969	0.162338	0.958072	0.976318	0.93593	0.299844	0.960362	0.979746	0.989674	0.759048	0.534379	0.954416	0.977508	0.429659	0.331318	0.962862	0.86937	0.974941	0.540927	0.925214	0.967043	0.94324	0.973569	0.908448	0.939089	0.965158	0.74619	0.971042	0.599514	0.929583	0.739625	0.956784	0.968251	0.911324	0.97334	0.397186	0.246315
	cg17838697	0	0		ALL_929	C1	High	0.658594	0.642274	0.911708	0.492849	0.539152	0.979645	0.400424	0.549018	0.971616	0.614601	0.761557	0.798907	0.971488	0.975478	0.815109	0.362432	0.456912	0.963017	0.746396	0.647255	0.939936	0.707625	0.846451	0.453748	0.872488	0.976398	0.77909	0.971888	0.922613	0.421647	0.980585	0.571672	0.975842	0.496254	0.550049	0.881138	0.945575	0.907476	0.940975	0.915506	0.943816	0.553841
	cg02939078(TCFL5)	0.22302	0		ALL_1022	C1	High	0.535542	0.206442	0.895254	0.393301	0.332836	0.951372	0.512735	0.882029	0.975201	0.756668	0.933891	0.914163	0.758065	0.876619	0.954387	0.247579	0.959053	0.959181	0.424795	0.408684	0.961069	0.868535	0.978663	0.232587	0.832415	0.800424	0.915558	0.966916	0.961159	0.877639	0.963755	0.704445	0.87388	0.592606	0.62605	0.654568	0.625735	0.483024	0.739199	0.917375	0.817018	0.594792
	cg06985664	0	0		ALL_126	C1	High	0.546856	0.98041	0.94011	0.439786	0.509972	0.976133	0.934441	0.970113	0.982191	0.913415	0.460839	0.95201	0.972636	0.977961	0.924653	0.860003	0.293615	0.935001	0.922177	0.410105	0.947954	0.877357	0.981935	0.443148	0.940872	0.95481	0.924112	0.967513	0.981817	0.741564	0.972044	0.93607	0.96529	0.343195	0.896651	0.359751	0.96548	0.970308	0.859127	0.965457	0.94932	0.417548
	cg11649821(TMEM52)	0	0		ALL_877	C1	High	0.680985	0.825249	0.735639	0.592277	0.718034	0.97473	0.716744	0.944495	0.921752	0.702624	0.780042	0.597496	0.932695	0.959525	0.717107	0.648566	0.696936	0.827311	0.77297	0.298016	0.600587	0.515983	0.903442	0.767262	0.933029	0.921123	0.76519	0.957428	0.918771	0.689747	0.934781	0.452206	0.959978	0.70189	0.814838	0.679172	0.947341	0.881215	0.880219	0.918888	0.956361	0.703353
	cg15948504	0	0		ALL_128	C1	High	0.534973	0.778288	0.731031	0.386305	0.707854	0.909632	0.761335	0.945697	0.751224	0.904811	0.641439	0.670125	0.931265	0.872665	0.868551	0.593773	0.50576	0.608333	0.923888	0.490399	0.561246	0.856246	0.759797	0.682755	0.60884	0.973931	0.782343	0.956824	0.925241	0.775154	0.934356	0.75293	0.937461	0.515961	0.931385	0.608213	0.571235	0.786725	0.899356	0.972499	0.886985	0.528332
	cg03669394(TERF2IP;KARS)	0	0		ALL_7	C1	High	0.690365	0.707721	0.945315	0.637469	0.671926	0.976723	0.522026	0.843745	0.974645	0.937038	0.8389	0.939327	0.95526	0.978187	0.829415	0.90595	0.983842	0.963197	0.914688	0.948041	0.924906	0.191423	0.980539	0.713251	0.56793	0.153747	0.945925	0.966164	0.964782	0.947451	0.930267	0.107576	0.804221	0.913681	0.906607	0.94426	0.960444	0.975342	0.865098	0.663663	0.940697	0.914285
	cg18638389(MIB1)	0.264013	0		ALL_151	C1	High	0.968551	0.97311	0.980624	0.973602	0.969998	0.430161	0.986134	0.948899	0.953963	0.941841	0.955557	0.943416	0.964828	0.417869	0.946009	0.908169	0.419964	0.969212	0.912518	0.852429	0.899769	0.944937	0.978058	0.931333	0.107656	0.936209	0.940548	0.959932	0.957632	0.770788	0.966429	0.950532	0.978426	0.937676	0.906535	0.933239	0.551378	0.96927	0.883157	0.951832	0.954485	0.929919
	cg26872053(DIMT1)	0.215544	0		ALL_1384	C1	High	0.970268	0.964777	0.926869	0.971728	0.938819	0.985016	0.953628	0.970153	0.970184	0.94819	0.956446	0.958217	0.936437	0.981004	0.954322	0.917376	0.757281	0.949944	0.91068	0.924933	0.93011	0.956681	0.952895	0.953827	0.61646	0.94742	0.959825	0.954363	0.864826	0.927238	0.975835	0.934183	0.942136	0.938194	0.900781	0.957325	0.950448	0.847154	0.868294	0.945937	0.96857	0.929328
	cg04160030(FUCA1)	0	0		ALL_1145	C1	High	0.978136	0.973478	0.944165	0.977051	0.959979	0.985331	0.926457	0.982748	0.979142	0.964659	0.976867	0.964915	0.979075	0.98668	0.951992	0.902991	0.827958	0.773351	0.664449	0.691025	0.92356	0.969945	0.983563	0.905258	0.426334	0.728152	0.957433	0.986437	0.89612	0.935709	0.960347	0.721543	0.960505	0.661466	0.941034	0.508393	0.851415	0.923716	0.897932	0.957535	0.963961	0.568929
	cg19668724	0	0		ALL_564	C1	High	0.974346	0.975849	0.947633	0.975172	0.960215	0.642911	0.934283	0.980422	0.98481	0.963176	0.901085	0.54955	0.966765	0.607948	0.969612	0.903242	0.949613	0.7242	0.902468	0.878561	0.123958	0.989412	0.977364	0.844731	0.655362	0.980521	0.936216	0.986401	0.846602	0.956194	0.705759	0.585801	0.976005	0.773409	0.929383	0.74601	0.959816	0.976001	0.87556	0.978447	0.923551	0.937331
	cg10550166(SLC12A6)	0	0		ALL_313	C1	High	0.976142	0.43785	0.688333	0.984926	0.994477	0.921532	0.950352	0.573721	0.979928	0.954463	0.968194	0.893715	0.973303	0.933422	0.96487	0.895809	0.0933329	0.925563	0.582577	0.756269	0.95679	0.315226	0.967208	0.715162	0.951122	0.978668	0.914576	0.972001	0.901308	0.949413	0.985019	0.722661	0.986787	0.935017	0.89118	0.966048	0.601699	0.418421	0.909837	0.972336	0.953177	0.933855
	cg02525597(CIITA)	0	0		ALL_747	C1	High	0.976689	0.97395	0.9614	0.974501	0.979603	0.495754	0.979478	0.587937	0.979128	0.965475	0.980513	0.861249	0.963151	0.426662	0.831076	0.922643	0.0834496	0.982348	0.955141	0.967947	0.951746	0.541765	0.984081	0.862319	0.906584	0.936916	0.957678	0.971623	0.981904	0.983767	0.994079	0.993604	0.990948	0.93679	0.935002	0.686958	0.964683	0.878435	0.974988	0.976412	0.95894	0.949125
	cg16340152(ZNF704)	0.236232	0		ALL_365	C1	High	0.971052	0.946656	0.982915	0.977047	0.97283	0.979275	0.975402	0.961148	0.973122	0.944396	0.949181	0.894296	0.958212	0.91372	0.934478	0.888497	0.102108	0.964505	0.0689742	0.062857	0.92223	0.966343	0.982315	0.966375	0.707991	0.950114	0.881848	0.74902	0.958515	0.909925	0.974072	0.77834	0.990264	0.905507	0.884241	0.677136	0.968483	0.941738	0.920459	0.974645	0.949957	0.604567
	cg18441041	0	0		ALL_1330	C1	High	0.934737	0.952439	0.948678	0.967782	0.955488	0.980505	0.872272	0.957136	0.948596	0.935697	0.950576	0.948364	0.949563	0.977214	0.946782	0.892607	0.322432	0.887726	0.931031	0.0764682	0.735833	0.903792	0.96332	0.948372	0.552597	0.807447	0.957913	0.959278	0.759957	0.915132	0.953679	0.301029	0.951004	0.940376	0.901356	0.854438	0.570131	0.891245	0.755003	0.96461	0.934839	0.912426
	cg24940967(SLC6A20)	0	0		ALL_290	C1	High	0.974854	0.954231	0.969696	0.95557	0.974335	0.971898	0.947087	0.950174	0.972855	0.871814	0.964066	0.916906	0.953567	0.977514	0.932103	0.892974	0.252638	0.955594	0.560505	0.649446	0.950988	0.96215	0.961974	0.971028	0.936587	0.955335	0.938235	0.959858	0.953139	0.939513	0.97721	0.9678	0.982185	0.41859	0.909017	0.590884	0.948284	0.922313	0.922476	0.963006	0.942491	0.772218
	cg02845870(SYTL2)	0	0		ALL_531	C1	High	0.978247	0.967092	0.803985	0.962568	0.981666	0.985911	0.756127	0.708479	0.990693	0.9615	0.975008	0.946521	0.966288	0.967673	0.967742	0.904295	0.260079	0.97626	0.877444	0.210865	0.981837	0.944061	0.974952	0.953262	0.901818	0.972826	0.956669	0.980808	0.95438	0.943702	0.9816	0.954767	0.992512	0.63	0.932214	0.96546	0.955842	0.962136	0.966659	0.977455	0.968172	0.613179
	cg05461503(SLC6A20)	0	0		ALL_172	C1	High	0.938348	0.979668	0.977409	0.821692	0.987544	0.978369	0.969759	0.960881	0.984489	0.944883	0.966963	0.94969	0.969175	0.987245	0.930073	0.882536	0.268994	0.793766	0.939998	0.350629	0.51987	0.976844	0.970362	0.971738	0.952477	0.972615	0.948976	0.975993	0.954486	0.942627	0.979473	0.738903	0.993528	0.89479	0.924224	0.906604	0.954627	0.951057	0.941329	0.984078	0.685784	0.901581
	cg27635976	0	0		ALL_281	C1	High	0.981654	0.928789	0.976805	0.927665	0.876385	0.437062	0.904984	0.914981	0.980601	0.932417	0.938363	0.921997	0.969315	0.441572	0.95154	0.827219	0.588085	0.987224	0.625068	0.94434	0.948729	0.903685	0.968746	0.950186	0.417953	0.96295	0.666016	0.959337	0.688799	0.942285	0.602815	0.960199	0.980864	0.802568	0.916815	0.600088	0.949769	0.932427	0.50245	0.97236	0.923396	0.81582
	cg26341453(SESN2)	0.244448	0		ALL_445	C1	High	0.962338	0.987204	0.957783	0.966777	0.99684	0.982067	0.944708	0.980385	0.976088	0.951378	0.966588	0.951351	0.970543	0.986036	0.974211	0.917673	0.126337	0.985135	0.398732	0.87125	0.880505	0.948248	0.977205	0.925387	0.962263	0.972747	0.95242	0.979619	0.966292	0.966296	0.982731	0.9747	0.995865	0.937618	0.924918	0.985775	0.961215	0.709724	0.945288	0.971718	0.964552	0.919529
	cg14260998	0	0		ALL_984	C1	High	0.979349	0.87621	0.94742	0.962571	0.975782	0.624487	0.907807	0.355279	0.974753	0.95904	0.954691	0.818959	0.97252	0.642985	0.938422	0.776621	0.430026	0.947639	0.918399	0.761215	0.960958	0.778799	0.978893	0.858863	0.900297	0.955468	0.901981	0.95303	0.852254	0.916823	0.988665	0.951925	0.977387	0.874098	0.913374	0.863969	0.933657	0.735181	0.911784	0.952582	0.952243	0.901669
	cg06852824(CAB39)	0	0		ALL_207	C1	High	0.972865	0.919893	0.96995	0.95818	0.874082	0.454601	0.964784	0.762092	0.968664	0.936821	0.889764	0.926823	0.944711	0.350714	0.914069	0.837152	0.189953	0.982765	0.767145	0.665357	0.615265	0.932627	0.96595	0.892097	0.628268	0.949245	0.942979	0.965216	0.709046	0.940752	0.898772	0.941639	0.969528	0.908644	0.908118	0.954299	0.943045	0.887531	0.665684	0.967936	0.94964	0.561419
	cg09236382(DCHS1)	0	0		ALL_891	C1	High	0.987984	0.95917	0.958159	0.973301	0.969114	0.988992	0.917855	0.125029	0.981571	0.968979	0.449463	0.959069	0.970494	0.982892	0.190855	0.919649	0.0874151	0.974455	0.899354	0.901677	0.105787	0.803855	0.988457	0.973564	0.290647	0.897994	0.977665	0.967051	0.163314	0.945171	0.979591	0.958066	0.980997	0.197112	0.940361	0.963632	0.967215	0.943835	0.139803	0.955946	0.155913	0.919542
	cg24131343(GPR17)	0	0		ALL_1039	C1	High	0.972741	0.977554	0.972011	0.960514	0.968664	0.814252	0.931889	0.963335	0.989958	0.950429	0.974406	0.954912	0.96895	0.717816	0.939498	0.896422	0.167342	0.322184	0.970794	0.797149	0.473856	0.923013	0.971566	0.973633	0.384803	0.939813	0.951919	0.959357	0.701104	0.813029	0.975002	0.960371	0.982992	0.884739	0.913848	0.904449	0.259868	0.950533	0.704055	0.96393	0.953959	0.891661
	cg15033511(TRIM25)	0	0		ALL_702	C1	High	0.974693	0.966081	0.977175	0.987845	0.958245	0.744387	0.960536	0.964791	0.975249	0.935482	0.964985	0.945191	0.955832	0.735524	0.938503	0.687642	0.16344	0.302449	0.919406	0.930649	0.408943	0.94218	0.962274	0.965544	0.0981256	0.852811	0.927139	0.978703	0.663054	0.94639	0.932674	0.951967	0.978505	0.805929	0.915699	0.88033	0.057025	0.946777	0.581205	0.945032	0.939803	0.924989
	cg11339718	0.232518	0		ALL_642	C1	High	0.974039	0.980556	0.977737	0.938771	0.983338	0.972431	0.92617	0.96994	0.977325	0.958027	0.968717	0.950867	0.966715	0.96888	0.954056	0.780795	0.120485	0.68619	0.964861	0.927535	0.302298	0.842603	0.97846	0.963253	0.311686	0.979939	0.956259	0.976057	0.923388	0.95828	0.890344	0.972125	0.987914	0.915863	0.934421	0.753999	0.958393	0.959634	0.863131	0.982559	0.825894	0.908418
	cg22261669	0.237323	0		ALL_260	C1	High	0.980042	0.977154	0.97568	0.985377	0.975639	0.974137	0.9486	0.972907	0.973173	0.905592	0.986958	0.933944	0.967008	0.974499	0.945482	0.625157	0.0767319	0.98075	0.905414	0.835617	0.271203	0.965699	0.974145	0.966257	0.589129	0.765635	0.943582	0.975489	0.848515	0.967299	0.979832	0.969492	0.986109	0.933502	0.916037	0.507285	0.975566	0.952818	0.832664	0.966934	0.949413	0.932876
	cg07854959	0.222227	0		ALL_539	C1	High	0.96921	0.967903	0.975707	0.939841	0.987541	0.837142	0.981132	0.964854	0.979409	0.938493	0.961561	0.938225	0.969306	0.795431	0.69614	0.852867	0.133863	0.419834	0.949425	0.931318	0.150961	0.95682	0.95957	0.955594	0.111244	0.931666	0.924546	0.974294	0.953281	0.932333	0.975744	0.959823	0.964629	0.912785	0.919312	0.916714	0.873766	0.934176	0.90122	0.978199	0.921156	0.901414
	cg10334053	0	0		ALL_523	C1	High	0.989524	0.974354	0.971084	0.977665	0.986593	0.968615	0.978556	0.976907	0.976097	0.927509	0.962402	0.947593	0.957323	0.932644	0.572087	0.852809	0.0647117	0.863776	0.934054	0.915419	0.665607	0.956955	0.958548	0.874243	0.0825996	0.608881	0.916094	0.979335	0.819805	0.948505	0.825843	0.975008	0.97492	0.888814	0.923945	0.964588	0.951585	0.74975	0.671354	0.982023	0.944291	0.908322
	cg26103719(TC2N)	0	0		ALL_944	C1	High	0.820723	0.917574	0.976347	0.958609	0.972856	0.984178	0.66559	0.973607	0.965412	0.945517	0.690497	0.919885	0.916484	0.986659	0.954873	0.837532	0.399829	0.954448	0.460204	0.465469	0.569946	0.958828	0.979101	0.242617	0.931687	0.96202	0.958421	0.971299	0.774259	0.919138	0.973459	0.108228	0.977198	0.634023	0.934378	0.900418	0.644179	0.929751	0.947921	0.956979	0.734405	0.593816
	cg03197835	0	0		ALL_76	C1	High	0.986225	0.73791	0.96156	0.976615	0.977269	0.973188	0.962058	0.971406	0.970315	0.936538	0.96988	0.549307	0.965653	0.978573	0.926851	0.735552	0.384417	0.978341	0.378715	0.473886	0.0591088	0.975468	0.968881	0.15396	0.262711	0.941952	0.934067	0.966955	0.907563	0.67897	0.975981	0.078475	0.96529	0.601972	0.877932	0.473942	0.95931	0.946048	0.878069	0.970322	0.126508	0.55743
	cg10540573	0.201186	0		ALL_81	C1	High	0.970308	0.896639	0.944735	0.991507	0.963142	0.984612	0.948451	0.959954	0.983297	0.834198	0.953819	0.176748	0.957084	0.980299	0.931327	0.729406	0.0972791	0.96948	0.927106	0.527444	0.0930424	0.969427	0.983408	0.917758	0.686594	0.974937	0.924539	0.961894	0.884805	0.947247	0.968639	0.771378	0.953054	0.935697	0.925531	0.969744	0.962823	0.736897	0.797671	0.720106	0.0907896	0.933457
	cg06544405(NETO1)	0	0		ALL_399	C1	High	0.956279	0.95318	0.95814	0.879168	0.935496	0.979562	0.976613	0.977762	0.965038	0.93131	0.950092	0.881353	0.970809	0.935507	0.966133	0.891862	0.407541	0.625292	0.938206	0.751206	0.560437	0.966473	0.95981	0.898392	0.679819	0.909958	0.911396	0.965491	0.900122	0.670005	0.709037	0.663697	0.971675	0.906012	0.89861	0.901118	0.952349	0.914988	0.821045	0.958344	0.148638	0.877835
	cg23361809	0	0		ALL_383	C1	High	0.963943	0.985689	0.963116	0.943475	0.971588	0.976237	0.974669	0.959881	0.967589	0.945747	0.961657	0.944784	0.954139	0.982475	0.95088	0.895584	0.977815	0.821081	0.920764	0.911413	0.572993	0.967272	0.970898	0.938499	0.822099	0.947864	0.921537	0.954751	0.946745	0.923917	0.625338	0.704913	0.988495	0.935357	0.906127	0.943616	0.943854	0.942102	0.921179	0.966333	0.550502	0.90641
	cg18181904	0	0		ALL_677	C1	High	0.972691	0.783826	0.991896	0.968327	0.974733	0.98712	0.974692	0.969205	0.961651	0.945063	0.961377	0.953185	0.96699	0.960976	0.956221	0.894099	0.0456001	0.959836	0.914157	0.646599	0.911282	0.952833	0.960981	0.613683	0.734596	0.981173	0.954703	0.966611	0.743712	0.94516	0.983781	0.863313	0.983188	0.82046	0.914945	0.246204	0.956332	0.623369	0.321073	0.978597	0.971342	0.152089
	cg06670039	0.241689	0		ALL_175	C1	High	0.980081	0.953474	0.967776	0.98199	0.981454	0.968096	0.960049	0.975204	0.977087	0.948927	0.956144	0.935726	0.967513	0.987983	0.731172	0.750134	0.605033	0.967932	0.938565	0.947693	0.945598	0.963284	0.970432	0.21795	0.760792	0.968432	0.927636	0.979161	0.956963	0.952738	0.863432	0.206276	0.979957	0.936076	0.934697	0.608862	0.96264	0.946751	0.843036	0.973441	0.808308	0.940417
	cg20380468	0	0		ALL_909	C1	High	0.976627	0.971915	0.950395	0.975428	0.979657	0.97577	0.916899	0.986161	0.973379	0.96487	0.891002	0.953217	0.968715	0.99281	0.954548	0.819835	0.0990395	0.932056	0.498349	0.663539	0.680957	0.96336	0.985057	0.567633	0.904467	0.946433	0.959014	0.974843	0.963958	0.925739	0.971045	0.648952	0.973499	0.94168	0.921534	0.409374	0.976113	0.948331	0.897091	0.974449	0.644283	0.964976
	cg23472153	0	0		ALL_1048	C1	High	0.970525	0.968085	0.607775	0.965751	0.973761	0.981464	0.941305	0.963481	0.965273	0.934898	0.817641	0.946025	0.97829	0.945864	0.950133	0.451626	0.143386	0.936475	0.917671	0.808097	0.935404	0.897341	0.977345	0.769103	0.907338	0.933756	0.958794	0.95294	0.898631	0.935125	0.957585	0.878212	0.977494	0.915983	0.897724	0.749635	0.965419	0.455578	0.888296	0.951629	0.318247	0.90515
	cg02355411	0	0		ALL_738	C1	High	0.969954	0.979652	0.976076	0.964975	0.985188	0.979735	0.619078	0.230209	0.957329	0.964881	0.808722	0.947438	0.967281	0.933307	0.94587	0.507578	0.1199	0.967608	0.945838	0.834001	0.869848	0.524619	0.975896	0.622209	0.948439	0.9673	0.943054	0.975826	0.881071	0.792707	0.882208	0.183674	0.971625	0.731662	0.917232	0.95898	0.968016	0.645769	0.52869	0.958288	0.652136	0.261461
	cg18444028	0.226178	0		ALL_308	C1	High	0.964211	0.927263	0.958637	0.895721	0.975386	0.976012	0.921019	0.880459	0.966462	0.936475	0.957805	0.92509	0.965313	0.92063	0.93433	0.538864	0.295683	0.955072	0.868531	0.696078	0.591145	0.762318	0.961686	0.88824	0.932467	0.824344	0.873586	0.957528	0.974857	0.925214	0.979619	0.437617	0.978988	0.641158	0.926522	0.876201	0.934957	0.838804	0.927498	0.965876	0.436333	0.650417
	cg00825967	0	0		ALL_460	C1	High	0.953764	0.915373	0.966038	0.901946	0.978634	0.969644	0.973019	0.965902	0.969344	0.941447	0.620887	0.913486	0.970653	0.952591	0.945931	0.880621	0.210881	0.925394	0.919705	0.855258	0.583859	0.956665	0.96913	0.576417	0.927473	0.826037	0.727157	0.899772	0.951789	0.826261	0.978083	0.469807	0.964022	0.890521	0.923475	0.721015	0.963327	0.945106	0.937806	0.968775	0.179268	0.891676
	cg02057681	0	0		ALL_1079	C1	High	0.96696	0.627498	0.596666	0.958575	0.965907	0.975418	0.927105	0.953236	0.979672	0.965806	0.97563	0.944273	0.95123	0.984993	0.964395	0.898366	0.331845	0.968481	0.55986	0.643627	0.936951	0.945054	0.97082	0.403769	0.582145	0.94271	0.968352	0.95791	0.969929	0.933291	0.968741	0.945688	0.973786	0.620516	0.928994	0.677222	0.956515	0.943801	0.813309	0.968526	0.968993	0.900522
	cg02930721	0	0		ALL_914	C1	High	0.987498	0.550291	0.948951	0.95788	0.989674	0.981767	0.961888	0.929521	0.988116	0.953391	0.940378	0.706437	0.962713	0.991219	0.944589	0.454194	0.0772414	0.958644	0.941311	0.668421	0.882803	0.870402	0.979744	0.390457	0.7578	0.968703	0.966242	0.975652	0.94512	0.90977	0.973462	0.920363	0.902233	0.966463	0.922456	0.694664	0.962284	0.570815	0.926646	0.971835	0.567824	0.958564
	cg05136737	0	0.211567		ALL_1093	C1	High	0.968832	0.973117	0.901035	0.973099	0.931705	0.976381	0.818535	0.952446	0.983561	0.960843	0.974127	0.952102	0.96932	0.973783	0.937033	0.534501	0.359229	0.942738	0.939442	0.386675	0.958332	0.807027	0.972428	0.767463	0.710967	0.940396	0.957054	0.978344	0.598104	0.753534	0.982954	0.925662	0.952862	0.909876	0.94186	0.921026	0.954193	0.834547	0.626129	0.920728	0.885266	0.930485
	cg26845390	0	0		ALL_1043	C1	High	0.96058	0.822947	0.904574	0.959869	0.976809	0.980631	0.941446	0.615697	0.974162	0.953274	0.929163	0.951932	0.987036	0.983348	0.954409	0.89021	0.956758	0.911644	0.927718	0.905636	0.76661	0.491213	0.979116	0.610345	0.686445	0.9425	0.956669	0.801302	0.95943	0.852653	0.973244	0.407907	0.946977	0.884096	0.947286	0.955137	0.967106	0.87037	0.886374	0.946615	0.414867	0.90722
	cg02596281(IL1B)	0	0		ALL_1001	C1	High	0.960142	0.313355	0.881966	0.957483	0.87663	0.98957	0.858242	0.965243	0.937976	0.945022	0.965648	0.941491	0.97196	0.965635	0.954902	0.879732	0.130334	0.947896	0.296565	0.633047	0.653856	0.883855	0.977891	0.271045	0.733286	0.935435	0.954778	0.981125	0.921983	0.93363	0.961699	0.245714	0.980967	0.79498	0.931279	0.966321	0.949199	0.871254	0.915053	0.957724	0.624831	0.86047
	cg18384277(LST1;LTB)	0	0		ALL_1328	C1	High	0.938153	0.965868	0.95032	0.924025	0.951192	0.974636	0.603314	0.954366	0.944025	0.93879	0.946605	0.943998	0.816172	0.969975	0.92461	0.837633	0.325353	0.962653	0.919546	0.591957	0.931853	0.929719	0.964266	0.906291	0.9049	0.946044	0.954639	0.937728	0.939329	0.923504	0.961398	0.641151	0.950072	0.870082	0.8955	0.915229	0.648892	0.933639	0.885227	0.956846	0.911208	0.433783
	cg14484274	0.220068	0		ALL_882	C1	High	0.967011	0.897213	0.938394	0.974291	0.950928	0.982927	0.897575	0.965278	0.98109	0.935725	0.24907	0.95576	0.971205	0.977166	0.939225	0.912333	0.0419766	0.934057	0.604316	0.912341	0.0914896	0.9275	0.973535	0.216931	0.809354	0.967448	0.968608	0.951984	0.932363	0.84783	0.982778	0.945794	0.977878	0.599308	0.901746	0.899595	0.97101	0.858892	0.936187	0.944235	0.959417	0.628391
	cg17195635(ZNRF3)	0	0		ALL_477	C1	High	0.963835	0.904994	0.978303	0.915658	0.937981	0.967991	0.976441	0.910476	0.984448	0.919042	0.899031	0.950491	0.954983	0.983628	0.967828	0.878627	0.39469	0.983453	0.644928	0.39528	0.214933	0.203774	0.979397	0.473094	0.969387	0.96756	0.926715	0.976187	0.878134	0.871737	0.9685	0.346945	0.982723	0.626232	0.924917	0.705711	0.966775	0.958178	0.717421	0.970556	0.921731	0.570811
	cg04460567(FUCA1)	0.224888	0		ALL_304	C1	High	0.963365	0.409173	0.977634	0.957619	0.967825	0.983042	0.945948	0.974207	0.979508	0.943263	0.790247	0.818557	0.972937	0.986317	0.951046	0.861446	0.206534	0.973846	0.940945	0.225588	0.242705	0.659075	0.966562	0.192659	0.933015	0.961932	0.940759	0.97559	0.952405	0.296009	0.981121	0.465019	0.967748	0.601181	0.91671	0.691187	0.956922	0.917698	0.87459	0.974055	0.957365	0.907026
	cg06300222	0.261183	0		ALL_45	C1	High	0.983322	0.966134	0.977461	0.978863	0.885135	0.914064	0.728065	0.954334	0.96964	0.927458	0.946834	0.947236	0.943118	0.985271	0.600316	0.74057	0.193557	0.225615	0.923823	0.160478	0.634229	0.95273	0.961959	0.839764	0.154289	0.953142	0.91552	0.956037	0.844429	0.755188	0.962049	0.1169	0.981679	0.939598	0.901373	0.906951	0.938409	0.942976	0.859127	0.964424	0.94161	0.91799
	cg11832722(DSC3)	0	0		ALL_1135	C1	High	0.949602	0.961062	0.541394	0.938982	0.946974	0.973426	0.565014	0.594501	0.982418	0.912558	0.829736	0.960182	0.767446	0.901341	0.586757	0.454156	0.191677	0.928969	0.103867	0.200515	0.181208	0.25883	0.977996	0.151415	0.489649	0.986336	0.964741	0.962316	0.841597	0.654118	0.935773	0.566686	0.932949	0.484445	0.906459	0.84755	0.922723	0.835986	0.878266	0.930518	0.939201	0.81363
	cg17265120(GFAP)	0	0		ALL_387	C1	High	0.975597	0.809267	0.944482	0.967046	0.977303	0.962468	0.327754	0.917294	0.979657	0.672123	0.943586	0.858536	0.956925	0.959715	0.790506	0.868699	0.470654	0.969586	0.200065	0.900514	0.340387	0.709118	0.973756	0.399057	0.705805	0.971471	0.897734	0.964872	0.963122	0.930346	0.965524	0.525288	0.963524	0.349091	0.921008	0.399382	0.800518	0.648605	0.910038	0.961258	0.921802	0.333244
	cg04854098	0	0		ALL_1305	C1	High	0.952196	0.890832	0.935225	0.957599	0.952763	0.972404	0.879289	0.976894	0.939969	0.945215	0.897406	0.734583	0.948824	0.967799	0.938421	0.893515	0.0439239	0.940161	0.608087	0.0656266	0.339514	0.924172	0.965987	0.288656	0.574245	0.95335	0.95705	0.955482	0.91346	0.450537	0.978633	0.561607	0.959481	0.946547	0.876883	0.53159	0.962156	0.90245	0.581834	0.943554	0.909427	0.902839
	cg01412764(TCFL5)	0.237552	0		ALL_986	C1	High	0.987724	0.400615	0.967507	0.981349	0.900219	0.883881	0.959144	0.972645	0.97217	0.949941	0.971601	0.921411	0.92655	0.980558	0.929718	0.778117	0.958363	0.950087	0.59916	0.190313	0.96194	0.159507	0.974814	0.316023	0.678019	0.954568	0.964763	0.975674	0.938244	0.62868	0.978812	0.870057	0.980456	0.959102	0.921396	0.956521	0.883992	0.909542	0.901496	0.953729	0.969976	0.957565
	cg10370574(REXO1)	0	0		ALL_485	C1	High	0.979442	0.5221	0.979763	0.973956	0.987204	0.98656	0.779412	0.969017	0.985037	0.797374	0.840606	0.944368	0.964935	0.985227	0.655196	0.938029	0.674571	0.99087	0.569756	0.168397	0.967069	0.512178	0.9774	0.304452	0.572007	0.988727	0.950603	0.978155	0.98548	0.9514	0.983368	0.681187	0.99004	0.967897	0.930174	0.874515	0.963723	0.733632	0.859293	0.980686	0.9623	0.943017
	cg19682786	0	0		ALL_1061	C1	High	0.969157	0.939327	0.943453	0.963365	0.981439	0.984483	0.687338	0.967763	0.972679	0.954373	0.956783	0.934204	0.966451	0.97219	0.941774	0.91392	0.88652	0.96312	0.549809	0.159432	0.960669	0.547649	0.98444	0.182962	0.642471	0.960869	0.960915	0.972246	0.955962	0.8869	0.963184	0.72709	0.976745	0.947224	0.906831	0.961519	0.945789	0.638514	0.921314	0.940843	0.971704	0.866007
	cg06891858(MIB1)	0.257874	0		ALL_1154	C1	High	0.982719	0.877793	0.962173	0.973306	0.980508	0.977488	0.73611	0.974773	0.9674	0.959849	0.949743	0.88485	0.974384	0.979411	0.959794	0.927254	0.95441	0.968096	0.956251	0.495945	0.956908	0.949923	0.983332	0.235772	0.687783	0.962216	0.958692	0.961036	0.968684	0.847621	0.974383	0.949198	0.934811	0.958536	0.917262	0.962309	0.97898	0.722894	0.878544	0.964525	0.964256	0.924462
	cg22437221	0	0		ALL_619	C1	High	0.969837	0.898846	0.969589	0.946564	0.98135	0.958181	0.976655	0.572552	0.978511	0.937853	0.942616	0.329623	0.94741	0.954812	0.945977	0.462317	0.122374	0.961623	0.911292	0.557475	0.362166	0.670497	0.959867	0.556173	0.569197	0.956268	0.929435	0.970226	0.960838	0.923829	0.923695	0.916443	0.969436	0.841809	0.915393	0.932729	0.953505	0.668775	0.926006	0.973298	0.936484	0.870326
	cg16148454(TMED6;ENSG00000259900)	0	0		ALL_953	C1	High	0.977499	0.964663	0.980778	0.963008	0.986772	0.975011	0.737164	0.963568	0.977893	0.965197	0.585717	0.431843	0.954764	0.985939	0.953483	0.835191	0.11903	0.981177	0.927452	0.287218	0.202975	0.909848	0.978179	0.498161	0.934529	0.971837	0.975463	0.892987	0.839899	0.881467	0.976564	0.948542	0.992061	0.511052	0.924191	0.89568	0.973168	0.939708	0.812694	0.959217	0.969744	0.495435
	cg12364943	0	0		ALL_757	C1	High	0.958932	0.896294	0.933664	0.937213	0.96733	0.957144	0.937708	0.948606	0.975273	0.949618	0.92283	0.414031	0.97514	0.948994	0.937481	0.483042	0.355235	0.982423	0.881146	0.930832	0.40805	0.932267	0.98072	0.662816	0.9474	0.948486	0.894588	0.96643	0.957584	0.807667	0.949778	0.949065	0.978496	0.83427	0.91276	0.947273	0.949773	0.837591	0.907363	0.952302	0.950229	0.848915
	cg13522882(MAP4K4)	0	0		ALL_401	C1	High	0.988198	0.931359	0.983531	0.978815	0.993294	0.750126	0.121645	0.600316	0.969623	0.959454	0.932972	0.576891	0.974717	0.995899	0.731216	0.936018	0.118687	0.973688	0.954449	0.946886	0.175391	0.283713	0.964683	0.254585	0.485231	0.970244	0.94862	0.984878	0.932846	0.950852	0.98808	0.989763	0.994589	0.628423	0.935018	0.640113	0.964684	0.661836	0.781558	0.979852	0.954996	0.927397
	cg16189217	0	0		ALL_907	C1	High	0.973766	0.974844	0.95556	0.974574	0.978944	0.957777	0.926428	0.971781	0.977406	0.955382	0.968	0.542969	0.974036	0.983649	0.958852	0.922042	0.0761499	0.94452	0.959883	0.20505	0.578184	0.347136	0.978984	0.232554	0.2198	0.949845	0.969184	0.96449	0.738197	0.789734	0.974717	0.96339	0.990901	0.671161	0.922905	0.789635	0.962221	0.953221	0.775322	0.964057	0.972819	0.934972
	cg19873297(STK10;EFCAB9)	0.230626	0.236687		ALL_1097	C1	High	0.973047	0.979813	0.95709	0.961111	0.981969	0.979838	0.944876	0.96687	0.968478	0.935426	0.946995	0.393524	0.977847	0.972516	0.961394	0.867459	0.14111	0.904057	0.878691	0.438209	0.245689	0.907597	0.983439	0.172419	0.866517	0.970786	0.955311	0.893341	0.816969	0.852747	0.965995	0.926133	0.973024	0.909854	0.895508	0.597909	0.693474	0.943858	0.57287	0.965441	0.958796	0.919451
	cg11492536(ARHGEF10)	0	0		ALL_327	C1	High	0.968197	0.973213	0.995617	0.960171	0.984331	0.978898	0.725515	0.972603	0.996041	0.950038	0.954267	0.556353	0.967601	0.983173	0.953737	0.888745	0.269899	0.993671	0.969148	0.841451	0.918149	0.991358	0.973935	0.26366	0.963775	0.659176	0.964801	0.965203	0.894747	0.757396	0.975452	0.136426	0.992307	0.934112	0.925126	0.9181	0.959017	0.945001	0.912444	0.991676	0.57276	0.926626
	cg02409722	0	0		ALL_363	C1	High	0.970605	0.699563	0.966793	0.992924	0.989731	0.978317	0.967604	0.95911	0.986568	0.946772	0.790452	0.837337	0.963589	0.97012	0.950995	0.898462	0.506955	0.993443	0.913822	0.785652	0.355097	0.938145	0.971984	0.903355	0.952318	0.114831	0.94331	0.97117	0.940642	0.922046	0.981201	0.971206	0.981464	0.907253	0.918338	0.977954	0.968337	0.599525	0.879878	0.977205	0.951555	0.880098
	cg25960090	0	0		ALL_900	C1	High	0.985031	0.725476	0.965404	0.975808	0.978482	0.978843	0.901617	0.979734	0.96787	0.949372	0.964161	0.953869	0.972379	0.979476	0.948288	0.885151	0.174161	0.979964	0.915333	0.309961	0.738976	0.731035	0.986388	0.957957	0.665629	0.290366	0.962816	0.969311	0.71466	0.927417	0.971716	0.960617	0.979899	0.931152	0.924344	0.954727	0.964248	0.803489	0.866042	0.960537	0.948225	0.92746
	cg22848704	0	0		ALL_4	C1	High	0.963188	0.521569	0.969221	0.969958	0.9242	0.907204	0.61716	0.958187	0.95672	0.933577	0.811261	0.910023	0.961882	0.966749	0.934089	0.506567	0.386107	0.976531	0.391552	0.511425	0.800559	0.926653	0.961248	0.291148	0.162909	0.951272	0.935976	0.975133	0.942642	0.606244	0.948001	0.957211	0.969439	0.906428	0.906173	0.908482	0.602454	0.674476	0.933943	0.962266	0.953838	0.661265
	cg05074133	0.246622	0		ALL_685	C1	High	0.949053	0.360762	0.962392	0.87996	0.801303	0.945889	0.940574	0.739095	0.985687	0.944467	0.941291	0.465484	0.969496	0.924645	0.903773	0.79581	0.340067	0.727535	0.648877	0.397541	0.439265	0.494236	0.962184	0.562162	0.386882	0.502081	0.921143	0.952335	0.812756	0.575227	0.889181	0.797204	0.971021	0.601715	0.934695	0.94288	0.411095	0.421955	0.857204	0.956853	0.925353	0.621267
	cg27269279	0.203884	0		ALL_37	C1	High	0.968282	0.766662	0.681399	0.934389	0.748926	0.972936	0.960647	0.955928	0.978161	0.88702	0.811766	0.593121	0.948734	0.975077	0.740082	0.877628	0.180114	0.683329	0.652741	0.916349	0.346513	0.733112	0.966067	0.841306	0.440689	0.96752	0.920367	0.948666	0.656844	0.510292	0.975523	0.735961	0.976616	0.594388	0.690248	0.660457	0.142125	0.715579	0.48978	0.949836	0.911646	0.597001
	cg23487759	0	0		ALL_1089	C1	High	0.961348	0.904498	0.937395	0.943567	0.911968	0.717533	0.887809	0.671661	0.9732	0.933471	0.923366	0.931267	0.966671	0.962551	0.873294	0.879211	0.205246	0.947252	0.986466	0.62788	0.333102	0.243895	0.967429	0.833014	0.276403	0.925096	0.928665	0.964299	0.869895	0.588403	0.968	0.917721	0.98559	0.7976	0.925925	0.959578	0.780117	0.451243	0.926183	0.959346	0.83773	0.409026
	cg17610889	0	0		ALL_1109	C1	High	0.9842	0.942434	0.912281	0.976274	0.968315	0.983457	0.956411	0.962716	0.967165	0.965067	0.882735	0.958536	0.964672	0.962493	0.952231	0.879248	0.525667	0.947503	0.95338	0.903604	0.95528	0.677729	0.96664	0.201419	0.23236	0.960977	0.965641	0.970633	0.953148	0.666036	0.973544	0.953753	0.96943	0.946348	0.916397	0.95945	0.972989	0.383648	0.925998	0.967448	0.965017	0.940362
	cg06756473(TMED6;ENSG00000259900)	0.220856	0		ALL_707	C1	High	0.987151	0.562636	0.965307	0.961852	0.69873	0.951223	0.938138	0.929952	0.972648	0.929916	0.95796	0.875896	0.962582	0.901163	0.941052	0.835248	0.182637	0.966489	0.889901	0.79694	0.585111	0.967583	0.971153	0.742886	0.182024	0.94726	0.891838	0.940429	0.945141	0.924004	0.966056	0.652073	0.972005	0.701092	0.926852	0.244142	0.581061	0.604129	0.911466	0.95892	0.93529	0.564809
	cg17317266(EPOR)	0.221726	0		ALL_601	C1	High	0.969666	0.911349	0.979067	0.975561	0.984109	0.977088	0.972597	0.953174	0.970202	0.921252	0.965758	0.917594	0.95762	0.93256	0.948367	0.873372	0.112537	0.975234	0.924397	0.854892	0.617682	0.971625	0.675751	0.546949	0.114883	0.951264	0.935751	0.958846	0.804223	0.902805	0.971401	0.974337	0.978432	0.934296	0.902123	0.932277	0.968957	0.953864	0.935309	0.980184	0.949414	0.894546
	cg01712159	0.236561	0		ALL_432	C1	High	0.975007	0.9591	0.963955	0.984031	0.985151	0.641202	0.953784	0.941322	0.977909	0.677834	0.957355	0.942164	0.952956	0.973895	0.952791	0.90076	0.109623	0.980236	0.480712	0.601462	0.123418	0.872647	0.961217	0.938694	0.600995	0.950338	0.924873	0.966554	0.819841	0.710242	0.98508	0.988401	0.850574	0.941267	0.894261	0.97248	0.962304	0.72836	0.906075	0.977041	0.951655	0.922842
	cg12032027	0	0		ALL_566	C1	High	0.96361	0.966944	0.965939	0.94188	0.981238	0.972144	0.955563	0.949653	0.980496	0.933404	0.964023	0.943484	0.958214	0.975816	0.933012	0.513635	0.189287	0.514362	0.628022	0.22364	0.206069	0.937492	0.966818	0.955634	0.660085	0.956836	0.908142	0.972329	0.901493	0.935758	0.979026	0.672627	0.981794	0.888915	0.924326	0.680179	0.971581	0.920244	0.914098	0.96856	0.56832	0.892218
	cg06448249(ARHGEF1)	0	0		ALL_521	C1	High	0.982237	0.946912	0.98386	0.944841	0.987584	0.971622	0.804261	0.985778	0.987973	0.964097	0.938553	0.945496	0.977449	0.97831	0.963275	0.872585	0.32497	0.879881	0.931109	0.932339	0.491785	0.965376	0.977734	0.959427	0.862194	0.828609	0.948961	0.978109	0.958884	0.832347	0.984169	0.509029	0.96529	0.896599	0.95872	0.633803	0.963093	0.949998	0.882331	0.966216	0.416112	0.911662
	cg06823681(SLC6A12)	0	0		ALL_156	C1	High	0.953044	0.945341	0.943238	0.92455	0.970799	0.965586	0.512031	0.945667	0.975146	0.940536	0.956342	0.79443	0.970302	0.962111	0.907054	0.802034	0.30599	0.897504	0.667887	0.927842	0.433626	0.909258	0.971271	0.882225	0.540237	0.959955	0.938497	0.970413	0.949021	0.903018	0.963176	0.925508	0.973517	0.887614	0.922098	0.776628	0.954278	0.550201	0.848789	0.857365	0.902413	0.862458
	cg27660099	0	0		ALL_1099	C1	High	0.924773	0.74392	0.937416	0.834187	0.970839	0.977813	0.910751	0.655654	0.984694	0.955803	0.969575	0.955715	0.968117	0.933242	0.814339	0.844372	0.462796	0.749344	0.876685	0.728283	0.620433	0.812151	0.978057	0.831492	0.583918	0.970576	0.846636	0.966175	0.876803	0.842226	0.969843	0.860948	0.96509	0.756726	0.938057	0.78975	0.938029	0.62827	0.705098	0.937746	0.956244	0.755216
	cg24440446	0.235161	0		ALL_749	C1	High	0.968928	0.977824	0.978686	0.94437	0.984635	0.952589	0.836314	0.964656	0.9858	0.949836	0.983186	0.952295	0.962441	0.909648	0.962064	0.898144	0.3732	0.97515	0.951185	0.967928	0.141785	0.358051	0.974296	0.609066	0.652321	0.922156	0.935525	0.970616	0.599685	0.964891	0.970425	0.972005	0.986988	0.882532	0.922906	0.947187	0.950652	0.22076	0.372976	0.975944	0.958249	0.553356
	cg11423909	0.261742	0		ALL_494	C1	High	0.975783	0.951775	0.713411	0.987187	0.979249	0.981099	0.952755	0.969164	0.980683	0.94065	0.967674	0.913379	0.949586	0.98336	0.944553	0.897858	0.724402	0.813923	0.59691	0.614191	0.447231	0.724488	0.968731	0.631024	0.960434	0.957515	0.929217	0.974433	0.274342	0.76948	0.972964	0.966132	0.978749	0.949	0.920718	0.91747	0.959444	0.195172	0.0899642	0.96184	0.945511	0.933168
	cg16194437	0	0		ALL_317	C1	High	0.90313	0.351997	0.751904	0.789431	0.365608	0.590668	0.581368	0.970873	0.983401	0.852011	0.338277	0.217985	0.723309	0.606348	0.719043	0.870519	0.534473	0.103748	0.718	0.214144	0.0367935	0.989543	0.980347	0.349354	0.0342767	0.929609	0.385651	0.97367	0.656739	0.230106	0.979064	0.252481	0.670534	0.413306	0.767455	0.800263	0.169912	0.963722	0.505403	0.722406	0.845128	0.325102
	cg08876518	0	0		ALL_735	C1	High	0.114404	0.639272	0.0641772	0.209664	0.147705	0.725121	0.246092	0.929878	0.958709	0.202231	0.0846458	0.110517	0.957998	0.763565	0.906825	0.35335	0.0660496	0.0758629	0.939662	0.128233	0.0657699	0.935501	0.941057	0.0687417	0.0511542	0.93824	0.761213	0.859868	0.599027	0.1104	0.956536	0.0739227	0.489553	0.0666633	0.891467	0.236748	0.0654069	0.523454	0.650718	0.885403	0.858465	0.0588359
	cg12738913	0	0		ALL_1190	C1	High	0.220328	0.213845	0.148914	0.203209	0.868639	0.177553	0.554373	0.970921	0.977982	0.871025	0.218619	0.498616	0.956604	0.217951	0.583083	0.334752	0.110645	0.640027	0.965086	0.132568	0.153241	0.97026	0.967859	0.187366	0.298323	0.877724	0.782482	0.965105	0.54554	0.22919	0.937914	0.130452	0.839112	0.222544	0.932474	0.404409	0.540566	0.926011	0.373844	0.697905	0.946815	0.24635
	cg13492133	0	0		ALL_372	C1	High	0.974899	0.953302	0.965412	0.987299	0.990303	0.984025	0.963492	0.836785	0.98175	0.936478	0.847206	0.947348	0.967914	0.988368	0.963234	0.917126	0.0336198	0.0389348	0.968449	0.0721565	0.0447183	0.0733666	0.968437	0.0561646	0.0324743	0.100651	0.946123	0.969111	0.770716	0.436924	0.520198	0.0490293	0.990157	0.238542	0.913991	0.714567	0.0410809	0.949125	0.77381	0.5888	0.485292	0.417874
	cg03974193(MAP4K4)	0	0		ALL_532	C1	High	0.971412	0.971012	0.978656	0.979916	0.972996	0.97883	0.625271	0.944253	0.964192	0.953748	0.95527	0.104113	0.958172	0.99143	0.961111	0.902194	0.92616	0.131595	0.948025	0.0943667	0.0829236	0.550629	0.962751	0.963245	0.0727842	0.628947	0.116402	0.968408	0.611802	0.651235	0.987186	0.539527	0.968875	0.897761	0.915433	0.97154	0.95449	0.955064	0.468012	0.96957	0.958879	0.913957
	cg01692482	0	0		ALL_489	C1	High	0.947309	0.9357	0.940379	0.894684	0.954862	0.940157	0.94125	0.948396	0.969059	0.937386	0.941384	0.854019	0.967166	0.913793	0.652477	0.461499	0.113272	0.10707	0.93849	0.135166	0.0887946	0.637625	0.947558	0.917496	0.0806906	0.587538	0.880723	0.96612	0.92101	0.57689	0.971922	0.447635	0.963873	0.878237	0.908034	0.948963	0.589039	0.944451	0.60575	0.962736	0.503709	0.871666
	cg01392180	0	0		ALL_853	C1	High	0.964588	0.746079	0.952072	0.950273	0.958288	0.958797	0.930484	0.976993	0.976168	0.957096	0.894773	0.608131	0.971778	0.937241	0.237658	0.906633	0.450699	0.231424	0.613505	0.216942	0.157966	0.942887	0.979608	0.833091	0.173244	0.969431	0.642487	0.972706	0.866045	0.246163	0.926805	0.584694	0.974085	0.619727	0.921217	0.907236	0.642557	0.939957	0.874135	0.113608	0.968181	0.56581
	cg24277876	0	0		ALL_513	C1	High	0.986842	0.978846	0.972665	0.985389	0.984422	0.989036	0.966095	0.975765	0.970789	0.95765	0.85636	0.953174	0.964484	0.994606	0.961243	0.932535	0.138381	0.233872	0.970043	0.656468	0.0840197	0.963722	0.972445	0.973449	0.976281	0.107193	0.924061	0.982185	0.973753	0.959433	0.970958	0.481969	0.97863	0.608038	0.916461	0.970269	0.489036	0.949285	0.906729	0.969306	0.95811	0.54603
	cg01771871	0	0		ALL_324	C1	High	0.977366	0.649196	0.979352	0.978589	0.895843	0.982124	0.9827	0.816947	0.970441	0.953032	0.793719	0.961681	0.971316	0.97477	0.659499	0.664393	0.0812368	0.0884271	0.972043	0.0689894	0.100241	0.296326	0.970027	0.573806	0.149462	0.166912	0.524507	0.976375	0.727367	0.678104	0.978285	0.468281	0.981213	0.175027	0.700407	0.680937	0.126933	0.972235	0.539017	0.975646	0.962275	0.307685
	cg00647863	0	0		ALL_268	C1	High	0.964189	0.515618	0.970494	0.976718	0.986893	0.975298	0.676463	0.977125	0.968525	0.950991	0.952428	0.533963	0.971395	0.995597	0.952458	0.490156	0.115246	0.974235	0.942917	0.0736308	0.138081	0.804207	0.967102	0.194868	0.111727	0.96939	0.943627	0.973076	0.953736	0.675566	0.971621	0.971808	0.983664	0.562113	0.917998	0.952926	0.96414	0.963615	0.903564	0.967664	0.960316	0.901233
	cg15982952	0.222114	0		ALL_869	C1	High	0.974118	0.587798	0.974252	0.944427	0.965984	0.967469	0.540313	0.634701	0.961689	0.951663	0.8259	0.633051	0.827487	0.732681	0.960678	0.901399	0.130194	0.967596	0.452779	0.593543	0.218781	0.698233	0.972033	0.213594	0.1951	0.947913	0.965769	0.963937	0.723875	0.607589	0.980125	0.954378	0.97042	0.910226	0.930304	0.954171	0.86386	0.883655	0.499238	0.96536	0.947439	0.926466
	cg22999786(SLC12A6)	0	0		ALL_717	C1	High	0.972768	0.679063	0.970532	0.97214	0.985816	0.976014	0.736135	0.978149	0.972248	0.952649	0.920195	0.324523	0.957372	0.984866	0.647276	0.896092	0.285756	0.783095	0.858846	0.16655	0.363296	0.393914	0.971442	0.191211	0.262668	0.974329	0.94736	0.95974	0.935053	0.237715	0.971718	0.474175	0.983387	0.919855	0.921295	0.38197	0.637471	0.92923	0.893035	0.970736	0.963886	0.939279
	cg23200357(SCAF4)	0	0		ALL_967	C1	High	0.970964	0.769885	0.968261	0.949551	0.971359	0.854032	0.935286	0.134696	0.970832	0.966781	0.821342	0.944091	0.971814	0.966481	0.942611	0.893509	0.12001	0.294819	0.75821	0.388975	0.119936	0.212472	0.976067	0.256324	0.130191	0.960369	0.961227	0.976692	0.905688	0.189955	0.972798	0.15178	0.984501	0.555929	0.925678	0.132975	0.598201	0.883614	0.865496	0.962817	0.377863	0.666248
	cg27223047	0	0		ALL_1026	C1	High	0.982049	0.147941	0.930437	0.984224	0.99029	0.736776	0.943694	0.619359	0.985892	0.663378	0.914852	0.493062	0.940347	0.972332	0.615917	0.884254	0.145609	0.58227	0.809306	0.703247	0.158373	0.227134	0.981234	0.544389	0.220305	0.95149	0.96708	0.962446	0.893933	0.189541	0.969288	0.786282	0.961645	0.594109	0.928918	0.146283	0.244066	0.671909	0.857281	0.950337	0.236263	0.796723
	cg15060438	0.21147	0		ALL_537	C1	High	0.981473	0.622628	0.978502	0.980372	0.979411	0.985938	0.9687	0.975108	0.969644	0.946702	0.941105	0.957866	0.976398	0.845533	0.948493	0.894971	0.0534877	0.970971	0.575358	0.581686	0.245473	0.866895	0.973911	0.44799	0.945587	0.973456	0.948124	0.970189	0.123692	0.887571	0.963418	0.0949774	0.996679	0.952553	0.916676	0.931706	0.958964	0.952905	0.104467	0.969926	0.471133	0.94581
	cg01936091	0	0.234052		ALL_1084	C1	High	0.962686	0.742554	0.901624	0.961909	0.952664	0.970598	0.94372	0.948414	0.967108	0.96259	0.935172	0.947155	0.961552	0.979845	0.957316	0.435991	0.0847883	0.497283	0.637156	0.897611	0.168445	0.827687	0.975907	0.850954	0.690675	0.971908	0.960232	0.964823	0.612512	0.773064	0.978492	0.192919	0.957454	0.934698	0.93041	0.749244	0.957465	0.598021	0.426015	0.916847	0.138793	0.934526
	cg21183455	0	0		ALL_403	C1	High	0.980036	0.889331	0.984685	0.96397	0.990403	0.911917	0.991179	0.960675	0.984262	0.955894	0.928846	0.557677	0.941484	0.935227	0.966928	0.899659	0.0639243	0.980397	0.942665	0.145346	0.101744	0.784349	0.97393	0.564138	0.657252	0.982076	0.950752	0.987934	0.251468	0.914365	0.982264	0.966482	0.983256	0.564319	0.93908	0.863967	0.969938	0.86001	0.178317	0.98511	0.966417	0.879034
	cg14631834(DSC3)	0	0		ALL_740	C1	High	0.971241	0.966093	0.970194	0.974806	0.970155	0.906089	0.278899	0.95414	0.96224	0.936477	0.926947	0.512665	0.964746	0.86982	0.693234	0.518253	0.202413	0.975109	0.957993	0.261372	0.306146	0.361851	0.967836	0.721188	0.605518	0.954726	0.927802	0.962771	0.372891	0.743146	0.896296	0.945525	0.981974	0.399461	0.917207	0.197807	0.950151	0.924701	0.225497	0.960066	0.913168	0.76697
	cg04606550	0.208353	0		ALL_368	C1	High	0.983881	0.49362	0.96633	0.990484	0.97715	0.586463	0.969059	0.963901	0.976647	0.942236	0.922185	0.929816	0.967976	0.800538	0.946516	0.714374	0.0660845	0.936273	0.954875	0.154075	0.135168	0.933215	0.962845	0.602563	0.870338	0.968315	0.93136	0.966807	0.175505	0.664578	0.97727	0.949775	0.980193	0.87471	0.91231	0.618904	0.952594	0.955592	0.147562	0.965828	0.908236	0.89128
	cg05525374(HLA-DMB)	0	0		ALL_1187	C1	High	0.968402	0.961544	0.969461	0.958449	0.978067	0.973178	0.953416	0.96025	0.970054	0.966358	0.957383	0.660588	0.860504	0.951257	0.954714	0.909044	0.209766	0.959317	0.965268	0.673546	0.185981	0.72709	0.981433	0.368974	0.65799	0.970121	0.951908	0.956504	0.544628	0.829179	0.982664	0.96127	0.975832	0.64774	0.916635	0.577812	0.966651	0.67881	0.366088	0.960884	0.937936	0.620622
	cg22843950(BIRC7)	0.209636	0		ALL_1150	C1	High	0.956101	0.830804	0.946525	0.910566	0.971363	0.981316	0.871808	0.809776	0.969172	0.954519	0.940921	0.943233	0.967297	0.971955	0.944964	0.518908	0.139967	0.646229	0.946967	0.23248	0.16921	0.587755	0.97983	0.899578	0.977368	0.963437	0.956161	0.939763	0.805978	0.375652	0.981899	0.501367	0.959787	0.890588	0.92686	0.321613	0.971159	0.496438	0.471569	0.956377	0.776255	0.603956
	cg04641860(HNRNPF)	0	0		ALL_1361	C1	High	0.910017	0.928148	0.941	0.941927	0.954426	0.965261	0.641317	0.963939	0.957999	0.912601	0.937955	0.931338	0.957858	0.946541	0.950564	0.893324	0.19909	0.970462	0.922687	0.149637	0.52061	0.886708	0.969735	0.797071	0.854666	0.970432	0.952018	0.949859	0.789396	0.909888	0.964197	0.931334	0.949446	0.941779	0.88916	0.165596	0.939079	0.885178	0.62835	0.938611	0.945815	0.61542
	cg00611469(PISD)	0	0		ALL_298	C1	High	0.940561	0.920406	0.961008	0.894305	0.978227	0.982244	0.699307	0.897969	0.983141	0.942653	0.907395	0.927599	0.954321	0.977727	0.933898	0.885245	0.202133	0.959247	0.902883	0.293881	0.270253	0.948172	0.973084	0.795286	0.911307	0.97049	0.947559	0.95758	0.71024	0.703194	0.98687	0.964222	0.968458	0.898699	0.927043	0.349501	0.949131	0.469882	0.618788	0.698037	0.614953	0.909283
	cg22606681(TRIM24)	0	0		ALL_373	C1	High	0.988052	0.888439	0.980857	0.963206	0.676656	0.98398	0.757733	0.0672481	0.985039	0.935259	0.801865	0.910489	0.927473	0.799749	0.945909	0.431341	0.0959217	0.397501	0.91286	0.151007	0.152933	0.104871	0.979895	0.255958	0.954291	0.191173	0.546306	0.891124	0.646356	0.946464	0.783926	0.496542	0.978485	0.568052	0.896553	0.936944	0.955853	0.802894	0.518222	0.966391	0.223126	0.536454
	cg21579556(LRRC4)	0	0		ALL_160	C1	High	0.995405	0.949055	0.982477	0.980617	0.952641	0.989716	0.668266	0.116109	0.963209	0.952992	0.832517	0.945711	0.740125	0.990572	0.615263	0.887621	0.136163	0.628272	0.970562	0.55247	0.124392	0.183952	0.957488	0.61764	0.576594	0.262458	0.940636	0.973547	0.974703	0.781461	0.948113	0.303266	0.972419	0.700284	0.596085	0.97388	0.965567	0.703438	0.932569	0.979414	0.40894	0.627524
	cg18567041	0	0		ALL_526	C1	High	0.972203	0.380751	0.969401	0.968468	0.940976	0.979682	0.972411	0.664999	0.977697	0.937675	0.938464	0.897173	0.955705	0.979532	0.949272	0.366794	0.14001	0.900405	0.928546	0.50147	0.181129	0.143572	0.972797	0.57559	0.89689	0.525704	0.604138	0.970977	0.989157	0.855711	0.673648	0.20556	0.966305	0.583719	0.53268	0.707987	0.956034	0.773786	0.911107	0.963501	0.231907	0.564772
	cg24401489	0.231732	0		ALL_529	C1	High	0.962201	0.907701	0.92868	0.884327	0.678268	0.991146	0.925954	0.304326	0.988862	0.954319	0.905163	0.956267	0.971575	0.994888	0.950925	0.839113	0.106158	0.978138	0.157107	0.256692	0.125829	0.112842	0.992746	0.728079	0.958477	0.971045	0.934135	0.980967	0.972595	0.856342	0.984848	0.1209	0.779611	0.646432	0.941094	0.756437	0.974536	0.930033	0.974482	0.985995	0.834914	0.622003
	cg12594290	0	0		ALL_549	C1	High	0.967015	0.16234	0.980339	0.982481	0.944295	0.156002	0.708978	0.077485	0.987136	0.915392	0.96358	0.933872	0.920483	0.24686	0.703765	0.879281	0.105657	0.902502	0.610091	0.825755	0.472332	0.121459	0.962935	0.861328	0.941863	0.975415	0.873717	0.961359	0.746425	0.925625	0.1509	0.583683	0.980327	0.58068	0.888206	0.628744	0.968154	0.964458	0.661329	0.963402	0.0933999	0.536643
	cg22642498	0	0		ALL_651	C1	High	0.966838	0.966341	0.975249	0.970025	0.919338	0.967509	0.16521	0.95414	0.979409	0.939033	0.935887	0.587422	0.963959	0.988111	0.939479	0.828395	0.173758	0.980467	0.914551	0.960483	0.827329	0.987138	0.974863	0.89063	0.944131	0.947888	0.921191	0.967775	0.945728	0.916305	0.975333	0.801509	0.971481	0.88592	0.911757	0.936326	0.956143	0.65348	0.925103	0.960722	0.298251	0.890224
	cg09841898	0	0		ALL_Validation_20	C1	High	0.960768	0.960221	0.953018	0.973909	0.766837	0.832771	0.0638122	0.971998	0.978273	0.971335	0.963364	0.961856	0.98753	0.835857	0.949303	0.790032	0.0487277	0.956711	0.952453	0.928229	0.529536	0.916984	0.975657	0.0844085	0.985295	0.940815	0.962064	0.956696	0.506154	0.889436	0.468029	0.0787159	0.525377	0.654814	0.880694	0.710226	0.975723	0.967831	0.471482	0.972699	0.0651107	0.899271
	cg26960322(ACKR3)	0	0		ALL_679	C1	High	0.939107	0.0635468	0.960237	0.929844	0.101227	0.239926	0.686486	0.698961	0.178035	0.515196	0.701091	0.938982	0.968629	0.294542	0.589038	0.882653	0.555024	0.495019	0.506677	0.631793	0.0565346	0.595639	0.271381	0.945548	0.434101	0.908041	0.806283	0.977957	0.733354	0.129922	0.927574	0.880815	0.980442	0.897243	0.216146	0.0467113	0.50191	0.558846	0.596689	0.447323	0.725078	0.903483
	cg12500731	0	0		ALL_397	C1	High	0.957966	0.107281	0.96527	0.943475	0.975911	0.930172	0.950411	0.951377	0.964899	0.900468	0.687667	0.924822	0.971147	0.9184	0.621412	0.825955	0.96925	0.9839	0.421197	0.911527	0.154694	0.84786	0.968739	0.118699	0.0895382	0.936679	0.530682	0.753843	0.886377	0.892778	0.944804	0.631539	0.957577	0.106501	0.913871	0.865445	0.21434	0.950993	0.600716	0.967819	0.102374	0.108969
	cg09547909(TMED6;ENSG00000259900)	0	0		ALL_1185	C1	High	0.971827	0.558554	0.970854	0.964723	0.977502	0.0825746	0.661544	0.973503	0.961662	0.960706	0.966555	0.961806	0.964137	0.0948646	0.934977	0.8612	0.451183	0.680659	0.851599	0.467397	0.55237	0.957103	0.97899	0.154878	0.12861	0.946131	0.971005	0.96512	0.393425	0.941183	0.962258	0.448523	0.977818	0.66452	0.929561	0.108855	0.677262	0.694821	0.453446	0.964316	0.516408	0.564773
	cg17206555(CDK14)	0	0		ALL_1050	C1	High	0.948254	0.493745	0.911255	0.965259	0.618678	0.971569	0.606938	0.97162	0.972028	0.958533	0.96806	0.940548	0.951818	0.941237	0.93703	0.404856	0.420797	0.939995	0.921626	0.705965	0.929349	0.92664	0.959544	0.569837	0.929606	0.95279	0.936616	0.961752	0.955409	0.701944	0.958786	0.874	0.974211	0.940574	0.913532	0.160442	0.979172	0.928452	0.90137	0.910821	0.933712	0.940745
	cg03657064	0	0		ALL_462	C1	High	0.969677	0.96001	0.985626	0.9581	0.98121	0.975006	0.972101	0.959292	0.984593	0.955792	0.962192	0.949469	0.97226	0.973803	0.958131	0.700989	0.501922	0.965838	0.946178	0.929629	0.934967	0.976298	0.954541	0.962523	0.914669	0.959591	0.669584	0.980585	0.86657	0.723814	0.974838	0.962932	0.995123	0.909262	0.922613	0.21255	0.94179	0.446822	0.800756	0.968653	0.936559	0.896805
	cg05426662	0.202913	0		ALL_724	C1	High	0.976971	0.668565	0.963928	0.982881	0.975841	0.975671	0.497979	0.972066	0.970792	0.937519	0.945672	0.945461	0.9643	0.981958	0.730127	0.885053	0.191841	0.964419	0.63543	0.928764	0.901383	0.77993	0.965655	0.472787	0.574048	0.956097	0.952159	0.971244	0.565895	0.901856	0.962635	0.623401	0.988075	0.921727	0.911641	0.115627	0.932131	0.963349	0.812108	0.981853	0.927885	0.905676
	cg04986248	0	0		ALL_1070	C1	High	0.966346	0.963663	0.93853	0.950684	0.755278	0.97729	0.908675	0.969528	0.969375	0.940376	0.958719	0.958884	0.976652	0.936362	0.946897	0.885242	0.426532	0.973096	0.921741	0.59876	0.972314	0.932716	0.982375	0.686899	0.890996	0.968192	0.970659	0.966348	0.918922	0.925352	0.975061	0.579314	0.978074	0.964854	0.928421	0.688041	0.964823	0.965106	0.835467	0.943041	0.943927	0.933894
	cg24863335(NETO1)	0	0		ALL_validation_08	C1	High	0.970922	0.670801	0.951713	0.981305	0.929982	0.965607	0.779801	0.97034	0.94969	0.93685	0.892297	0.946499	0.964031	0.978556	0.939611	0.876016	0.245456	0.671018	0.910269	0.886004	0.810711	0.938465	0.95315	0.828827	0.883484	0.915501	0.950244	0.971896	0.815975	0.857641	0.975238	0.640517	0.977321	0.934034	0.932999	0.566672	0.953922	0.9259	0.85899	0.965314	0.904413	0.927869
	cg05235540(MRPS18B;PPP1R10)	0	0		ALL_70	C1	High	0.980673	0.781269	0.975071	0.945302	0.929703	0.968241	0.817154	0.972222	0.980609	0.945356	0.908757	0.96163	0.954158	0.962977	0.940854	0.610534	0.235275	0.955749	0.871876	0.809556	0.909098	0.949876	0.969118	0.924914	0.876332	0.911316	0.947302	0.963308	0.95029	0.788993	0.96742	0.819578	0.967076	0.911456	0.914415	0.606948	0.957871	0.940401	0.902896	0.977709	0.551972	0.614881
	cg01138448(TRIM69)	0	0		ALL_999	C1	High	0.971309	0.551152	0.934202	0.973404	0.971278	0.987991	0.966375	0.976873	0.980261	0.961832	0.975588	0.95954	0.977506	0.98304	0.939513	0.918689	0.387099	0.695225	0.494189	0.899234	0.145013	0.939875	0.970428	0.910134	0.906132	0.971823	0.973519	0.977315	0.95941	0.961243	0.888005	0.410967	0.975839	0.893399	0.932321	0.97455	0.968131	0.962347	0.87475	0.951957	0.957445	0.958716
	cg20761840	0.270522	0		ALL_682	C1	High	0.989281	0.197714	0.973365	0.97462	0.984061	0.976315	0.977781	0.925036	0.977358	0.952018	0.955655	0.944625	0.973702	0.946078	0.953607	0.923842	0.301161	0.941594	0.886008	0.862468	0.819725	0.893015	0.964514	0.944165	0.917026	0.671489	0.949525	0.977801	0.782405	0.95709	0.972818	0.873702	0.981604	0.936327	0.926538	0.541547	0.58722	0.945211	0.852603	0.979758	0.945575	0.939087
	cg05957504	0.241041	0		ALL_407	C1	High	0.959873	0.622578	0.9688	0.977487	0.979022	0.970798	0.473425	0.952393	0.974817	0.919548	0.946085	0.946507	0.866346	0.984543	0.954777	0.892405	0.915151	0.931861	0.545101	0.930781	0.940446	0.967896	0.967254	0.920994	0.90351	0.961129	0.930639	0.965909	0.95172	0.93513	0.981564	0.564938	0.987731	0.572426	0.917113	0.628788	0.941691	0.71466	0.930577	0.973817	0.918517	0.900323
	cg23040685	0.236217	0		ALL_206	C1	High	0.978819	0.598764	0.978244	0.973233	0.671591	0.974952	0.818856	0.971873	0.982374	0.963311	0.91683	0.943323	0.968519	0.984191	0.966785	0.928219	0.430709	0.934561	0.66095	0.562969	0.905486	0.907477	0.972164	0.789277	0.889605	0.945385	0.940523	0.980717	0.898127	0.961601	0.986519	0.646116	0.974637	0.939329	0.922743	0.343914	0.950131	0.936079	0.573713	0.988604	0.79217	0.931011
	cg12004641	0	0		ALL_1177	C1	High	0.962941	0.965225	0.942395	0.934831	0.703028	0.710933	0.934732	0.971007	0.967282	0.959456	0.961119	0.947395	0.971089	0.970547	0.941145	0.89221	0.274255	0.944957	0.675695	0.912332	0.956014	0.953632	0.982984	0.701203	0.590518	0.973356	0.952699	0.967495	0.960878	0.904709	0.964349	0.755592	0.978291	0.935195	0.927447	0.863321	0.850345	0.916063	0.895182	0.940004	0.959475	0.928738
	cg20181325	0.254489	0		ALL_163	C1	High	0.980406	0.984093	0.971044	0.945093	0.9757	0.980405	0.964408	0.951612	0.972798	0.946191	0.971266	0.924755	0.962455	0.984213	0.929064	0.871861	0.262896	0.962208	0.947133	0.84703	0.64207	0.986121	0.982308	0.898735	0.919219	0.956016	0.945639	0.97164	0.978161	0.961885	0.909673	0.9558	0.889773	0.922909	0.95499	0.964134	0.957322	0.944655	0.94235	0.976614	0.950393	0.911038
	cg07158065	0	0		ALL_848	C1	High	0.96998	0.968733	0.955251	0.960942	0.978397	0.983685	0.823247	0.957256	0.98472	0.970665	0.98282	0.938857	0.980844	0.977132	0.970394	0.90169	0.505988	0.960147	0.933396	0.915275	0.735758	0.933401	0.973445	0.942153	0.799825	0.960952	0.655293	0.970241	0.946515	0.929596	0.984828	0.935299	0.973588	0.899141	0.926419	0.965139	0.953964	0.951921	0.926294	0.968423	0.970449	0.668626
	cg20851559	0.240809	0		ALL_1372	C1	High	0.941087	0.967038	0.948563	0.94608	0.952298	0.984007	0.781553	0.96379	0.951533	0.932587	0.958755	0.965282	0.944652	0.961969	0.949266	0.899501	0.494394	0.962522	0.888835	0.911168	0.637669	0.899542	0.955099	0.520413	0.902164	0.908645	0.950637	0.943003	0.933523	0.910728	0.975979	0.778629	0.967854	0.962499	0.907625	0.942204	0.535386	0.932361	0.899927	0.963215	0.79713	0.922219
	cg17650057(BIRC7)	0.208987	0		ALL_1155	C1	High	0.931019	0.974725	0.959094	0.826761	0.957008	0.975289	0.825029	0.913577	0.972693	0.951819	0.967534	0.94422	0.965396	0.95665	0.929469	0.844657	0.51289	0.97787	0.96893	0.928618	0.604067	0.914358	0.982501	0.673701	0.90505	0.949366	0.953411	0.9634	0.969614	0.896945	0.919963	0.632046	0.968393	0.744143	0.919157	0.950418	0.967892	0.901628	0.890547	0.970047	0.9216	0.682439
	cg19862242	0	0		ALL_1288	C1	High	0.899562	0.95988	0.961191	0.936842	0.95333	0.981867	0.861473	0.93092	0.950466	0.905473	0.947221	0.960315	0.958932	0.963909	0.779176	0.779589	0.323514	0.970597	0.803617	0.714722	0.762955	0.601474	0.970371	0.751836	0.791571	0.912835	0.957646	0.948328	0.94096	0.913819	0.948008	0.747895	0.96332	0.744902	0.906736	0.800774	0.925037	0.945292	0.924771	0.927754	0.926576	0.891543
	cg12309938	0.21843	0		ALL_447	C1	High	0.977948	0.97616	0.973506	0.966804	0.727895	0.9726	0.963033	0.972129	0.98674	0.95631	0.926037	0.948863	0.958652	0.97738	0.941713	0.899372	0.199021	0.970268	0.553456	0.373444	0.630263	0.792485	0.831618	0.833593	0.685541	0.966786	0.942932	0.976413	0.962288	0.953576	0.963907	0.828486	0.981387	0.629238	0.932288	0.717169	0.942243	0.960789	0.770327	0.972789	0.956244	0.601613
	cg17471365(HLA-DQA2)	0	0		ALL_1396	C1	High	0.953626	0.985237	0.949671	0.96023	0.969795	0.821925	0.869638	0.961416	0.948798	0.968021	0.949815	0.957532	0.95436	0.585311	0.926568	0.92244	0.442089	0.925563	0.947278	0.476615	0.563799	0.907211	0.964775	0.92626	0.59615	0.645978	0.953142	0.952915	0.945432	0.926322	0.97753	0.963006	0.941479	0.95863	0.898285	0.957682	0.944035	0.912094	0.88042	0.947833	0.942116	0.925568
	cg14325952	0.232273	0		ALL_474	C1	High	0.986514	0.9717	0.965374	0.988776	0.979842	0.986242	0.545491	0.980811	0.985715	0.947406	0.97471	0.953751	0.963539	0.963988	0.960631	0.926867	0.335297	0.981303	0.9373	0.950331	0.693422	0.99001	0.973954	0.732147	0.698753	0.255234	0.949093	0.987515	0.956658	0.977176	0.976851	0.96344	0.960259	0.576535	0.927901	0.737377	0.972266	0.98516	0.906547	0.97926	0.960996	0.536763
	cg21121258	0	0		ALL_210	C1	High	0.947606	0.95901	0.954109	0.987453	0.972519	0.977929	0.9817	0.584707	0.977758	0.940417	0.955998	0.951943	0.954549	0.979473	0.939158	0.856883	0.195831	0.939318	0.546162	0.642734	0.954124	0.946197	0.965285	0.916181	0.589044	0.941418	0.952922	0.976108	0.976716	0.91766	0.9766	0.594684	0.977578	0.914129	0.920712	0.979791	0.955401	0.742964	0.898572	0.975797	0.889959	0.904777
	cg00930515	0	0		ALL_validation_13	C1	High	0.942357	0.964362	0.984898	0.98098	0.958936	0.990113	0.486093	0.970562	0.975284	0.961203	0.977817	0.948327	0.94806	0.983299	0.938282	0.853283	0.454454	0.969597	0.8926	0.545818	0.891467	0.904915	0.972186	0.918128	0.861357	0.830352	0.947122	0.958058	0.947815	0.853212	0.980408	0.715301	0.953399	0.955158	0.903089	0.952648	0.958429	0.582551	0.899481	0.975261	0.816924	0.936725
	cg13083679(B4GALT6)	0.205933	0		ALL_68	C1	High	0.969615	0.981547	0.95539	0.980309	0.977264	0.980556	0.872193	0.652064	0.981415	0.937213	0.974933	0.96226	0.963316	0.986474	0.965499	0.904703	0.313558	0.963657	0.636981	0.905866	0.621909	0.390653	0.974472	0.740441	0.898421	0.96521	0.940741	0.979933	0.985222	0.689002	0.97298	0.74984	0.956185	0.548363	0.926276	0.924246	0.968194	0.974191	0.899524	0.965787	0.955194	0.551349
	cg13180844	0	0		ALL_333	C1	High	0.967183	0.979085	0.957884	0.969032	0.74982	0.981473	0.972488	0.590889	0.973792	0.911992	0.972882	0.960888	0.974774	0.986011	0.819559	0.895038	0.142769	0.939989	0.648655	0.571381	0.614363	0.614618	0.980508	0.760707	0.926848	0.933913	0.924673	0.974691	0.871437	0.800523	0.931428	0.855155	0.957966	0.738873	0.928755	0.563426	0.934897	0.971578	0.933683	0.968714	0.916628	0.912684
	cg11082447(PHF7;BAP1)	0	0		ALL_360	C1	High	0.943877	0.972927	0.982241	0.975645	0.969546	0.970093	0.926771	0.955928	0.982104	0.948118	0.950424	0.905749	0.949451	0.93362	0.914725	0.854555	0.0763811	0.891193	0.624757	0.867676	0.762231	0.949704	0.96356	0.667116	0.62787	0.935317	0.917464	0.934868	0.927766	0.707603	0.849445	0.850967	0.970996	0.923054	0.921518	0.904847	0.923495	0.945597	0.92798	0.965686	0.787927	0.915635
	cg10511850(ST6GALNAC3)	0	0		ALL_1038	C1	High	0.941701	0.73602	0.957724	0.913508	0.936796	0.978723	0.926616	0.971	0.965488	0.948608	0.959996	0.955313	0.965043	0.96994	0.951296	0.522045	0.304569	0.944872	0.898468	0.695372	0.875986	0.946166	0.979156	0.931301	0.913131	0.956492	0.960006	0.961762	0.885228	0.901537	0.877639	0.499474	0.969667	0.627805	0.894284	0.44095	0.947683	0.92735	0.886141	0.731296	0.451797	0.598148
	cg00432953	0	0		ALL_370	C1	High	0.965178	0.974097	0.953047	0.981735	0.904392	0.966522	0.932813	0.928253	0.984166	0.883283	0.962646	0.925786	0.939864	0.947652	0.84791	0.536383	0.349555	0.913071	0.937025	0.864308	0.940971	0.783267	0.966446	0.685176	0.609287	0.937448	0.920256	0.940859	0.962348	0.917143	0.941432	0.583638	0.961192	0.930583	0.938109	0.581528	0.80675	0.947545	0.890041	0.967972	0.301571	0.765565
	cg07974367	0	0		ALL_961	C1	High	0.952708	0.965972	0.933972	0.945947	0.946167	0.98198	0.954446	0.976691	0.980824	0.947571	0.976986	0.958023	0.933945	0.983136	0.945329	0.454623	0.392978	0.958075	0.924787	0.591206	0.496015	0.933642	0.970236	0.64809	0.552515	0.959637	0.965561	0.957266	0.939462	0.938145	0.964123	0.304047	0.963628	0.95778	0.925693	0.461658	0.9406	0.952247	0.912384	0.969	0.812182	0.942089
	cg18183624(IGF2BP1)	0	0		ALL_878	C1	High	0.970907	0.789085	0.956011	0.956644	0.963566	0.969812	0.778482	0.941537	0.971765	0.950388	0.959066	0.957291	0.975187	0.973342	0.948072	0.865024	0.416606	0.970548	0.663617	0.726118	0.506161	0.907324	0.979845	0.867643	0.799268	0.954572	0.947363	0.966543	0.96192	0.924338	0.984669	0.789722	0.978771	0.835084	0.934085	0.828166	0.959958	0.926403	0.933658	0.980085	0.78758	0.805677
	cg13336690(HLA-DOA)	0	0		ALL_224	C1	High	0.984384	0.485074	0.985838	0.98406	0.973352	0.979921	0.9787	0.971966	0.975048	0.932517	0.95141	0.946086	0.972263	0.966962	0.955705	0.906266	0.371422	0.918035	0.441499	0.923266	0.690364	0.941044	0.970004	0.951325	0.617875	0.965949	0.936458	0.948021	0.96298	0.939094	0.95519	0.929641	0.988997	0.949143	0.931304	0.623979	0.95736	0.665626	0.936253	0.979956	0.805837	0.930672
	cg01981433	0	0		ALL_879	C1	High	0.93454	0.798446	0.913904	0.782311	0.936425	0.989118	0.88442	0.963389	0.984743	0.943261	0.973624	0.972657	0.962778	0.968079	0.931957	0.501752	0.651023	0.949001	0.743704	0.6791	0.299374	0.728563	0.984325	0.496661	0.868091	0.951463	0.960519	0.9708	0.898659	0.874944	0.968461	0.709199	0.984361	0.869643	0.920425	0.62232	0.830866	0.716312	0.61141	0.963514	0.58455	0.827939
	cg24618492(EPN2)	0	0		ALL_343	C1	High	0.963317	0.826166	0.976703	0.947317	0.940323	0.981057	0.725858	0.95068	0.976354	0.805873	0.946915	0.93185	0.962743	0.989158	0.785569	0.867579	0.537227	0.847547	0.621112	0.747915	0.257249	0.899206	0.972009	0.702568	0.636065	0.819125	0.925036	0.974793	0.896981	0.965886	0.988394	0.893483	0.976724	0.675896	0.91198	0.778856	0.925362	0.961658	0.717704	0.97479	0.621433	0.620172
	cg13049432	0	0		ALL_376	C1	High	0.982433	0.968398	0.979019	0.971985	0.968078	0.963008	0.953989	0.959899	0.978793	0.93004	0.96863	0.933663	0.949389	0.978719	0.941303	0.607064	0.50553	0.976403	0.859342	0.900748	0.854812	0.906729	0.959682	0.839924	0.663297	0.96964	0.92998	0.973533	0.953896	0.936515	0.970697	0.726418	0.86764	0.609555	0.890673	0.948755	0.233144	0.957953	0.899746	0.980595	0.914841	0.551904
	cg21118780	0	0		ALL_617	C1	High	0.955514	0.964669	0.941542	0.948879	0.976364	0.957091	0.802195	0.929863	0.973637	0.921967	0.933566	0.925166	0.959139	0.921519	0.939584	0.50883	0.326193	0.906065	0.538828	0.929685	0.391612	0.947046	0.969457	0.899771	0.739839	0.942586	0.894215	0.970072	0.941334	0.924144	0.96249	0.487516	0.955493	0.790853	0.916192	0.816825	0.768723	0.952841	0.916035	0.968892	0.807333	0.57741
	cg16537292	0	0		ALL_382	C1	High	0.967647	0.968698	0.93339	0.977938	0.973838	0.978486	0.96949	0.940605	0.979776	0.956502	0.963184	0.953186	0.961508	0.980761	0.961107	0.927716	0.503419	0.961648	0.63532	0.774871	0.682077	0.901577	0.965922	0.730388	0.602831	0.917341	0.94972	0.969904	0.957088	0.926947	0.964679	0.568945	0.960703	0.629273	0.926674	0.884891	0.946249	0.949162	0.916914	0.972144	0.713748	0.559945
	cg26200585(PRX)	0	0		ALL_329	C1	High	0.981221	0.977205	0.981547	0.971401	0.953526	0.976196	0.965221	0.652571	0.981901	0.944909	0.916951	0.946152	0.963899	0.991573	0.938163	0.76071	0.363901	0.969976	0.860023	0.570157	0.492193	0.954409	0.96663	0.900264	0.853614	0.934673	0.826081	0.964047	0.95306	0.955533	0.976708	0.513074	0.981645	0.941691	0.904111	0.805887	0.940057	0.602699	0.920165	0.968718	0.8472	0.94536
	cg21188858	0	0		ALL_453	C1	High	0.975348	0.981939	0.977626	0.985289	0.984459	0.98464	0.965678	0.970005	0.9796	0.93035	0.955424	0.952045	0.961171	0.989775	0.957918	0.926517	0.0403534	0.702045	0.452466	0.865041	0.703319	0.981255	0.966167	0.96155	0.956885	0.974285	0.933097	0.97755	0.948334	0.937185	0.988295	0.802176	0.977851	0.912021	0.920217	0.969194	0.963933	0.980641	0.917063	0.960493	0.898897	0.544626
	cg08298091	0	0		ALL_674	C1	High	0.962341	0.976015	0.962215	0.9354	0.976702	0.682947	0.951079	0.967053	0.977719	0.939207	0.945336	0.629221	0.967061	0.979797	0.937993	0.507134	0.145504	0.977487	0.789639	0.822691	0.534649	0.962371	0.956134	0.62056	0.622193	0.966105	0.936785	0.966793	0.77831	0.936232	0.977107	0.871529	0.980141	0.564381	0.918786	0.961106	0.948514	0.935799	0.68784	0.639528	0.53711	0.356138
	cg19650253(PTGDR)	0	0		ALL_1037	C1	High	0.971384	0.804624	0.938792	0.943475	0.940933	0.987103	0.953807	0.981797	0.978393	0.957241	0.960187	0.949852	0.768912	0.980895	0.946013	0.927548	0.411947	0.928625	0.677889	0.448383	0.961253	0.95819	0.976826	0.69761	0.935109	0.947513	0.827424	0.944028	0.946193	0.948695	0.969555	0.422712	0.977171	0.968595	0.958176	0.890324	0.949205	0.935128	0.886328	0.966567	0.963226	0.947335
	cg12066473	0	0		ALL_655	C1	High	0.93938	0.981913	0.970757	0.910707	0.978303	0.970437	0.960747	0.923915	0.981677	0.951503	0.963125	0.948984	0.964754	0.953691	0.94181	0.898004	0.271301	0.981081	0.921699	0.612659	0.924933	0.934475	0.963359	0.889763	0.77877	0.973246	0.927852	0.951415	0.957924	0.940387	0.911011	0.914555	0.959785	0.718249	0.907431	0.624126	0.948872	0.826821	0.896985	0.966283	0.94781	0.689858
	cg26747290	0	0		ALL_410	C1	High	0.980267	0.974248	0.96989	0.960884	0.973071	0.67423	0.991713	0.957469	0.979843	0.953888	0.913983	0.933102	0.971259	0.863318	0.964182	0.871302	0.169139	0.984117	0.928466	0.936013	0.958496	0.873257	0.974563	0.53257	0.945529	0.985559	0.924194	0.982904	0.99156	0.963007	0.979767	0.952648	0.984084	0.923777	0.925998	0.214708	0.950157	0.972095	0.944082	0.972719	0.957202	0.918787
	cg18827396(CDKN2AIP)	0	0		ALL_1193	C1	High	0.972129	0.98524	0.963064	0.95256	0.965121	0.978259	0.922452	0.982216	0.9804	0.961814	0.969927	0.950807	0.871778	0.861603	0.967746	0.902034	0.328646	0.893565	0.850376	0.676262	0.943344	0.82162	0.980531	0.964862	0.9496	0.955213	0.789292	0.970333	0.887591	0.939538	0.959835	0.977123	0.972466	0.672231	0.926374	0.816588	0.715741	0.28865	0.875032	0.965945	0.954219	0.936644
	cg00428638	0	0		ALL_470	C1	High	0.987636	0.993137	0.982989	0.991121	0.982296	0.246137	0.971224	0.991759	0.98895	0.970733	0.989454	0.971894	0.982035	0.329351	0.970709	0.950962	0.0462104	0.956197	0.961861	0.936824	0.878052	0.988841	0.980061	0.977539	0.609561	0.722088	0.963514	0.98525	0.966542	0.766221	0.975983	0.971024	0.987469	0.965289	0.962686	0.968678	0.982051	0.791041	0.955294	0.970189	0.625158	0.955231
	cg15961455	0	0		ALL_214	C1	High	0.970847	0.982527	0.961155	0.969778	0.980633	0.620528	0.959231	0.976693	0.975076	0.566305	0.981633	0.939125	0.962456	0.958498	0.955263	0.494759	0.369008	0.971912	0.939891	0.91548	0.644566	0.970365	0.953318	0.959979	0.619938	0.961197	0.849375	0.969026	0.970829	0.96409	0.979597	0.831686	0.978273	0.947209	0.910449	0.693152	0.958334	0.945949	0.945654	0.980844	0.95555	0.584712
	cg19832521(NOVA1)	0	0		ALL_884	C1	High	0.959361	0.969617	0.946793	0.97443	0.970791	0.985137	0.923399	0.975152	0.979152	0.970002	0.965324	0.943344	0.973535	0.970522	0.952264	0.621569	0.409291	0.949836	0.956881	0.954418	0.334317	0.942681	0.980886	0.912743	0.606169	0.889967	0.972017	0.977842	0.951654	0.947581	0.976135	0.967147	0.967953	0.95698	0.934507	0.956938	0.951928	0.916573	0.91486	0.957649	0.976874	0.949728
	cg09017117(HLA-DMB)	0	0		ALL_746	C1	High	0.964392	0.177158	0.973346	0.965215	0.97176	0.744909	0.970573	0.961049	0.973335	0.949941	0.966163	0.954784	0.974417	0.971297	0.956105	0.908895	0.894233	0.826723	0.705515	0.896673	0.522978	0.963781	0.969259	0.952707	0.940014	0.938263	0.952527	0.960641	0.917469	0.937191	0.978864	0.719932	0.965271	0.914199	0.941514	0.944015	0.949868	0.973076	0.626011	0.969899	0.958481	0.923593
	cg19588519	0	0		ALL_262	C1	High	0.981463	0.611753	0.983805	0.982113	0.98682	0.979859	0.979335	0.925052	0.989477	0.949037	0.960979	0.938777	0.974854	0.985872	0.951298	0.894316	0.416835	0.96442	0.911257	0.942405	0.925383	0.95075	0.973451	0.345757	0.922389	0.975208	0.953431	0.970195	0.950842	0.962533	0.980949	0.568485	0.932445	0.91232	0.916054	0.84667	0.966688	0.749077	0.935808	0.971248	0.954117	0.929522
	cg07669182	0	0		ALL_1357	C1	High	0.874034	0.944436	0.977652	0.903573	0.956009	0.972721	0.830786	0.936801	0.91998	0.93464	0.862926	0.92747	0.96192	0.952522	0.941543	0.887955	0.561017	0.950945	0.943068	0.555555	0.632892	0.807047	0.967139	0.837602	0.755888	0.959452	0.944551	0.955768	0.687969	0.910582	0.970404	0.654165	0.965779	0.877953	0.888781	0.911213	0.958107	0.926726	0.487847	0.961002	0.955218	0.913854
	cg24477567(EPOR)	0	0		ALL_118	C1	High	0.966263	0.978601	0.979382	0.96533	0.978646	0.94358	0.962361	0.825238	0.983482	0.945267	0.957993	0.937813	0.959263	0.933986	0.95645	0.86312	0.681073	0.890953	0.656277	0.89426	0.659254	0.762013	0.972321	0.55159	0.69358	0.950279	0.932619	0.969682	0.905024	0.914082	0.900687	0.602335	0.956626	0.936884	0.923021	0.661877	0.806129	0.952478	0.749934	0.961739	0.939294	0.918697
	cg00591333	0	0		ALL_1080	C1	High	0.95103	0.971079	0.951248	0.912114	0.950972	0.973335	0.787156	0.836565	0.959583	0.948862	0.951435	0.953957	0.966124	0.967448	0.958582	0.891072	0.390109	0.901675	0.738926	0.774683	0.476241	0.579508	0.982645	0.842054	0.919188	0.811407	0.955185	0.955481	0.90618	0.660274	0.928122	0.847828	0.951805	0.628897	0.919964	0.529956	0.964848	0.921526	0.682225	0.943466	0.954987	0.643903
	cg03780648(HLA-DOA)	0	0		ALL_988	C1	High	0.983307	0.969833	0.957354	0.973834	0.955941	0.611147	0.972141	0.965516	0.96764	0.955325	0.962772	0.941353	0.982124	0.957062	0.626562	0.906028	0.112083	0.968189	0.918755	0.905944	0.624086	0.950511	0.976762	0.9333	0.917572	0.965128	0.964424	0.965715	0.75719	0.936039	0.969054	0.9677	0.98328	0.948069	0.936066	0.913898	0.97267	0.956227	0.56653	0.978914	0.949491	0.944202
	cg13657981	0	0		ALL_452	C1	High	0.963964	0.952394	0.968953	0.950383	0.989034	0.831037	0.960954	0.955138	0.982948	0.952413	0.923884	0.94415	0.957496	0.970733	0.962941	0.852278	0.468021	0.978022	0.621895	0.932603	0.938434	0.960003	0.977897	0.9286	0.918145	0.956933	0.953478	0.979887	0.895437	0.900973	0.982236	0.893875	0.991164	0.908846	0.938878	0.939046	0.946086	0.950603	0.85175	0.970754	0.94262	0.915638
	cg04748834(CHL1)	0	0		ALL_542	C1	High	0.973919	0.952114	0.993785	0.921111	0.996884	0.978525	0.984551	0.986015	0.99472	0.956512	0.960283	0.948947	0.970413	0.983357	0.94783	0.576065	0.21685	0.974117	0.932223	0.895888	0.949216	0.826778	0.988353	0.923808	0.74567	0.959935	0.946472	0.963482	0.969607	0.904106	0.979208	0.974128	0.987234	0.810395	0.934551	0.957606	0.970526	0.933794	0.926276	0.989875	0.957964	0.8769
	cg13022993(HLA-DRA)	0	0		ALL_75	C1	High	0.930912	0.976516	0.98388	0.863284	0.987481	0.974809	0.895355	0.960341	0.983986	0.950157	0.967549	0.859255	0.961219	0.976518	0.959996	0.697149	0.433285	0.988894	0.915286	0.965954	0.80216	0.961641	0.986476	0.859602	0.916891	0.976249	0.953971	0.968805	0.916906	0.952811	0.981464	0.809477	0.980213	0.91594	0.936284	0.935594	0.964604	0.959459	0.767834	0.979567	0.862569	0.876756
	cg06974034	0	0		ALL_1059	C1	High	0.957966	0.965225	0.937362	0.935813	0.95546	0.970725	0.935258	0.950741	0.962505	0.736097	0.949532	0.939479	0.983279	0.97865	0.957285	0.823415	0.34854	0.953592	0.664047	0.910952	0.855169	0.922383	0.978031	0.956868	0.932696	0.947121	0.963683	0.964307	0.986303	0.9242	0.968111	0.694047	0.960912	0.882702	0.922113	0.957027	0.94568	0.945537	0.876754	0.941443	0.525296	0.893475
	cg21616089	0	0		ALL_65	C1	High	0.92366	0.958165	0.963996	0.870854	0.96979	0.793502	0.954271	0.96669	0.978591	0.760802	0.949332	0.940235	0.957579	0.709459	0.926764	0.835488	0.369852	0.838762	0.740477	0.664917	0.523403	0.935732	0.951541	0.809043	0.794724	0.641159	0.923137	0.96379	0.76126	0.856658	0.937173	0.771799	0.958475	0.822209	0.914593	0.826211	0.91792	0.924076	0.548505	0.795282	0.506041	0.843072
	cg03308839	0	0		ALL_1292	C1	High	0.928142	0.958869	0.932223	0.88578	0.939711	0.958595	0.888579	0.959781	0.970831	0.949982	0.945137	0.951064	0.949304	0.933615	0.928539	0.871206	0.4073	0.6946	0.6271	0.657861	0.272852	0.894915	0.963957	0.881007	0.854379	0.931844	0.942325	0.938129	0.953184	0.937037	0.968959	0.851447	0.963596	0.663732	0.878281	0.892689	0.791127	0.919472	0.927232	0.933887	0.368054	0.649319
	cg00528492(HLA-DRA)	0	0		ALL_1252	C1	High	0.927822	0.82384	0.917035	0.920014	0.953684	0.966179	0.891497	0.879969	0.923771	0.950712	0.855811	0.942946	0.95319	0.940687	0.903393	0.544184	0.431791	0.847642	0.614261	0.922012	0.403679	0.899431	0.960302	0.684317	0.513327	0.859559	0.946047	0.930634	0.868484	0.839886	0.942774	0.253034	0.951067	0.866068	0.889284	0.623325	0.92417	0.892518	0.817892	0.933187	0.361304	0.725758
	cg07995893(KMT2E)	0.202182	0		ALL_1094	C1	High	0.975723	0.957957	0.743602	0.984541	0.986173	0.986782	0.971416	0.97653	0.981193	0.618201	0.979589	0.959255	0.972467	0.984903	0.805922	0.920643	0.433956	0.73633	0.30162	0.579397	0.597959	0.975592	0.973755	0.94305	0.820473	0.941931	0.967467	0.964139	0.956234	0.933587	0.971328	0.921301	0.971958	0.312785	0.899262	0.956332	0.672972	0.638131	0.72722	0.971506	0.158845	0.655707
	cg18305855	0	0		ALL_924	C1	High	0.955484	0.969023	0.97357	0.920766	0.958408	0.971456	0.907656	0.981194	0.984332	0.954241	0.987411	0.950872	0.984745	0.98031	0.88357	0.544281	0.526187	0.88075	0.951721	0.885513	0.304778	0.974435	0.977045	0.970909	0.956206	0.955546	0.973759	0.976875	0.859907	0.936807	0.979262	0.966524	0.979609	0.722654	0.917169	0.894452	0.972816	0.91391	0.790947	0.967043	0.324607	0.896111
	cg04731810(HLTF)	0	0.200075		ALL_349	C1	High	0.967595	0.798005	0.90657	0.960755	0.97414	0.647323	0.935682	0.923512	0.970851	0.933846	0.915001	0.924255	0.957938	0.969741	0.937121	0.812779	0.454262	0.96392	0.882365	0.926436	0.296876	0.952023	0.959735	0.930942	0.639237	0.953639	0.904898	0.9681	0.959429	0.931581	0.943808	0.850534	0.953493	0.61771	0.909186	0.738797	0.950146	0.929962	0.906865	0.947994	0.523995	0.630074
	cg00383136(HLA-DRA)	0	0		ALL_423	C1	High	0.984918	0.957046	0.975646	0.97809	0.983551	0.987032	0.174287	0.958744	0.97586	0.947309	0.968386	0.936814	0.975135	0.994697	0.968274	0.570987	0.334851	0.809657	0.965468	0.294572	0.125874	0.980786	0.962573	0.794279	0.9529	0.979015	0.942395	0.965877	0.938678	0.960284	0.968069	0.849144	0.979239	0.436482	0.927563	0.723371	0.958157	0.960744	0.939572	0.975893	0.963159	0.45315
	cg21040069(MFSD3)	0	0		ALL_1156	C1	High	0.950176	0.986724	0.976764	0.953797	0.947127	0.986686	0.536486	0.971124	0.967137	0.961695	0.977317	0.944744	0.974908	0.97838	0.957619	0.897392	0.0987406	0.757094	0.800284	0.92617	0.100647	0.978398	0.986764	0.916416	0.728178	0.944666	0.96593	0.966487	0.943051	0.797842	0.99122	0.908653	0.951848	0.364665	0.943963	0.147366	0.94098	0.771103	0.838255	0.942133	0.44144	0.44928
	cg16564180(GRK7)	0.270757	0		ALL_408	C1	High	0.977223	0.961076	0.969146	0.97481	0.965012	0.962622	0.959249	0.937237	0.974723	0.940467	0.943581	0.899889	0.958969	0.963702	0.944862	0.873451	0.155093	0.253044	0.943094	0.893688	0.146319	0.968473	0.947482	0.949371	0.931835	0.951067	0.871343	0.953905	0.929336	0.92813	0.964989	0.678021	0.971194	0.890531	0.905281	0.893102	0.929801	0.959863	0.86289	0.960442	0.181323	0.571116
	cg00152942(CPNE2)	0	0		ALL_443	C1	High	0.948759	0.957973	0.962135	0.92707	0.926939	0.973678	0.881148	0.961497	0.974216	0.95559	0.970552	0.929672	0.958238	0.958726	0.925106	0.561836	0.403286	0.648634	0.94075	0.583166	0.432953	0.960111	0.97018	0.959718	0.943551	0.973358	0.935157	0.967293	0.910194	0.886639	0.940813	0.915978	0.976441	0.435029	0.903039	0.81837	0.770304	0.844967	0.903387	0.965283	0.616033	0.430651
	cg19022254(GABBR1)	0	0		ALL_427	C1	High	0.981609	0.928495	0.979692	0.933435	0.980162	0.974397	0.954986	0.934976	0.973989	0.952676	0.951863	0.931668	0.969256	0.97738	0.952387	0.71385	0.236915	0.950883	0.943931	0.799827	0.721357	0.9752	0.96371	0.948597	0.932348	0.839755	0.925319	0.977996	0.964525	0.915427	0.969838	0.836937	0.973091	0.815036	0.903611	0.953873	0.955337	0.952246	0.926036	0.98336	0.474215	0.571726
	cg14294859	0	0		ALL_1101	C1	High	0.931855	0.951615	0.697414	0.958002	0.954522	0.943329	0.881076	0.973901	0.967716	0.954091	0.958626	0.935784	0.959171	0.964344	0.934525	0.785243	0.246642	0.699651	0.849177	0.415697	0.264189	0.917162	0.964802	0.949187	0.436315	0.945453	0.934818	0.967273	0.822548	0.900363	0.847165	0.403622	0.977976	0.645904	0.933054	0.473758	0.870043	0.88929	0.648675	0.936866	0.876546	0.609044
	cg24228231(UTP3)	0	0		ALL_1140	C1	High	0.951336	0.978103	0.96575	0.969751	0.948959	0.982344	0.887622	0.980914	0.975182	0.625248	0.959902	0.954217	0.974786	0.966803	0.960695	0.892269	0.0984026	0.120419	0.585987	0.452565	0.0873771	0.910075	0.980588	0.728222	0.934014	0.940289	0.944442	0.966539	0.922096	0.881927	0.975279	0.812878	0.956233	0.617579	0.908953	0.716835	0.93886	0.9123	0.889721	0.931322	0.896721	0.589467
	cg15439862(DSC3)	0	0		ALL_1009	C1	High	0.954025	0.724974	0.97554	0.962088	0.724411	0.986115	0.926897	0.980046	0.971461	0.97485	0.968014	0.969922	0.973238	0.986234	0.96981	0.924366	0.0492717	0.960536	0.961415	0.656749	0.0881578	0.982463	0.978616	0.977922	0.186926	0.943933	0.970002	0.968509	0.806612	0.978548	0.973411	0.480467	0.967188	0.627637	0.926308	0.96977	0.955553	0.955638	0.893321	0.951573	0.587363	0.956812
	cg13036546	0	0		ALL_35	C1	High	0.962127	0.972008	0.969032	0.954503	0.973225	0.981145	0.936117	0.952891	0.978005	0.941283	0.90498	0.94674	0.969482	0.976559	0.962453	0.889152	0.182273	0.4059	0.957119	0.610844	0.174384	0.945806	0.96942	0.830908	0.863638	0.970676	0.857379	0.967717	0.956798	0.924343	0.974877	0.85973	0.957278	0.960278	0.900245	0.861553	0.962486	0.877377	0.922874	0.961384	0.627033	0.928257
	cg20928429(CLDN16)	0.273983	0		ALL_validation_11	C1	High	0.933232	0.606277	0.955208	0.974258	0.960779	0.962827	0.929631	0.961962	0.965449	0.945532	0.958799	0.926569	0.963322	0.969732	0.596878	0.839882	0.09502	0.593204	0.910354	0.690485	0.186738	0.945926	0.954732	0.942633	0.922514	0.935778	0.926079	0.968007	0.923228	0.927019	0.958162	0.874122	0.970913	0.946545	0.900744	0.90697	0.972513	0.917081	0.870327	0.924541	0.554894	0.931432
	cg03156170	0	0		ALL_validation_19	C1	High	0.936921	0.636064	0.920808	0.935451	0.947977	0.919189	0.953716	0.909163	0.972586	0.928935	0.935467	0.79383	0.912841	0.907221	0.866773	0.783686	0.316073	0.813273	0.871513	0.740967	0.368689	0.889091	0.966558	0.865309	0.478967	0.908114	0.805393	0.923766	0.925794	0.861154	0.963355	0.857905	0.959606	0.759549	0.909857	0.876313	0.493618	0.780869	0.783098	0.935753	0.516419	0.75114
	cg23234622	0.251002	0		ALL_508	C1	High	0.974667	0.966727	0.95921	0.955405	0.961475	0.429124	0.959826	0.938052	0.969526	0.936004	0.958599	0.923231	0.947444	0.888184	0.953974	0.859278	0.399978	0.957098	0.87885	0.895107	0.272696	0.938727	0.97626	0.931999	0.90947	0.958015	0.914958	0.964457	0.977107	0.919434	0.97365	0.537247	0.979974	0.774928	0.90367	0.828859	0.925241	0.93589	0.957858	0.963819	0.792728	0.799783
	cg05645982	0	0		ALL_492	C1	High	0.979953	0.979393	0.975556	0.984623	0.981662	0.971856	0.96264	0.974367	0.981865	0.937463	0.954575	0.942469	0.963351	0.971031	0.954334	0.903575	0.111433	0.576353	0.908757	0.780609	0.108069	0.956691	0.962521	0.830189	0.703195	0.853318	0.923594	0.974422	0.981612	0.912526	0.978764	0.401616	0.975918	0.92856	0.932813	0.710224	0.947593	0.95344	0.914659	0.974395	0.934231	0.801334
	cg19937878	0.257754	0		ALL_700	C1	High	0.973936	0.976331	0.96982	0.976867	0.978927	0.979576	0.953462	0.97085	0.975236	0.937558	0.96773	0.941654	0.973974	0.97982	0.952693	0.475861	0.196246	0.669258	0.808556	0.937019	0.177328	0.970606	0.978658	0.871714	0.836772	0.961687	0.933178	0.967914	0.938573	0.741064	0.978894	0.79661	0.986169	0.943654	0.932881	0.78571	0.919094	0.755568	0.876625	0.975041	0.760341	0.942833
	cg17717972	0	0		ALL_47	C1	High	0.979669	0.766658	0.944615	0.985815	0.993418	0.965631	0.973121	0.961323	0.969368	0.942843	0.967737	0.911939	0.976052	0.948145	0.942452	0.91304	0.131998	0.968459	0.880943	0.63542	0.269131	0.959932	0.977398	0.935416	0.249621	0.744433	0.944946	0.97949	0.964789	0.923098	0.969072	0.896227	0.968985	0.947948	0.911806	0.600088	0.810611	0.907875	0.907146	0.967703	0.927707	0.940512
	cg27025079(STIM2)	0	0.225548		ALL_543	C1	High	0.976073	0.884513	0.958889	0.96407	0.727872	0.977476	0.929278	0.949734	0.977837	0.899861	0.930212	0.903389	0.937505	0.982891	0.935295	0.870722	0.0710034	0.962254	0.964812	0.873525	0.112365	0.924093	0.959955	0.469767	0.866181	0.841829	0.87745	0.970666	0.890533	0.933663	0.972741	0.807642	0.981123	0.781551	0.903265	0.812427	0.940874	0.967374	0.888865	0.981732	0.645172	0.637222
	cg21111416(HLTF)	0	0		ALL_29	C1	High	0.975442	0.895366	0.977783	0.991308	0.936257	0.972721	0.972903	0.983604	0.976529	0.868443	0.962063	0.950115	0.967585	0.984598	0.972821	0.905222	0.0495688	0.92643	0.940166	0.523212	0.532755	0.947606	0.97349	0.674533	0.940653	0.942586	0.935004	0.967665	0.566441	0.794632	0.959686	0.894782	0.961405	0.947093	0.923709	0.64988	0.962748	0.928634	0.856737	0.975091	0.829107	0.952605
	cg04876500	0	0		ALL_337	C1	High	0.97929	0.988534	0.975551	0.965166	0.980012	0.976349	0.977268	0.964227	0.974849	0.957606	0.957391	0.928711	0.963261	0.987353	0.958319	0.905418	0.906894	0.96689	0.199164	0.815205	0.0703194	0.961876	0.974196	0.928173	0.520328	0.955314	0.934158	0.965956	0.917455	0.926468	0.986326	0.806191	0.96529	0.929947	0.914982	0.762266	0.95535	0.956985	0.875126	0.975593	0.950806	0.923532
	cg04828105	0	0		ALL_520	C1	High	0.973626	0.691812	0.981842	0.967073	0.977446	0.983545	0.972917	0.971486	0.981178	0.937776	0.97249	0.95481	0.830308	0.958722	0.957732	0.935387	0.634329	0.969947	0.935364	0.96459	0.187578	0.96683	0.968623	0.773513	0.729811	0.970112	0.92901	0.977889	0.992982	0.95044	0.980597	0.967084	0.978866	0.931296	0.932957	0.8048	0.936262	0.962229	0.938754	0.982827	0.940019	0.930383
	cg21828517(ZBTB46)	0	0		ALL_190	C1	High	0.961566	0.8943	0.973759	0.951844	0.985682	0.965565	0.962723	0.937891	0.977951	0.93172	0.876806	0.897572	0.957302	0.945446	0.929064	0.823531	0.488616	0.872732	0.846435	0.642323	0.470213	0.972545	0.956192	0.907886	0.619193	0.952375	0.889656	0.96253	0.941204	0.903836	0.947707	0.298951	0.968419	0.878166	0.910696	0.482005	0.930007	0.67632	0.908654	0.95534	0.861047	0.888466
	cg02556928(CSF2RB)	0	0.222952		ALL_155	C1	High	0.981218	0.958898	0.967016	0.97795	0.975514	0.980869	0.854251	0.926317	0.979873	0.716725	0.977489	0.946213	0.962166	0.982243	0.945338	0.628195	0.395567	0.911517	0.71299	0.637611	0.487248	0.978641	0.9575	0.951488	0.748648	0.713688	0.929485	0.977326	0.940581	0.94983	0.983369	0.145488	0.983565	0.939657	0.918274	0.936436	0.960826	0.954265	0.892055	0.968696	0.957328	0.941434
	cg11984608(CLDN16)	0.266184	0		ALL_659	C1	High	0.987844	0.957199	0.980274	0.976871	0.688039	0.981136	0.965231	0.964207	0.979151	0.952203	0.925668	0.919295	0.96107	0.898003	0.934743	0.823128	0.112307	0.529667	0.90207	0.534241	0.151986	0.969359	0.969046	0.750738	0.596253	0.952614	0.520458	0.960667	0.871367	0.863037	0.953133	0.675836	0.982252	0.613305	0.92557	0.721269	0.669141	0.951432	0.902885	0.957423	0.93303	0.89713
	cg14372472	0	0		ALL_1274	C1	High	0.853715	0.935401	0.933099	0.899691	0.912558	0.918289	0.865425	0.920458	0.929283	0.918472	0.916623	0.936895	0.960556	0.870274	0.721666	0.850455	0.407554	0.562399	0.457313	0.917871	0.383587	0.897935	0.958393	0.674026	0.777809	0.8315	0.806611	0.91114	0.934074	0.771486	0.967154	0.502525	0.984015	0.868941	0.928582	0.859911	0.616119	0.88717	0.823894	0.930003	0.866621	0.793002
	cg18448581(NETO1)	0	0		ALL_119	C1	High	0.979778	0.952129	0.966701	0.981473	0.793914	0.978548	0.97721	0.976685	0.98367	0.953456	0.956496	0.801501	0.966593	0.97452	0.957097	0.559152	0.0795516	0.116187	0.662344	0.579921	0.103229	0.979284	0.966862	0.395475	0.685483	0.962056	0.93811	0.973279	0.975327	0.929934	0.982432	0.143567	0.987975	0.845026	0.923201	0.957105	0.698595	0.924975	0.942233	0.965897	0.9542	0.900652
	cg03134661(UHRF1)	0	0		ALL_318	C1	High	0.966066	0.852275	0.967929	0.984318	0.965525	0.984161	0.914219	0.968345	0.971965	0.958492	0.96179	0.944637	0.956377	0.987538	0.963881	0.511999	0.349053	0.975968	0.41761	0.66221	0.1455	0.96711	0.966241	0.91997	0.617915	0.955715	0.53274	0.957817	0.975848	0.797236	0.974743	0.151271	0.990048	0.898642	0.929799	0.970581	0.712279	0.948098	0.920925	0.976202	0.95612	0.920392
	cg01596834	0	0		ALL_1045	C1	High	0.966503	0.959742	0.949126	0.953156	0.945923	0.974812	0.975565	0.968536	0.975776	0.923391	0.96906	0.956369	0.973584	0.982135	0.961413	0.883948	0.435466	0.889452	0.580558	0.713016	0.325996	0.942327	0.966863	0.71859	0.730721	0.953967	0.953912	0.978273	0.927296	0.782196	0.97501	0.350013	0.952592	0.681049	0.931995	0.763863	0.499167	0.948237	0.862896	0.943022	0.927607	0.924539
	cg02030452	0	0		ALL_733	C1	High	0.976504	0.971961	0.974222	0.963294	0.978128	0.973673	0.972794	0.933123	0.973794	0.956381	0.957387	0.948606	0.972047	0.981444	0.966739	0.923997	0.0777166	0.83407	0.973365	0.877877	0.223658	0.931579	0.983787	0.797339	0.651515	0.891931	0.929241	0.975074	0.84019	0.955086	0.985506	0.163149	0.975757	0.949832	0.915438	0.650365	0.894644	0.948812	0.722276	0.970848	0.944688	0.934026
	cg10429091	0	0		ALL_158	C1	High	0.97618	0.976877	0.973195	0.971201	0.987432	0.977521	0.947392	0.833684	0.985408	0.951629	0.968891	0.9528	0.96074	0.971338	0.977218	0.442642	0.0597518	0.126445	0.973111	0.896607	0.0636237	0.982971	0.967914	0.799827	0.973829	0.955992	0.918209	0.977247	0.952846	0.791284	0.987451	0.123898	0.983036	0.657425	0.92314	0.805972	0.421272	0.648514	0.858474	0.978166	0.466339	0.563387
	cg17868307(EIF4H)	0	0		ALL_1078	C1	High	0.968256	0.971688	0.889719	0.947254	0.956977	0.979093	0.854976	0.969811	0.974749	0.957159	0.973579	0.962834	0.963284	0.976068	0.949174	0.418338	0.348245	0.804966	0.775553	0.799026	0.0608168	0.910302	0.978716	0.766408	0.855482	0.951794	0.963269	0.975409	0.91242	0.892243	0.923553	0.237724	0.964324	0.575629	0.939588	0.949138	0.768617	0.961544	0.863213	0.962644	0.663474	0.544124
	cg04916107(PPP1R9A)	0	0		ALL_726	C1	High	0.972201	0.973728	0.994158	0.979325	0.968565	0.975495	0.985775	0.971067	0.974653	0.948794	0.958158	0.946652	0.665892	0.988032	0.945553	0.115619	0.0975038	0.985434	0.940528	0.0976932	0.631064	0.802131	0.960256	0.634188	0.959252	0.748103	0.935285	0.972507	0.681532	0.952747	0.978588	0.116293	0.983308	0.877677	0.906393	0.337542	0.943093	0.958689	0.585927	0.979735	0.87557	0.909735
	cg20359565(G6PC)	0	0		ALL_validation_17	C1	High	0.946679	0.317544	0.949016	0.958613	0.953805	0.975747	0.933849	0.97178	0.954381	0.960225	0.968705	0.942906	0.965092	0.987752	0.807653	0.507737	0.461288	0.952089	0.602629	0.873016	0.639325	0.93758	0.969244	0.641517	0.795618	0.965964	0.954567	0.976395	0.937231	0.888073	0.956856	0.613222	0.982035	0.526605	0.89974	0.725619	0.919434	0.8257	0.839702	0.94171	0.630181	0.158882
	cg18427696(DLGAP2)	0	0.211758		ALL_57	C1	High	0.982081	0.524815	0.973891	0.963951	0.976142	0.982029	0.819765	0.975643	0.978479	0.945247	0.977799	0.956794	0.707353	0.986258	0.967161	0.856361	0.105171	0.968683	0.965804	0.90777	0.104557	0.972995	0.972917	0.72782	0.680653	0.968758	0.946409	0.98385	0.970067	0.960795	0.972611	0.141556	0.974548	0.651851	0.948465	0.939523	0.96595	0.936396	0.932616	0.961387	0.0896068	0.605363
	cg13271430	0.20843	0		ALL_691	C1	High	0.98123	0.605079	0.973945	0.972752	0.984712	0.978561	0.960836	0.953735	0.968104	0.947523	0.968419	0.951825	0.972821	0.984939	0.941994	0.508281	0.0678131	0.983584	0.926251	0.858612	0.0900757	0.979703	0.97502	0.754465	0.653247	0.971147	0.908114	0.973274	0.920602	0.952082	0.969366	0.139066	0.975108	0.853097	0.91125	0.91699	0.923649	0.908547	0.842723	0.972325	0.264884	0.892008
	cg24402667	0	0		ALL_203	C1	High	0.977748	0.764835	0.975425	0.980977	0.96685	0.955935	0.908642	0.968618	0.980347	0.939571	0.970725	0.957442	0.963162	0.943826	0.963036	0.92903	0.21278	0.815956	0.756164	0.516733	0.0736352	0.976444	0.971287	0.665748	0.559076	0.928266	0.950401	0.964718	0.528204	0.869272	0.958126	0.170355	0.986205	0.951581	0.908366	0.3442	0.824652	0.9293	0.418581	0.964298	0.318141	0.951129
	cg16535080	0	0		ALL_1188	C1	High	0.978297	0.978137	0.971513	0.971881	0.960452	0.908067	0.903314	0.971232	0.954192	0.953908	0.966169	0.949884	0.969923	0.989965	0.960524	0.479997	0.0514285	0.955256	0.943941	0.134316	0.0566476	0.955602	0.984587	0.693291	0.950202	0.956064	0.96991	0.972369	0.97816	0.925301	0.974546	0.424444	0.969206	0.935689	0.925412	0.0787398	0.940093	0.592141	0.897046	0.978479	0.104336	0.940443
	cg01542143	0	0		ALL_947	C1	High	0.978376	0.986829	0.98821	0.968922	0.96433	0.97903	0.859261	0.840173	0.981077	0.95267	0.975603	0.961891	0.972981	0.987787	0.956562	0.507638	0.0688215	0.154407	0.94283	0.672467	0.0610824	0.966383	0.981638	0.836641	0.149324	0.871854	0.956097	0.974321	0.222396	0.938911	0.973323	0.195785	0.976116	0.647321	0.929022	0.53294	0.289087	0.702451	0.0967887	0.962492	0.0927861	0.601283
	cg11658707	0	0.202401		ALL_77	C1	High	0.990658	0.94379	0.975636	0.980533	0.982289	0.979791	0.961665	0.881662	0.976404	0.95348	0.981982	0.951238	0.981524	0.985006	0.962366	0.917879	0.387202	0.35363	0.964603	0.922067	0.127306	0.945099	0.951261	0.862453	0.232716	0.964945	0.940138	0.974615	0.813235	0.95008	0.97487	0.299126	0.980997	0.886448	0.915069	0.735266	0.476781	0.730743	0.582247	0.977295	0.294478	0.840727
	cg12873919(BCL2L1)	0	0		ALL_127	C1	High	0.988985	0.97506	0.977063	0.969926	0.990796	0.9784	0.943214	0.903133	0.985106	0.621879	0.967836	0.967255	0.971322	0.982595	0.964626	0.889129	0.128005	0.177298	0.146184	0.642813	0.111121	0.935733	0.969699	0.870747	0.663663	0.974118	0.929245	0.979905	0.654507	0.936527	0.991368	0.668879	0.970669	0.911489	0.902569	0.712924	0.159514	0.949931	0.583369	0.977377	0.0967376	0.927397
	cg12237140(KPTN)	0	0		ALL_1	C1	High	0.966369	0.790944	0.987017	0.975169	0.974199	0.817695	0.115457	0.96201	0.976168	0.948903	0.980308	0.952693	0.96327	0.981739	0.970222	0.929661	0.137644	0.296826	0.954428	0.913068	0.0652212	0.955174	0.975187	0.971149	0.858612	0.942965	0.950281	0.978707	0.962693	0.960696	0.992274	0.545156	0.982731	0.942474	0.917365	0.848173	0.46288	0.839016	0.920847	0.969901	0.129901	0.942526
	cg17071868(HLA-DPB1;HLA-DPA1)	0	0		ALL_1040	C1	High	0.969238	0.661399	0.938663	0.964381	0.975086	0.985994	0.155847	0.970487	0.975667	0.94444	0.984865	0.951657	0.961379	0.965526	0.564175	0.817779	0.0699526	0.10023	0.926541	0.886381	0.0823162	0.921436	0.986024	0.936212	0.879307	0.936463	0.944603	0.980785	0.903602	0.925987	0.971668	0.490278	0.986704	0.972151	0.913016	0.68072	0.0573263	0.874014	0.845543	0.973359	0.431741	0.949691
	cg11900509	0.216116	0		ALL_433	C1	High	0.96961	0.653232	0.963874	0.957452	0.962665	0.359289	0.502964	0.902459	0.979562	0.598117	0.939347	0.877433	0.928801	0.917776	0.917618	0.832209	0.182389	0.637378	0.907832	0.934654	0.214585	0.90128	0.972227	0.933345	0.64913	0.610437	0.857578	0.94865	0.824315	0.930586	0.970466	0.659638	0.980886	0.886642	0.911183	0.958394	0.919094	0.955366	0.847216	0.949673	0.914624	0.868055
	cg06469895(TERF2)	0	0		ALL_605	C1	High	0.978303	0.98288	0.990387	0.977899	0.971747	0.972132	0.0724169	0.297282	0.969859	0.935603	0.971861	0.943854	0.953914	0.981451	0.946793	0.914775	0.0901543	0.857449	0.943552	0.940382	0.151684	0.161154	0.962109	0.570028	0.670007	0.946424	0.931997	0.973959	0.975987	0.934831	0.972315	0.780598	0.953253	0.905527	0.913344	0.908839	0.943467	0.952003	0.917456	0.961199	0.352758	0.903232
	cg19742736(TBC1D20)	0	0		ALL_380	C1	High	0.9656	0.918078	0.931245	0.928093	0.98903	0.834975	0.112337	0.954544	0.980374	0.907349	0.95378	0.93646	0.958791	0.908548	0.282955	0.890469	0.492728	0.980436	0.904388	0.886677	0.356735	0.950727	0.971159	0.95612	0.535587	0.965772	0.93197	0.969436	0.874836	0.93137	0.982738	0.649511	0.979497	0.936649	0.917925	0.669326	0.630554	0.911774	0.917322	0.967244	0.302596	0.921564
	cg26188420	0	0		ALL_1075	C1	High	0.961811	0.967273	0.643258	0.962343	0.940726	0.987533	0.698983	0.978175	0.972439	0.93844	0.81203	0.953205	0.935714	0.980372	0.969553	0.88086	0.231101	0.667932	0.10599	0.698674	0.171584	0.607261	0.963351	0.402047	0.838736	0.937941	0.962613	0.97211	0.763168	0.930166	0.31856	0.68805	0.960531	0.963846	0.907469	0.464153	0.948466	0.875443	0.887824	0.963567	0.903794	0.957835
	cg08166362(HMCES)	0	0.213911		ALL_validation_06	C1	High	0.965057	0.599255	0.985309	0.958232	0.972314	0.956386	0.479215	0.970035	0.964386	0.951507	0.980213	0.956895	0.958948	0.978402	0.948047	0.152924	0.702071	0.469584	0.944813	0.212128	0.368051	0.975811	0.974878	0.95168	0.583977	0.786936	0.957194	0.962936	0.962788	0.908256	0.967163	0.949405	0.847088	0.933702	0.869698	0.205869	0.59749	0.934891	0.89549	0.956121	0.538354	0.638664
	cg04800749(CRELD2)	0	0		ALL_344	C1	High	0.967831	0.948613	0.980113	0.918244	0.78473	0.974732	0.53046	0.953321	0.979512	0.95156	0.962196	0.953457	0.971693	0.746757	0.942023	0.479681	0.624604	0.970779	0.658711	0.409765	0.941197	0.985086	0.96793	0.724366	0.681288	0.960112	0.944728	0.981997	0.970636	0.939311	0.972437	0.954824	0.990366	0.913587	0.912651	0.344075	0.508223	0.746915	0.609203	0.972159	0.543446	0.911565
	cg13989999(BCL2L1)	0	0		ALL_243	C1	High	0.986994	0.959937	0.972005	0.938245	0.969622	0.982053	0.97181	0.0930882	0.984416	0.666077	0.977539	0.919163	0.966446	0.964681	0.939621	0.506074	0.115945	0.987692	0.941909	0.215119	0.413264	0.0890709	0.909143	0.637844	0.738144	0.34138	0.881744	0.970638	0.96931	0.831849	0.982975	0.160042	0.995396	0.759065	0.932711	0.986629	0.954049	0.650341	0.968351	0.984095	0.225747	0.880643
	cg04585669	0	0		ALL_517	C1	High	0.978716	0.888629	0.963867	0.98026	0.976918	0.626611	0.92404	0.148526	0.982523	0.946967	0.97451	0.948473	0.962057	0.636823	0.959918	0.905643	0.131418	0.491392	0.956751	0.157163	0.177802	0.15913	0.966789	0.831841	0.947354	0.879953	0.865867	0.965573	0.962382	0.932415	0.978072	0.901821	0.976968	0.924488	0.899535	0.947791	0.77653	0.153118	0.916887	0.969008	0.884005	0.911154
	cg08654262	0	0.209995		ALL_1006	C1	High	0.990184	0.125521	0.968246	0.98473	0.971141	0.987168	0.928027	0.0996757	0.970389	0.978655	0.970355	0.959839	0.970744	0.963131	0.963957	0.933781	0.372344	0.909409	0.68374	0.881514	0.219753	0.109967	0.977621	0.541628	0.946935	0.695847	0.959609	0.96099	0.932037	0.764898	0.952634	0.960223	0.982145	0.967112	0.941974	0.890808	0.646946	0.95411	0.872399	0.959909	0.625291	0.963407
	cg22014112(TNFAIP3)	0	0		ALL_966	C1	High	0.973066	0.931138	0.953111	0.975824	0.964657	0.962651	0.955837	0.506836	0.970567	0.948598	0.926643	0.927443	0.975083	0.9638	0.913604	0.891407	0.363626	0.963609	0.556417	0.931258	0.296044	0.166252	0.978817	0.275044	0.91501	0.921443	0.944303	0.968431	0.968849	0.811669	0.964158	0.557333	0.973716	0.941554	0.924118	0.901324	0.630948	0.929913	0.907105	0.947925	0.89191	0.940946
	cg00540067(KLF15)	0	0		ALL_170	C1	High	0.972338	0.877839	0.954589	0.985856	0.979827	0.972868	0.977971	0.0462276	0.972276	0.935593	0.955416	0.940202	0.973106	0.986463	0.856347	0.740058	0.30135	0.983652	0.510699	0.728767	0.880559	0.0567987	0.978726	0.586933	0.587704	0.967649	0.941895	0.893945	0.956995	0.918833	0.969779	0.798447	0.988786	0.919413	0.907752	0.952298	0.910438	0.961206	0.929422	0.970227	0.96819	0.944281
	cg25801976(CEBPD)	0	0		ALL_315	C1	High	0.979289	0.615511	0.974744	0.963469	0.864455	0.973911	0.969644	0.0884379	0.981794	0.914601	0.936933	0.94992	0.843832	0.979906	0.916212	0.465324	0.0905698	0.740037	0.861007	0.568846	0.41692	0.10354	0.9572	0.855883	0.942656	0.938879	0.922992	0.965635	0.962818	0.908509	0.930505	0.622469	0.987721	0.888245	0.874162	0.563384	0.956793	0.919998	0.90865	0.974175	0.777149	0.677189
	cg25881985	0	0		ALL_328	C1	High	0.932265	0.7117	0.967212	0.973521	0.870793	0.972498	0.490775	0.403078	0.976009	0.894333	0.766872	0.940987	0.921188	0.983749	0.93559	0.742622	0.186504	0.751287	0.578088	0.544109	0.558692	0.194241	0.979209	0.639358	0.636501	0.896406	0.929744	0.955358	0.857979	0.946755	0.973413	0.0247753	0.966266	0.880731	0.908619	0.218128	0.940834	0.941791	0.576025	0.982214	0.464682	0.899785
	cg06890610	0.242501	0		ALL_956	C1	High	0.942393	0.95355	0.470654	0.967361	0.942038	0.976204	0.331795	0.088779	0.949042	0.964786	0.970715	0.961	0.988536	0.985306	0.898565	0.934086	0.302003	0.960724	0.882215	0.580448	0.944071	0.0934896	0.98742	0.804355	0.277451	0.977741	0.683991	0.985162	0.72357	0.954058	0.969293	0.42934	0.911113	0.897429	0.925538	0.92499	0.81625	0.88304	0.793423	0.643646	0.899392	0.927629
	cg01495363(SH3RF3)	0	0		ALL_611	C1	High	0.974291	0.215451	0.968548	0.944137	0.656542	0.967194	0.509522	0.947398	0.99014	0.924955	0.433625	0.944506	0.907661	0.974475	0.94548	0.899875	0.152982	0.722172	0.676159	0.523034	0.505954	0.859397	0.966945	0.666817	0.60976	0.941107	0.551721	0.948599	0.82379	0.89666	0.960596	0.711355	0.969183	0.783031	0.901156	0.351125	0.942154	0.974457	0.655177	0.96519	0.542376	0.661766
	cg18417061	0	0		ALL_247	C1	High	0.97689	0.650856	0.978244	0.972553	0.71543	0.9818	0.787338	0.975492	0.986953	0.940926	0.961927	0.959811	0.982511	0.984706	0.958542	0.939469	0.0737682	0.978631	0.88177	0.64379	0.914714	0.969271	0.974983	0.898681	0.476286	0.963792	0.936482	0.966081	0.931522	0.969345	0.974984	0.0516895	0.982807	0.946225	0.895254	0.0620876	0.737428	0.967379	0.69981	0.968594	0.621538	0.600412
	cg10136841(HLA-DPB1;HLA-DPA1)	0	0		ALL_325	C1	High	0.978533	0.972814	0.917217	0.980504	0.987995	0.990303	0.944118	0.919906	0.973313	0.957054	0.954579	0.926463	0.984856	0.923161	0.660693	0.922548	0.064099	0.976552	0.968602	0.989451	0.069792	0.767591	0.989019	0.967959	0.980013	0.945898	0.948429	0.985214	0.976889	0.731969	0.978848	0.703705	0.981	0.980685	0.947818	0.519969	0.974879	0.962684	0.868474	0.953856	0.346496	0.96985
	cg19738281	0	0		ALL_454	C1	High	0.978253	0.972523	0.977712	0.974981	0.980638	0.98299	0.961393	0.979084	0.980124	0.904194	0.979484	0.961974	0.97656	0.963549	0.970583	0.81816	0.0693756	0.988541	0.865732	0.556562	0.412753	0.975637	0.971842	0.971508	0.929501	0.975186	0.959232	0.748698	0.963677	0.94798	0.979287	0.957653	0.925818	0.965958	0.929013	0.652926	0.970782	0.983555	0.634898	0.975538	0.303509	0.955226
	cg07340007	0	0		ALL_391	C1	High	0.980079	0.97706	0.99201	0.948691	0.983989	0.980563	0.966355	0.974244	0.980281	0.945709	0.970707	0.953682	0.976343	0.980715	0.956551	0.518072	0.112726	0.945498	0.635965	0.924632	0.569754	0.962271	0.976079	0.680966	0.969911	0.963477	0.95258	0.960645	0.92924	0.948708	0.963075	0.967928	0.978414	0.924409	0.912461	0.859002	0.616047	0.928118	0.875629	0.97681	0.946922	0.510497
	cg04337270	0	0		ALL_576	C1	High	0.966845	0.866623	0.97714	0.961669	0.631248	0.982373	0.87176	0.964256	0.976935	0.946876	0.968164	0.952388	0.967018	0.987331	0.944226	0.512664	0.157879	0.969025	0.957882	0.662126	0.619547	0.940922	0.971428	0.579168	0.78012	0.862385	0.954873	0.95768	0.96588	0.925071	0.978121	0.609584	0.977882	0.906967	0.897744	0.15053	0.9637	0.8042	0.898512	0.964148	0.94814	0.906917
	cg16391242	0	0.216691		ALL_471	C1	High	0.978721	0.974109	0.973232	0.960718	0.978313	0.986724	0.973693	0.97482	0.972326	0.970367	0.974589	0.958706	0.974035	0.989078	0.970166	0.936406	0.0568167	0.510033	0.56812	0.732048	0.056128	0.974102	0.983002	0.953941	0.580198	0.951509	0.944295	0.979277	0.715687	0.95965	0.974647	0.946939	0.981476	0.951046	0.929786	0.202686	0.817279	0.96113	0.491326	0.983708	0.835604	0.955725
	cg11020333	0	0		ALL_696	C1	High	0.981607	0.611754	0.972862	0.984945	0.969452	0.942867	0.518908	0.961693	0.975929	0.923027	0.834843	0.944758	0.973317	0.987489	0.933287	0.498155	0.0600266	0.770127	0.791605	0.814855	0.0761189	0.963146	0.961565	0.591723	0.537098	0.792719	0.930349	0.964602	0.737231	0.696486	0.946051	0.652521	0.986933	0.731847	0.916212	0.111742	0.943858	0.625991	0.628169	0.967545	0.351579	0.949364
	cg20578612	0	0		ALL_978	C1	High	0.99183	0.956174	0.973254	0.97533	0.976325	0.980847	0.641446	0.975629	0.9898	0.970257	0.958544	0.959378	0.978086	0.966264	0.967286	0.831392	0.151886	0.966881	0.963401	0.967792	0.424012	0.968952	0.975162	0.691338	0.649606	0.808936	0.959576	0.963771	0.0951273	0.910762	0.909743	0.927139	0.987	0.945199	0.914393	0.0974348	0.715149	0.924583	0.0594036	0.957376	0.491828	0.948713
	cg08323277(LAPTM4A)	0	0		ALL_931	C1	High	0.966721	0.826168	0.885725	0.938908	0.974085	0.989111	0.89103	0.979078	0.986887	0.961333	0.976741	0.961	0.906366	0.984883	0.969729	0.933924	0.110513	0.915007	0.976635	0.894403	0.129397	0.922851	0.978553	0.966382	0.619731	0.202202	0.93059	0.963236	0.302532	0.937259	0.857284	0.830996	0.991973	0.80093	0.93461	0.965284	0.981862	0.929413	0.193112	0.948073	0.826719	0.929553
	cg13838969(PMEPA1)	0	0.211858		ALL_396	C1	High	0.973698	0.801192	0.967699	0.983453	0.94191	0.985381	0.196037	0.973645	0.975564	0.599773	0.679654	0.958933	0.969165	0.987649	0.966649	0.925253	0.315766	0.978977	0.954693	0.618924	0.602917	0.954171	0.97404	0.948582	0.481252	0.952614	0.940163	0.972066	0.772722	0.938901	0.822974	0.0927971	0.976101	0.644519	0.928868	0.471446	0.967773	0.942475	0.593521	0.972053	0.471468	0.635929
	cg23521835(RNF217)	0	0		ALL_1389	C1	High	0.846494	0.524159	0.926751	0.95705	0.940671	0.609486	0.508561	0.96345	0.95075	0.577004	0.959615	0.966557	0.964113	0.931367	0.932827	0.906611	0.947669	0.958812	0.848995	0.912021	0.925552	0.903339	0.9717	0.930176	0.566513	0.931869	0.946623	0.956218	0.891069	0.901678	0.959092	0.609204	0.953984	0.453067	0.87904	0.890135	0.887525	0.896747	0.703633	0.945844	0.563563	0.483487
	cg27281030	0	0		ALL_467	C1	High	0.958217	0.616716	0.975509	0.96292	0.88716	0.96174	0.341104	0.546388	0.982119	0.926877	0.925966	0.924107	0.958059	0.967746	0.804157	0.87116	0.588562	0.911597	0.83064	0.479803	0.418911	0.550325	0.971935	0.872639	0.81126	0.969685	0.927838	0.965279	0.888392	0.952724	0.965727	0.359569	0.927649	0.584155	0.853233	0.298836	0.934667	0.950316	0.874735	0.981308	0.837311	0.567088
	cg07857444	0	0		ALL_912	C1	High	0.966893	0.397701	0.951735	0.967495	0.975989	0.69762	0.484724	0.980469	0.976287	0.713968	0.562857	0.941703	0.980557	0.958043	0.933902	0.883741	0.621949	0.959095	0.560598	0.82849	0.555196	0.962527	0.981241	0.776926	0.357023	0.906962	0.970128	0.972281	0.951911	0.891885	0.986054	0.304878	0.975669	0.940835	0.917502	0.603403	0.950191	0.951238	0.885809	0.951882	0.395125	0.610971
	cg12279175	0	0		ALL_validation_09	C1	High	0.95655	0.971142	0.971335	0.974277	0.929287	0.963738	0.58822	0.952208	0.956825	0.944458	0.975697	0.944928	0.963062	0.984668	0.936128	0.86347	0.37185	0.963678	0.60561	0.902111	0.691527	0.677309	0.971978	0.137563	0.864792	0.923583	0.945933	0.966434	0.942098	0.916442	0.964786	0.18573	0.827811	0.942414	0.899742	0.696926	0.951276	0.912944	0.861487	0.959356	0.936246	0.92433
	cg02611507(HLTF)	0	0		ALL_503	C1	High	0.957966	0.674737	0.965287	0.943475	0.942376	0.986443	0.952108	0.918864	0.976253	0.922723	0.911395	0.939249	0.957716	0.983866	0.925161	0.904112	0.730461	0.923126	0.800445	0.882294	0.705678	0.929725	0.972569	0.773976	0.852945	0.953789	0.924195	0.973064	0.752403	0.946279	0.969875	0.088601	0.951267	0.933904	0.88686	0.256712	0.763838	0.951277	0.52159	0.967125	0.705312	0.917469
	cg14448116(ADAMTS4;NDUFS2)	0	0		ALL_1179	C1	High	0.964697	0.932967	0.986828	0.944982	0.946365	0.983195	0.853721	0.66005	0.968032	0.959726	0.963989	0.888528	0.969984	0.975535	0.951336	0.894201	0.50854	0.951287	0.950844	0.918065	0.565512	0.394758	0.968054	0.939315	0.717798	0.940806	0.959346	0.958164	0.883278	0.883882	0.977658	0.298785	0.96053	0.706044	0.925226	0.69334	0.967604	0.915392	0.656713	0.952121	0.40034	0.641796
	cg20387392	0	0		ALL_687	C1	High	0.968711	0.489446	0.967872	0.967472	0.756118	0.978357	0.966211	0.904874	0.978409	0.942192	0.979395	0.95851	0.977924	0.978542	0.952176	0.50395	0.161119	0.881279	0.861222	0.804698	0.261338	0.792512	0.965941	0.278686	0.7576	0.963891	0.956032	0.974211	0.815705	0.954315	0.968693	0.221107	0.995688	0.908138	0.932999	0.233729	0.969966	0.877664	0.517325	0.979457	0.182108	0.949675
	cg08122140(EGLN3)	0	0		ALL_524	C1	High	0.967649	0.754853	0.985271	0.917447	0.869657	0.975478	0.790666	0.971969	0.976537	0.907496	0.940809	0.956897	0.971116	0.989091	0.95272	0.730306	0.414511	0.972329	0.593224	0.899454	0.321761	0.973326	0.974637	0.511291	0.671555	0.965968	0.576136	0.980254	0.933477	0.95555	0.95195	0.492491	0.976967	0.589858	0.93055	0.290829	0.91168	0.885894	0.858606	0.942471	0.925757	0.375419
	cg16791424(NOVA1)	0	0		ALL_668	C1	High	0.979001	0.975449	0.973467	0.973904	0.972947	0.973638	0.765156	0.968049	0.9912	0.9207	0.957313	0.954983	0.984081	0.986494	0.945961	0.888098	0.46201	0.99064	0.828316	0.851812	0.202318	0.949062	0.971341	0.432092	0.748643	0.960178	0.944886	0.979761	0.964172	0.948654	0.964175	0.563536	0.973401	0.553633	0.914437	0.404011	0.943618	0.950304	0.933909	0.968615	0.569505	0.163382
	cg02084814	0	0		ALL_1057	C1	High	0.967394	0.100346	0.87566	0.963556	0.960144	0.986671	0.948788	0.978781	0.968207	0.942086	0.968216	0.959868	0.734671	0.964937	0.957661	0.901759	0.0732296	0.938756	0.947435	0.900709	0.210427	0.960295	0.989402	0.605952	0.686036	0.40804	0.953723	0.974876	0.874131	0.934559	0.730673	0.130326	0.965521	0.55146	0.931319	0.848215	0.955744	0.877185	0.862865	0.937648	0.472354	0.572708
	cg17467968(HMG20A;PEAK1)	0	0		ALL_1002	C1	High	0.911386	0.277672	0.895574	0.90312	0.7571	0.989873	0.836628	0.661662	0.958154	0.96604	0.799525	0.963801	0.956294	0.98187	0.955504	0.84285	0.465248	0.933214	0.470192	0.810357	0.95638	0.540412	0.972125	0.680238	0.928582	0.926416	0.953406	0.974762	0.965819	0.931958	0.974911	0.290253	0.966962	0.937293	0.917238	0.924575	0.979053	0.908043	0.911869	0.527334	0.858923	0.932022
	cg08599635	0	0		ALL_992	C1	High	0.979799	0.143724	0.947031	0.961712	0.937463	0.982991	0.956334	0.979776	0.970442	0.944689	0.869873	0.961161	0.947824	0.982826	0.954379	0.902236	0.375733	0.833124	0.641496	0.6866	0.633794	0.956924	0.977053	0.886566	0.854114	0.667645	0.962726	0.96138	0.863224	0.929795	0.959968	0.144806	0.987977	0.654092	0.925171	0.686283	0.597719	0.947721	0.909594	0.954569	0.390986	0.921237
	cg00039016(FBXO31;MAP1LC3B)	0.270508	0.214655		ALL_419	C1	High	0.975248	0.63108	0.980448	0.979835	0.974689	0.98193	0.790726	0.963021	0.981166	0.939205	0.956748	0.941067	0.972566	0.985085	0.960127	0.904976	0.221097	0.984469	0.916304	0.110219	0.0665042	0.987142	0.964813	0.950343	0.931208	0.564592	0.945023	0.97197	0.952011	0.925349	0.978179	0.320301	0.970709	0.620139	0.917276	0.568602	0.940655	0.954351	0.929232	0.966889	0.451089	0.568674
	cg05769169(EGLN3)	0	0		ALL_validation_16	C1	High	0.947147	0.981236	0.959521	0.919229	0.972346	0.911091	0.961299	0.972641	0.987071	0.870203	0.965689	0.934318	0.947945	0.964863	0.935983	0.467027	0.259937	0.832917	0.614143	0.321996	0.20469	0.942936	0.985826	0.905908	0.737899	0.828582	0.957245	0.961549	0.921952	0.804314	0.967518	0.331159	0.983081	0.871619	0.911263	0.705539	0.948673	0.574393	0.882337	0.975332	0.233103	0.887249
	cg17587986	0	0		ALL_1074	C1	High	0.949658	0.742548	0.655196	0.965126	0.948221	0.982926	0.885285	0.973838	0.984024	0.969934	0.968302	0.962815	0.962659	0.701386	0.955915	0.91632	0.563287	0.94313	0.681526	0.253105	0.0619463	0.948212	0.983783	0.476013	0.95285	0.987461	0.977396	0.980982	0.960581	0.932964	0.971513	0.206269	0.967455	0.967905	0.941534	0.655906	0.973544	0.620661	0.851151	0.92944	0.314955	0.966491
	cg08566449(C6orf47;CSNK2B)	0	0		ALL_1166	C1	High	0.979933	0.910911	0.946513	0.95645	0.934446	0.616261	0.768478	0.973984	0.979364	0.936841	0.946361	0.960852	0.944993	0.567548	0.958548	0.904859	0.065811	0.955639	0.976517	0.508622	0.265182	0.943555	0.981424	0.619508	0.959343	0.943403	0.942676	0.961808	0.781732	0.929856	0.857197	0.565771	0.969051	0.965963	0.927667	0.908557	0.596056	0.905877	0.65462	0.968682	0.967501	0.957493
	cg03032098(TUSC3)	0	0		ALL_1129	C1	High	0.989276	0.985951	0.963352	0.966735	0.930164	0.986734	0.712508	0.961879	0.968153	0.945861	0.987431	0.962239	0.970195	0.835921	0.960981	0.890601	0.0883884	0.952236	0.722814	0.804438	0.0959829	0.664672	0.982687	0.90719	0.945324	0.122561	0.971622	0.754293	0.867582	0.929699	0.959809	0.409212	0.963025	0.918249	0.933061	0.567884	0.970356	0.586947	0.87022	0.984381	0.575782	0.927642
	cg00861207	0	0		ALL_951	C1	High	0.7128	0.643483	0.96617	0.537345	0.758385	0.977784	0.518343	0.937285	0.963015	0.638679	0.963878	0.961	0.972817	0.970181	0.963253	0.49448	0.0809224	0.93887	0.620271	0.683996	0.490962	0.938682	0.967662	0.839974	0.874249	0.677614	0.957331	0.968553	0.953612	0.928183	0.97866	0.473955	0.982038	0.923956	0.918821	0.947264	0.87036	0.63024	0.892876	0.965643	0.545721	0.932432
	cg12200164	0	0		ALL_713	C1	High	0.983207	0.92877	0.973767	0.989575	0.896768	0.984055	0.773654	0.971492	0.996708	0.758007	0.940026	0.926273	0.965347	0.942079	0.959873	0.908246	0.103901	0.960738	0.833702	0.455582	0.0751559	0.981165	0.967611	0.968379	0.95971	0.0780734	0.934446	0.986038	0.973962	0.949568	0.634015	0.502051	0.986328	0.947491	0.933187	0.800129	0.959787	0.879153	0.940713	0.976391	0.515465	0.576677
	cg25020666	0	0		ALL_295	C1	High	0.974171	0.986979	0.971632	0.966881	0.960946	0.963757	0.95417	0.946495	0.984719	0.939451	0.951747	0.576306	0.967127	0.983478	0.944735	0.86728	0.989402	0.978596	0.869984	0.927852	0.935594	0.949389	0.965628	0.960435	0.932212	0.96698	0.912867	0.955536	0.958169	0.940963	0.714247	0.979511	0.976653	0.905243	0.890435	0.703548	0.965828	0.912424	0.935041	0.96333	0.938955	0.533022
	cg24516259	0	0		ALL_473	C1	High	0.97188	0.954914	0.973134	0.947771	0.736312	0.963781	0.123297	0.789489	0.984954	0.952235	0.973836	0.929743	0.962601	0.966133	0.945335	0.871339	0.980461	0.94426	0.888678	0.938633	0.95113	0.917948	0.958112	0.952218	0.941847	0.937228	0.931766	0.973728	0.97202	0.718596	0.571156	0.964075	0.974194	0.560206	0.928362	0.955343	0.920908	0.876062	0.928809	0.966815	0.953149	0.525176
	cg07337602	0.24932	0		ALL_672	C1	High	0.982115	0.964183	0.970484	0.981045	0.62039	0.976786	0.955886	0.954718	0.976936	0.949485	0.954629	0.927765	0.976918	0.981232	0.597461	0.467896	0.963039	0.984506	0.924604	0.935207	0.928252	0.908618	0.96671	0.922598	0.945688	0.966254	0.921678	0.96571	0.969122	0.927567	0.100278	0.968734	0.958269	0.55751	0.904007	0.891598	0.964884	0.946182	0.882776	0.965357	0.556252	0.228674
	cg06555959	0	0		ALL_468	C1	High	0.975612	0.982238	0.980673	0.986263	0.979957	0.977966	0.692462	0.845287	0.972814	0.943273	0.962862	0.93942	0.955281	0.983768	0.953585	0.912459	0.98844	0.976742	0.907148	0.92103	0.935337	0.972075	0.958088	0.965993	0.958031	0.920694	0.945959	0.977923	0.972472	0.933873	0.0274679	0.965729	0.991801	0.575219	0.916937	0.659585	0.964695	0.73179	0.92364	0.98397	0.931337	0.557512
	cg14634687	0	0		ALL_1000	C1	High	0.982289	0.981658	0.958281	0.974489	0.974831	0.986009	0.944858	0.978437	0.968952	0.956571	0.967406	0.943406	0.877358	0.939779	0.97607	0.933273	0.96143	0.965391	0.941378	0.608933	0.9475	0.955314	0.976624	0.74645	0.969823	0.168639	0.968181	0.969445	0.96669	0.94731	0.588007	0.975965	0.973777	0.960984	0.938503	0.819187	0.970808	0.95456	0.919114	0.960637	0.976023	0.954102
	cg23791600	0	0		ALL_136	C1	High	0.958913	0.960271	0.982539	0.885559	0.963925	0.790053	0.941837	0.772801	0.982338	0.95369	0.977847	0.95047	0.964364	0.776668	0.783579	0.64557	0.985672	0.907727	0.955844	0.962134	0.548875	0.971662	0.972986	0.724688	0.921703	0.805353	0.934811	0.857954	0.950139	0.939533	0.700814	0.905078	0.955764	0.800061	0.895807	0.608514	0.966605	0.937532	0.859293	0.977931	0.54421	0.829072
	cg04880657(ID3)	0	0		ALL_1118	C1	High	0.961117	0.966226	0.966003	0.90761	0.754337	0.9655	0.64716	0.966433	0.969279	0.966389	0.971602	0.960748	0.965386	0.842243	0.947582	0.882879	0.976102	0.970625	0.857782	0.937396	0.885823	0.927834	0.980988	0.940511	0.937371	0.957711	0.954232	0.971322	0.954159	0.941475	0.377853	0.973417	0.966577	0.653574	0.918796	0.716931	0.960049	0.94592	0.918555	0.952768	0.953146	0.92462
	cg14374994	0	0		ALL_501	C1	High	0.971861	0.967214	0.972906	0.975199	0.975445	0.98031	0.938875	0.744645	0.976673	0.957324	0.957366	0.894212	0.976235	0.986268	0.941568	0.882567	0.970822	0.981805	0.916839	0.92946	0.839649	0.849189	0.971481	0.800911	0.93721	0.930236	0.945933	0.967832	0.955297	0.93837	0.503528	0.992584	0.988878	0.941983	0.907982	0.800398	0.968477	0.952764	0.727434	0.961076	0.927833	0.912571
	cg10903916	0	0		ALL_718	C1	High	0.976255	0.969287	0.992467	0.979489	0.114926	0.985641	0.986722	0.974021	0.990877	0.954008	0.972147	0.953505	0.9633	0.984671	0.960954	0.55605	0.989437	0.964806	0.976196	0.931033	0.208816	0.964055	0.976475	0.954335	0.677256	0.653496	0.948422	0.971708	0.958586	0.767511	0.102872	0.979963	0.980977	0.951759	0.942615	0.967789	0.963567	0.961132	0.905516	0.974248	0.398163	0.947555
	cg04652496	0.221675	0		ALL_569	C1	High	0.972399	0.977425	0.968541	0.975751	0.773066	0.982715	0.971013	0.970265	0.98433	0.949102	0.98549	0.927984	0.966475	0.96157	0.967725	0.933012	0.990053	0.984244	0.948282	0.953507	0.671572	0.628104	0.972842	0.849393	0.623906	0.955017	0.933523	0.949641	0.964677	0.925016	0.0721217	0.976154	0.974075	0.946674	0.905663	0.958958	0.965224	0.952489	0.958554	0.97723	0.892946	0.923458
	cg18064754	0	0		ALL_844	C1	High	0.98803	0.922033	0.965146	0.963052	0.977156	0.980883	0.957947	0.964675	0.976557	0.955742	0.975167	0.959387	0.980982	0.975105	0.962554	0.911106	0.965084	0.96219	0.94974	0.882877	0.864979	0.956116	0.98529	0.337144	0.959557	0.944473	0.956517	0.952517	0.968807	0.900468	0.187388	0.970089	0.988319	0.931938	0.915869	0.915425	0.966536	0.91245	0.918859	0.966287	0.320955	0.931135
	cg11498582(MDC1;TUBB)	0.234249	0		ALL_557	C1	High	0.970169	0.98112	0.970311	0.98951	0.987206	0.976562	0.929736	0.968463	0.977044	0.941659	0.969323	0.920993	0.950203	0.994729	0.961095	0.891451	0.954097	0.961859	0.538344	0.921394	0.923868	0.976076	0.971203	0.843187	0.971997	0.859699	0.927383	0.953208	0.969432	0.938535	0.367418	0.969025	0.978721	0.932954	0.9107	0.962477	0.959106	0.964467	0.953382	0.964059	0.791072	0.926602
	cg24912902	0	0		ALL_390	C1	High	0.989309	0.984011	0.975276	0.969349	0.983339	0.97936	0.959675	0.971074	0.98044	0.939157	0.959675	0.902523	0.951059	0.976919	0.770994	0.790917	0.981475	0.982416	0.491396	0.947435	0.262051	0.902197	0.965884	0.896876	0.94591	0.876216	0.928962	0.944751	0.973228	0.684257	0.0958561	0.981044	0.982974	0.613578	0.907855	0.734646	0.949598	0.659617	0.851654	0.971796	0.455162	0.572303
	cg07617814	0	0		ALL_913	C1	High	0.975136	0.754398	0.928232	0.981865	0.964902	0.979915	0.585784	0.382295	0.981925	0.953193	0.968091	0.954153	0.971576	0.980449	0.720294	0.576529	0.979019	0.951619	0.943187	0.932489	0.806187	0.643771	0.97034	0.815383	0.947973	0.932295	0.96102	0.967531	0.950657	0.925987	0.16624	0.910202	0.977741	0.653688	0.937633	0.686199	0.968093	0.670674	0.925909	0.964411	0.953929	0.630803
	cg13434989(EDNRB)	0	0		ALL_192	C1	High	0.983493	0.969791	0.983508	0.953972	0.980404	0.975955	0.955378	0.961977	0.972924	0.959582	0.978708	0.919576	0.972624	0.986962	0.968947	0.909465	0.986653	0.982526	0.780299	0.941701	0.365555	0.724505	0.964849	0.767007	0.953846	0.966221	0.927418	0.856595	0.968541	0.909695	0.207017	0.963222	0.984304	0.92228	0.942033	0.868828	0.966757	0.815021	0.670056	0.983205	0.888003	0.642641
	cg10402321	0	0		ALL_1127	C1	High	0.958117	0.962505	0.9596	0.930222	0.966054	0.986861	0.931822	0.947406	0.972826	0.954744	0.981366	0.7124	0.981647	0.951963	0.711302	0.838274	0.986063	0.965475	0.873501	0.977014	0.617827	0.629105	0.979919	0.66207	0.93212	0.95249	0.973296	0.955281	0.946154	0.894608	0.272799	0.986139	0.989161	0.896286	0.95039	0.477889	0.96203	0.743019	0.872413	0.952584	0.875391	0.897627
	cg08905753(HLA-DOB)	0	0		ALL_665	C1	High	0.98075	0.942981	0.978121	0.95924	0.968691	0.893504	0.604206	0.968375	0.984585	0.941466	0.951483	0.942369	0.960507	0.784338	0.953739	0.853489	0.189754	0.750612	0.96897	0.955532	0.288992	0.981072	0.978321	0.0869765	0.945738	0.48261	0.930574	0.965353	0.289624	0.732273	0.0935101	0.964976	0.964577	0.870353	0.917525	0.294423	0.926588	0.82412	0.17081	0.970222	0.0699392	0.897668
	cg02312409(RNF217)	0	0		ALL_656	C1	High	0.974275	0.757744	0.980997	0.979229	0.184043	0.976409	0.673112	0.966258	0.983236	0.94221	0.968574	0.94266	0.966117	0.957286	0.956643	0.931151	0.980548	0.982631	0.546488	0.944746	0.445572	0.909645	0.951034	0.480408	0.94701	0.146124	0.933535	0.964363	0.709616	0.930024	0.0477438	0.98198	0.963858	0.793278	0.931445	0.683015	0.93527	0.952348	0.473557	0.975806	0.935828	0.92092
	cg08829140	0	0		ALL_842	C1	High	0.949864	0.95364	0.969122	0.972591	0.970048	0.97664	0.957369	0.950457	0.972246	0.957808	0.96094	0.908075	0.962647	0.987223	0.606906	0.888286	0.95886	0.971103	0.941528	0.946207	0.167035	0.82908	0.966409	0.343149	0.579146	0.433593	0.94645	0.964421	0.932215	0.899953	0.158785	0.970489	0.972743	0.895262	0.890742	0.246844	0.959467	0.91619	0.793138	0.96169	0.558688	0.566852
	cg18183671(ARPP21)	0	0		ALL_176	C1	High	0.971291	0.960029	0.974161	0.97948	0.93481	0.919326	0.970653	0.9461	0.976193	0.942671	0.96265	0.920654	0.972097	0.952214	0.552824	0.733885	0.964423	0.89335	0.933798	0.927137	0.640532	0.934536	0.970348	0.433549	0.949013	0.133219	0.94387	0.830207	0.900201	0.584586	0.782499	0.967578	0.770088	0.879877	0.915985	0.148613	0.949779	0.921913	0.856022	0.954111	0.159344	0.88075
	cg02997497(FAM19A1)	0	0		ALL_validation_39	C1	High	0.960496	0.953498	0.963669	0.964479	0.961678	0.975459	0.965542	0.970923	0.953572	0.941085	0.963376	0.921571	0.973799	0.971848	0.93793	0.843181	0.971715	0.89797	0.628639	0.933201	0.522571	0.954407	0.980033	0.937833	0.859122	0.794251	0.953153	0.959586	0.762008	0.817757	0.869613	0.963711	0.964108	0.60614	0.88695	0.279615	0.951751	0.623376	0.505282	0.954086	0.0871827	0.90982
	cg22866998	0	0		ALL_366	C1	High	0.965406	0.97048	0.969503	0.959101	0.975549	0.980768	0.706864	0.965292	0.972804	0.947995	0.974727	0.940935	0.960113	0.978741	0.949982	0.880748	0.988631	0.943438	0.945255	0.92889	0.264224	0.96508	0.973279	0.716963	0.953365	0.826059	0.967082	0.942546	0.938206	0.92923	0.960856	0.966028	0.977356	0.922555	0.92997	0.201618	0.942108	0.969858	0.895718	0.976484	0.57643	0.94276
	cg08244848(EGLN3)	0	0		ALL_422	C1	High	0.981518	0.954829	0.974431	0.977487	0.966746	0.965992	0.933665	0.953012	0.977306	0.916055	0.951563	0.642547	0.96111	0.827104	0.953115	0.832053	0.963274	0.975915	0.938227	0.920447	0.37534	0.936927	0.960959	0.241707	0.960869	0.599496	0.934103	0.959492	0.954711	0.920961	0.637877	0.984726	0.98182	0.402321	0.924165	0.21243	0.954193	0.659325	0.898774	0.954648	0.73548	0.424911
	cg13099542	0	0		ALL_952	C1	High	0.972435	0.917043	0.953844	0.980277	0.240156	0.970783	0.586615	0.726257	0.972506	0.959137	0.978966	0.791047	0.691732	0.883206	0.958823	0.869275	0.634467	0.96763	0.547102	0.930404	0.216096	0.914999	0.98024	0.881245	0.976935	0.553852	0.965447	0.901844	0.925905	0.29726	0.0372205	0.933066	0.948455	0.584024	0.927826	0.660235	0.971424	0.537293	0.805039	0.970031	0.93613	0.607054
	cg09986316(NRN1)	0	0		ALL_745	C1	High	0.97165	0.808259	0.975876	0.98846	0.508245	0.896298	0.970657	0.954905	0.967613	0.929704	0.957836	0.906128	0.943926	0.873468	0.941432	0.771856	0.973052	0.952435	0.866112	0.950791	0.183449	0.407815	0.957486	0.738748	0.956959	0.942435	0.930976	0.891755	0.951569	0.269829	0.122377	0.969075	0.97316	0.852159	0.920802	0.474282	0.94915	0.968203	0.924496	0.969856	0.83806	0.909961
	cg14573817(TMEM263)	0.232239	0		ALL_1131	C1	High	0.952506	0.963838	0.96159	0.916337	0.25328	0.986632	0.16347	0.956914	0.977351	0.953924	0.97155	0.949835	0.88637	0.980714	0.957792	0.85886	0.976307	0.984058	0.965292	0.948315	0.233413	0.484959	0.98253	0.881151	0.960826	0.958243	0.973063	0.927972	0.616995	0.895843	0.303035	0.972114	0.975677	0.924002	0.934384	0.654862	0.948522	0.945152	0.389665	0.947943	0.892788	0.91334
	cg04794662	0	0		ALL_456	C1	High	0.961953	0.969308	0.965274	0.978114	0.968412	0.972606	0.072245	0.960138	0.977045	0.947945	0.9728	0.93889	0.950085	0.868457	0.659098	0.912337	0.980375	0.976533	0.232875	0.929868	0.401275	0.937888	0.977145	0.952778	0.962018	0.949188	0.947418	0.967224	0.921334	0.801666	0.970519	0.979758	0.978094	0.736981	0.925412	0.385777	0.959	0.95383	0.846835	0.955323	0.722565	0.773921
	cg27566947(SLC12A6)	0	0		ALL_415	C1	High	0.965979	0.977719	0.949713	0.969554	0.959372	0.97457	0.97173	0.970563	0.983682	0.932855	0.968205	0.905207	0.949936	0.976762	0.607228	0.889343	0.969906	0.933276	0.449658	0.934993	0.364906	0.967064	0.958302	0.935253	0.94316	0.949481	0.944556	0.940129	0.963279	0.876077	0.96163	0.981726	0.975286	0.941618	0.91071	0.553768	0.949997	0.951212	0.902629	0.974321	0.955077	0.932933
	cg03390717(CACNA1I)	0	0		ALL_200	C1	High	0.978343	0.976063	0.975555	0.983009	0.984299	0.985836	0.722757	0.958004	0.985554	0.950921	0.977112	0.95854	0.948868	0.955884	0.966984	0.893316	0.987324	0.982577	0.91272	0.967317	0.372786	0.915527	0.970579	0.949669	0.97088	0.960619	0.943467	0.972514	0.906883	0.761649	0.724985	0.984593	0.974922	0.882367	0.944492	0.0731021	0.969553	0.96383	0.550139	0.976655	0.900819	0.563245
	cg01170124(ISCU)	0	0		ALL_140	C1	High	0.974236	0.974207	0.97179	0.977029	0.898404	0.980693	0.334247	0.642994	0.97991	0.951665	0.979101	0.922479	0.970215	0.988155	0.968338	0.567232	0.981097	0.956886	0.89072	0.961888	0.437566	0.847811	0.978015	0.950456	0.984723	0.946181	0.946126	0.966915	0.967713	0.859303	0.939523	0.971586	0.973876	0.787721	0.942537	0.0555493	0.938338	0.979583	0.916971	0.975904	0.969179	0.931727
	cg08162124	0.230644	0		ALL_226	C1	High	0.976208	0.985746	0.973331	0.967034	0.97892	0.981748	0.731887	0.956048	0.972375	0.950717	0.955834	0.947567	0.969124	0.9881	0.974717	0.924203	0.988141	0.977566	0.954442	0.92963	0.959046	0.975261	0.966982	0.955873	0.953438	0.979081	0.934682	0.974008	0.975053	0.971329	0.985978	0.979236	0.982277	0.920772	0.923527	0.97289	0.961898	0.95128	0.931228	0.98381	0.963412	0.930107
	cg02830936(LCK)	0	0		ALL_17	C1	High	0.973907	0.98651	0.964329	0.95675	0.980252	0.984774	0.708379	0.973921	0.96779	0.944573	0.953345	0.948467	0.965754	0.988799	0.960359	0.884867	0.976928	0.970288	0.953622	0.954211	0.954639	0.977048	0.97721	0.909369	0.930164	0.972481	0.933586	0.939248	0.96954	0.939171	0.95281	0.980112	0.968766	0.941307	0.931998	0.948578	0.955144	0.981173	0.910381	0.973918	0.957795	0.929469
	cg25183214	0	0		ALL_496	C1	High	0.963405	0.98664	0.968142	0.953413	0.981396	0.988107	0.792082	0.963155	0.979008	0.942484	0.967172	0.935005	0.967482	0.96178	0.973755	0.912705	0.980832	0.964808	0.931181	0.924419	0.948797	0.948773	0.980705	0.958343	0.96926	0.962906	0.933946	0.975333	0.973343	0.949791	0.984973	0.986471	0.961778	0.943068	0.910667	0.952194	0.953063	0.947428	0.952286	0.965416	0.960335	0.93295
	cg06638433(IGF2BP1)	0	0		ALL_103	C1	High	0.981128	0.981306	0.978943	0.987407	0.996125	0.986512	0.791664	0.937237	0.974562	0.946686	0.93291	0.960542	0.972164	0.993961	0.966065	0.890774	0.979875	0.979724	0.969006	0.948433	0.955186	0.978619	0.984115	0.888787	0.947683	0.977717	0.953409	0.98266	0.984989	0.956213	0.979112	0.980324	0.976871	0.882552	0.930466	0.974048	0.973172	0.964666	0.912178	0.973529	0.954849	0.760396
	cg26546113(DHX9)	0	0		ALL_880	C1	High	0.979767	0.979645	0.967614	0.983733	0.981764	0.983574	0.73381	0.982974	0.967107	0.950738	0.98153	0.954619	0.979193	0.976429	0.961321	0.918668	0.981266	0.964543	0.945674	0.956855	0.929742	0.94948	0.978257	0.955266	0.937562	0.980322	0.971865	0.967861	0.97956	0.755394	0.982094	0.96537	0.969067	0.699793	0.929143	0.95478	0.966924	0.942929	0.910557	0.979469	0.986711	0.891409
	cg24492886	0	0		ALL_16	C1	High	0.963794	0.976956	0.967763	0.967888	0.98109	0.979113	0.972381	0.963953	0.978406	0.954357	0.975715	0.942239	0.958641	0.98085	0.95316	0.91242	0.960991	0.963311	0.968706	0.933022	0.945403	0.889446	0.968977	0.975726	0.969934	0.974924	0.936135	0.975214	0.982036	0.955167	0.980899	0.971697	0.975312	0.400644	0.922762	0.960538	0.963954	0.95746	0.928024	0.972359	0.956984	0.539151
	cg04973183	0	0		ALL_593	C1	High	0.982423	0.99511	0.986204	0.988105	0.988778	0.984762	0.969932	0.973406	0.985287	0.968374	0.968906	0.953638	0.978729	0.994993	0.974695	0.956378	0.989659	0.976917	0.975658	0.963521	0.98491	0.895839	0.977609	0.983183	0.992465	0.97573	0.953122	0.982387	0.98139	0.961918	0.988428	0.990854	0.994505	0.428279	0.943265	0.980203	0.947733	0.971481	0.955379	0.965428	0.972944	0.940545
	cg07543626(NOVA1)	0	0		ALL_1041	C1	High	0.972907	0.986514	0.939163	0.964933	0.970925	0.983706	0.604265	0.971336	0.972891	0.934584	0.957304	0.944351	0.969322	0.98285	0.960418	0.871797	0.972132	0.950971	0.946302	0.922097	0.958207	0.906856	0.975851	0.963388	0.966267	0.951777	0.956365	0.952649	0.939828	0.927352	0.97797	0.954024	0.978209	0.785755	0.905472	0.920407	0.953179	0.940373	0.896654	0.958428	0.975061	0.461509
	cg00091146	0.287199	0		ALL_1176	C1	High	0.970049	0.976807	0.943719	0.982819	0.987152	0.785736	0.97674	0.97864	0.972152	0.893882	0.970468	0.950785	0.970692	0.981028	0.959413	0.928051	0.981163	0.968075	0.663855	0.933951	0.960999	0.974673	0.980546	0.963445	0.892229	0.969099	0.96992	0.970011	0.979436	0.944642	0.973356	0.948493	0.971383	0.193207	0.93003	0.935223	0.897704	0.952299	0.922738	0.953486	0.97266	0.421661
	cg05546575(DAGLB)	0	0		ALL_850	C1	High	0.964814	0.962525	0.927981	0.958771	0.964808	0.974324	0.898419	0.973073	0.981632	0.967404	0.980027	0.957702	0.978767	0.976689	0.95942	0.9028	0.971678	0.978694	0.936308	0.957052	0.973688	0.923055	0.976433	0.864245	0.954651	0.950009	0.963706	0.981254	0.95958	0.900891	0.979203	0.945689	0.96435	0.564574	0.947357	0.950275	0.929919	0.952572	0.885787	0.941667	0.965581	0.569437
	cg24442572	0.25003	0		ALL_280	C1	High	0.980828	0.968332	0.988601	0.965861	0.980625	0.981415	0.951374	0.971948	0.963917	0.963562	0.979558	0.942916	0.959748	0.985937	0.96284	0.875372	0.981208	0.970056	0.953286	0.947806	0.966768	0.928771	0.975978	0.978042	0.966321	0.97845	0.955434	0.963985	0.975667	0.967329	0.979424	0.981148	0.987167	0.581469	0.925714	0.967264	0.962396	0.734022	0.889029	0.960027	0.955953	0.25078
	cg23591609(BEST3)	0.276092	0		ALL_577	C1	High	0.974612	0.99218	0.974164	0.981521	0.986584	0.975337	0.967873	0.957127	0.984229	0.953352	0.964998	0.937411	0.95131	0.934959	0.948566	0.916494	0.990988	0.986935	0.931272	0.965474	0.946179	0.969641	0.961033	0.959524	0.964162	0.959811	0.949398	0.974661	0.968007	0.930191	0.971334	0.982264	0.987776	0.228483	0.915236	0.981744	0.973025	0.968244	0.951451	0.974645	0.964287	0.557195
	cg23928512	0	0.215518		ALL_663	C1	High	0.974992	0.97088	0.976371	0.987698	0.9811	0.975786	0.968811	0.960918	0.98996	0.932768	0.969377	0.929478	0.965947	0.864745	0.94749	0.872918	0.988244	0.986521	0.938363	0.943199	0.942566	0.966661	0.975999	0.969896	0.96426	0.975534	0.928843	0.956638	0.974062	0.952699	0.984688	0.744165	0.981935	0.534338	0.921372	0.987994	0.93567	0.986394	0.949867	0.980697	0.947092	0.503268
	cg22894896	0	0		ALL_5	C1	High	0.97894	0.97804	0.983921	0.979192	0.97692	0.980048	0.961596	0.977093	0.973995	0.950101	0.985084	0.939777	0.974251	0.94771	0.956974	0.916303	0.986145	0.978757	0.958731	0.949425	0.962072	0.962064	0.9723	0.942397	0.970761	0.965972	0.959012	0.968365	0.981799	0.874093	0.981446	0.985589	0.981194	0.578732	0.943544	0.976693	0.945675	0.953405	0.951482	0.974078	0.963223	0.422407
	cg01427849	0.212179	0		ALL_1063	C1	High	0.965175	0.964686	0.955659	0.962196	0.943806	0.975973	0.912329	0.980829	0.976213	0.943689	0.979064	0.951184	0.969122	0.80986	0.957972	0.913383	0.973183	0.963224	0.947816	0.909637	0.95577	0.924944	0.976199	0.946597	0.944399	0.947304	0.963993	0.96064	0.970717	0.904036	0.984078	0.959454	0.964592	0.769448	0.903309	0.963606	0.966701	0.946318	0.906338	0.950004	0.965048	0.618348
	cg09363068(ADAP1)	0	0		ALL_596	C1	High	0.97317	0.963749	0.958375	0.951282	0.959344	0.954229	0.887198	0.931047	0.979116	0.948599	0.940907	0.895482	0.960486	0.9435	0.904617	0.862386	0.955715	0.973394	0.912469	0.932194	0.895941	0.928268	0.971933	0.949715	0.909553	0.960514	0.870647	0.947941	0.965876	0.943037	0.948864	0.958302	0.973999	0.610751	0.919326	0.955684	0.921386	0.914416	0.900683	0.953892	0.919547	0.612863
	cg17755321(TNF;LTB)	0	0		ALL_990	C1	High	0.968911	0.970185	0.726337	0.959638	0.96195	0.739195	0.837188	0.961485	0.943217	0.96095	0.914046	0.668886	0.973392	0.973367	0.955692	0.886675	0.967243	0.941033	0.915974	0.905018	0.934963	0.89024	0.970133	0.9705	0.969308	0.938967	0.959836	0.983031	0.878246	0.908415	0.954111	0.609735	0.956806	0.891953	0.946396	0.592856	0.72202	0.883823	0.889107	0.853596	0.948322	0.634307
	cg26736341(TNF;LTB)	0	0		ALL_1160	C1	High	0.976153	0.980219	0.960887	0.954283	0.961539	0.978819	0.709228	0.834014	0.978872	0.950952	0.982723	0.957512	0.971949	0.921295	0.956721	0.866938	0.965205	0.96533	0.949564	0.952043	0.914548	0.91486	0.988299	0.958626	0.789717	0.928911	0.957354	0.961441	0.972474	0.883513	0.975522	0.962734	0.966674	0.677487	0.941741	0.58442	0.657705	0.959933	0.865247	0.964269	0.964158	0.675607
	cg07559273(NOVA1)	0	0		ALL_157	C1	High	0.98062	0.976809	0.961126	0.969911	0.971175	0.981389	0.719273	0.970751	0.969588	0.935446	0.963065	0.962444	0.963535	0.989578	0.960765	0.906151	0.978116	0.963075	0.950619	0.931388	0.90781	0.951586	0.970369	0.952092	0.70942	0.966598	0.921823	0.980576	0.972679	0.943461	0.981446	0.981802	0.985512	0.934922	0.916053	0.659415	0.957526	0.952136	0.913143	0.982085	0.928846	0.935326
	cg02532853	0	0.215661		ALL_1116	C1	High	0.975158	0.976857	0.952525	0.957782	0.965897	0.979011	0.926011	0.980396	0.98196	0.953729	0.958766	0.957788	0.969933	0.987418	0.950452	0.866134	0.984516	0.966968	0.93465	0.940461	0.950588	0.916285	0.979087	0.71448	0.930096	0.951533	0.962482	0.953627	0.963268	0.91638	0.989369	0.954193	0.970817	0.936814	0.923708	0.315905	0.96246	0.955372	0.901023	0.941454	0.962259	0.939509
	cg04498801(MFSD10)	0	0		ALL_420	C1	High	0.968274	0.984207	0.979673	0.959647	0.981141	0.980058	0.981339	0.952208	0.978987	0.96664	0.973195	0.962116	0.975721	0.993774	0.971536	0.885491	0.987885	0.976486	0.979656	0.950941	0.938744	0.982166	0.978529	0.98064	0.963665	0.86325	0.950847	0.978535	0.972263	0.911782	0.97828	0.983917	0.990638	0.945454	0.909532	0.329425	0.952859	0.94696	0.966837	0.987372	0.959075	0.75912
	cg04221833	0.211903	0		ALL_750	C1	High	0.979581	0.982608	0.984599	0.976046	0.971133	0.962796	0.647703	0.961336	0.978162	0.948525	0.958206	0.944577	0.973374	0.980491	0.579775	0.910988	0.987456	0.97463	0.930601	0.926643	0.96966	0.275675	0.954891	0.320307	0.932811	0.972878	0.946359	0.971172	0.981318	0.953995	0.979857	0.942995	0.982086	0.552663	0.931936	0.957071	0.939563	0.956655	0.950151	0.96134	0.956592	0.925864
	cg11120154	0	0		ALL_940	C1	High	0.965268	0.982816	0.968247	0.969973	0.967926	0.97519	0.609952	0.683982	0.973724	0.958133	0.969529	0.945603	0.970667	0.978891	0.964802	0.901138	0.935901	0.966832	0.957992	0.71999	0.937854	0.792989	0.982698	0.944312	0.951078	0.96487	0.967174	0.958095	0.978916	0.738789	0.969956	0.835388	0.970569	0.940283	0.933874	0.763505	0.969472	0.938253	0.906996	0.952326	0.967947	0.940519
	cg27486585	0	0		ALL_856	C1	High	0.96144	0.980318	0.958392	0.962865	0.967164	0.980375	0.672705	0.978998	0.967775	0.956592	0.967597	0.958321	0.970076	0.937108	0.959185	0.932248	0.970034	0.97766	0.963067	0.896523	0.974341	0.917016	0.989861	0.937188	0.949776	0.987328	0.972801	0.972447	0.957329	0.932062	0.960005	0.955071	0.975741	0.949432	0.937731	0.961589	0.963476	0.94439	0.853938	0.953822	0.969942	0.931056
	cg06582411	0	0		ALL_875	C1	High	0.966656	0.968971	0.932707	0.966738	0.959348	0.594243	0.946445	0.955275	0.965654	0.954413	0.959512	0.947301	0.96472	0.91655	0.966752	0.909064	0.970866	0.975465	0.946558	0.95802	0.952427	0.930776	0.973679	0.966354	0.96981	0.953995	0.953729	0.963414	0.955292	0.710912	0.978745	0.965528	0.979835	0.91064	0.91123	0.831847	0.94717	0.931262	0.859293	0.955381	0.940522	0.923867
	cg08539965	0	0		ALL_1141	C1	High	0.978077	0.972776	0.975818	0.977627	0.987152	0.988574	0.858314	0.9578	0.972393	0.954659	0.982857	0.944441	0.976824	0.988236	0.554163	0.916774	0.969457	0.951158	0.969847	0.946058	0.98061	0.967766	0.967724	0.960645	0.977925	0.973522	0.970159	0.958281	0.96661	0.952223	0.974406	0.981047	0.976013	0.951067	0.931196	0.958984	0.964974	0.958022	0.903077	0.954505	0.981965	0.72406
	cg25644380	0	0.215807		ALL_534	C1	High	0.993398	0.976941	0.97111	0.971305	0.979749	0.625636	0.750993	0.958889	0.972318	0.929413	0.977036	0.937967	0.959055	0.896959	0.649637	0.918877	0.977143	0.982966	0.954413	0.935292	0.96841	0.915832	0.972871	0.966462	0.975976	0.965235	0.932535	0.97398	0.960741	0.956497	0.988564	0.970567	0.99284	0.834856	0.910647	0.969988	0.954984	0.944704	0.905594	0.976237	0.975861	0.922764
	cg19633390	0	0		ALL_202	C1	High	0.979765	0.968527	0.983036	0.980332	0.976234	0.97681	0.965925	0.954437	0.985671	0.939499	0.964304	0.930317	0.957482	0.984245	0.96037	0.915784	0.989375	0.963312	0.962337	0.940192	0.955167	0.971502	0.979464	0.953632	0.974181	0.975748	0.934898	0.967102	0.963619	0.83342	0.980585	0.980482	0.992559	0.64871	0.902847	0.977186	0.977271	0.745881	0.940251	0.960217	0.965429	0.921865
	cg17717169	0	0		ALL_1068	C1	High	0.96779	0.975478	0.942629	0.974249	0.951754	0.984744	0.93475	0.98339	0.966811	0.938209	0.970119	0.967092	0.983316	0.974411	0.96622	0.915456	0.974501	0.940262	0.927261	0.909647	0.961523	0.950966	0.984672	0.981287	0.905777	0.95232	0.976522	0.963042	0.980374	0.924524	0.972397	0.968826	0.962456	0.945908	0.947061	0.964458	0.962645	0.914332	0.89581	0.962639	0.97925	0.939223
	cg21897676	0	0		ALL_675	C1	High	0.993154	0.982913	0.979582	0.985197	0.989125	0.979748	0.967373	0.943652	0.978781	0.940973	0.951915	0.937743	0.969121	0.996012	0.944934	0.91388	0.989287	0.977388	0.946584	0.947186	0.946263	0.914124	0.966715	0.961773	0.950829	0.962761	0.94319	0.973349	0.971392	0.933762	0.983581	0.976109	0.985556	0.88952	0.924692	0.969405	0.948828	0.954075	0.934506	0.968271	0.951238	0.922189
	cg12819548	0	0		ALL_921	C1	High	0.974685	0.977678	0.955681	0.982157	0.97206	0.968033	0.898452	0.963966	0.985652	0.959773	0.95849	0.956122	0.977027	0.983812	0.948411	0.894494	0.98507	0.978237	0.937753	0.94012	0.957423	0.946003	0.987143	0.966357	0.943426	0.978093	0.96724	0.984641	0.980599	0.897027	0.974041	0.979333	0.980964	0.936691	0.920169	0.965509	0.963982	0.94657	0.953334	0.977566	0.967895	0.916647
	cg02152351(SLC35B3)	0.275856	0		ALL_241	C1	High	0.967895	0.984477	0.981391	0.978779	0.97847	0.979339	0.976005	0.976784	0.990336	0.961343	0.969953	0.737888	0.968068	0.990787	0.965831	0.942227	0.972638	0.977792	0.977628	0.943969	0.957363	0.973246	0.964415	0.984132	0.984744	0.974079	0.945178	0.978938	0.98034	0.965005	0.991994	0.981352	0.984875	0.926178	0.932099	0.966063	0.970283	0.947223	0.93149	0.979911	0.967786	0.592778
	cg18423469	0.251088	0		ALL_1076	C1	High	0.933824	0.975089	0.934549	0.849719	0.962861	0.954958	0.886379	0.957888	0.982035	0.957706	0.970792	0.926748	0.979225	0.967468	0.935426	0.880073	0.942663	0.972471	0.961071	0.934232	0.875411	0.928624	0.973409	0.922059	0.938891	0.957513	0.936235	0.978862	0.955614	0.912643	0.967397	0.963515	0.975411	0.835477	0.932441	0.935767	0.956725	0.938633	0.918436	0.950911	0.95704	0.846231
	cg21366673	0	0		ALL_289	C1	High	0.965573	0.984205	0.992954	0.98449	0.969993	0.980801	0.941051	0.972825	0.972118	0.941917	0.969151	0.940294	0.975336	0.996248	0.97016	0.902895	0.973775	0.981538	0.918982	0.946829	0.943882	0.968353	0.960787	0.957822	0.962671	0.962769	0.934658	0.982151	0.978086	0.940351	0.96738	0.980407	0.974218	0.925319	0.923056	0.936376	0.96843	0.976369	0.926929	0.97842	0.948629	0.90522
	cg01578875	0.203992	0		ALL_402	C1	High	0.997096	0.986547	0.982125	0.976961	0.972464	0.986658	0.74935	0.650382	0.989508	0.958321	0.97308	0.963203	0.980776	0.960775	0.954742	0.935246	0.991379	0.982015	0.578504	0.933338	0.951459	0.9575	0.98453	0.934514	0.983784	0.967522	0.926451	0.983867	0.989781	0.942855	0.992535	0.982459	0.96529	0.954617	0.910855	0.976664	0.962766	0.979167	0.908995	0.989418	0.96168	0.940837
	cg12564151	0	0		ALL_1408	C1	High	0.948796	0.953235	0.935846	0.944765	0.939565	0.966394	0.912135	0.954759	0.944313	0.688352	0.927612	0.949792	0.956359	0.95123	0.953999	0.853421	0.931731	0.960122	0.887908	0.900944	0.944391	0.823444	0.973686	0.791271	0.907059	0.942236	0.949399	0.942112	0.932175	0.915834	0.971018	0.883264	0.935206	0.924332	0.879719	0.903216	0.942848	0.90011	0.839005	0.912971	0.96682	0.899336
	cg22832061(EGLN3)	0	0		ALL_865	C1	High	0.94445	0.973593	0.922197	0.890603	0.95112	0.978272	0.757192	0.834291	0.961989	0.938727	0.975269	0.952727	0.976186	0.979413	0.949722	0.876847	0.887095	0.96669	0.804821	0.891272	0.926583	0.711888	0.972598	0.911984	0.910806	0.961886	0.964628	0.974888	0.918678	0.902551	0.96825	0.955633	0.95224	0.829117	0.933434	0.953642	0.924865	0.913955	0.898143	0.946492	0.954285	0.88573
	cg08390901(SH3RF3)	0	0.218689		ALL_193	C1	High	0.963815	0.972328	0.99197	0.935703	0.990147	0.973821	0.951972	0.967182	0.981081	0.958693	0.967066	0.947507	0.958932	0.977947	0.957464	0.8538	0.913771	0.956862	0.848603	0.914693	0.916121	0.895941	0.981766	0.857902	0.935521	0.876506	0.93206	0.965072	0.924132	0.956053	0.968014	0.944371	0.961918	0.897896	0.940637	0.975423	0.960407	0.981235	0.896981	0.987921	0.822394	0.644491
	cg10547843	0	0		ALL_1086	C1	High	0.969926	0.974658	0.897302	0.979391	0.974198	0.965795	0.580337	0.939327	0.977577	0.945335	0.977025	0.946264	0.955877	0.975391	0.947752	0.919771	0.981479	0.947392	0.107814	0.904439	0.363874	0.695139	0.979315	0.902005	0.919531	0.921161	0.963185	0.965748	0.839509	0.941827	0.957085	0.940367	0.980793	0.655094	0.89633	0.785466	0.953492	0.929287	0.747308	0.981624	0.92759	0.663775
	cg27353085(PLXND1)	0	0		ALL_973	C1	High	0.942597	0.966771	0.59065	0.94252	0.913937	0.97461	0.242064	0.985145	0.948225	0.972219	0.933846	0.934422	0.976688	0.988956	0.899122	0.908472	0.733894	0.912992	0.441781	0.682799	0.694217	0.968982	0.98443	0.904794	0.88233	0.909779	0.975334	0.982967	0.817158	0.74892	0.917949	0.698128	0.910912	0.972822	0.949322	0.740397	0.961998	0.887757	0.805255	0.543953	0.927921	0.955418
	cg08330224(SHISA9)	0	0		ALL_1245	C1	High	0.904227	0.950001	0.928211	0.925872	0.936747	0.979325	0.493095	0.921546	0.958977	0.930435	0.941232	0.945655	0.95784	0.92306	0.940475	0.888804	0.940008	0.923191	0.404881	0.869938	0.940969	0.384861	0.977951	0.89674	0.834408	0.893161	0.956445	0.950468	0.784171	0.906678	0.935095	0.597973	0.947221	0.926377	0.900523	0.693558	0.936125	0.880206	0.880574	0.93251	0.938465	0.934269
	cg09522479	0.234816	0		ALL_209	C1	High	0.955611	0.954769	0.968101	0.928263	0.978759	0.956686	0.653463	0.925589	0.984916	0.931557	0.958774	0.890699	0.951168	0.964941	0.634981	0.822982	0.97503	0.921023	0.920105	0.947613	0.916528	0.951683	0.968411	0.79176	0.908749	0.930192	0.912761	0.953241	0.966637	0.910779	0.968605	0.958979	0.962772	0.851588	0.902556	0.927785	0.93495	0.777791	0.904958	0.965688	0.920823	0.865106
	cg00395579(RRM2B)	0.223302	0		ALL_49	C1	High	0.948827	0.97441	0.963879	0.868932	0.985253	0.972131	0.959904	0.962948	0.988684	0.948523	0.985854	0.954612	0.980128	0.980044	0.957151	0.863488	0.71633	0.929337	0.947566	0.924441	0.800395	0.965482	0.974257	0.957454	0.937718	0.963386	0.961651	0.985856	0.96609	0.948778	0.975428	0.969063	0.949981	0.93533	0.953131	0.785021	0.74396	0.946377	0.958273	0.97224	0.936744	0.916895
	cg03337918(PLEKHF2)	0.227843	0		ALL_948	C1	High	0.973171	0.581488	0.963398	0.974685	0.948525	0.982558	0.93972	0.982829	0.968955	0.612161	0.943615	0.970768	0.97149	0.980254	0.962834	0.939867	0.841436	0.957545	0.968413	0.935647	0.960936	0.975539	0.984596	0.951527	0.608032	0.954163	0.961648	0.975143	0.843013	0.826712	0.956763	0.675797	0.979622	0.931713	0.923786	0.898153	0.949669	0.93118	0.890854	0.936276	0.942059	0.954285
	cg16186435(TAP2;ENSG00000250264;PSMB8)	0	0		ALL_751	C1	High	0.971284	0.9825	0.985491	0.972933	0.959217	0.983713	0.980029	0.956781	0.984408	0.663273	0.96409	0.97318	0.959697	0.987549	0.96114	0.885405	0.608847	0.9496	0.875672	0.898129	0.650021	0.908987	0.964313	0.738047	0.763395	0.944161	0.944191	0.970082	0.923816	0.956861	0.967424	0.839614	0.872957	0.934744	0.9239	0.589978	0.913543	0.970411	0.898961	0.985481	0.875043	0.937232
	cg27333269(EFHD2)	0	0		ALL_1151	C1	High	0.95605	0.991551	0.966966	0.942083	0.976053	0.986615	0.738723	0.966452	0.971493	0.705436	0.908866	0.946169	0.97782	0.98242	0.718306	0.904502	0.646182	0.970464	0.66033	0.8976	0.753026	0.949351	0.974752	0.870682	0.69163	0.972166	0.970683	0.979469	0.950431	0.89515	0.975323	0.843965	0.977265	0.927111	0.915857	0.814681	0.951412	0.949531	0.908339	0.970672	0.978989	0.935266
	cg09556286(ADGRF1)	0	0		ALL_1167	C1	High	0.967571	0.981934	0.945233	0.973968	0.910307	0.985491	0.965026	0.970189	0.975054	0.635123	0.961176	0.964352	0.976613	0.986792	0.964502	0.912658	0.962503	0.965039	0.77235	0.622368	0.947684	0.928522	0.973866	0.795166	0.743344	0.663603	0.945701	0.968093	0.965003	0.898952	0.976637	0.853656	0.953512	0.95073	0.802718	0.970974	0.936412	0.960276	0.933209	0.972594	0.975793	0.949381
	cg05027533	0	0		ALL_852	C1	High	0.982084	0.986901	0.961785	0.963462	0.970377	0.76712	0.952558	0.961479	0.979273	0.951374	0.950462	0.955328	0.974068	0.975954	0.935804	0.922103	0.917585	0.953291	0.946028	0.744224	0.929022	0.924848	0.980828	0.487262	0.614911	0.969433	0.969894	0.969554	0.924572	0.911815	0.976265	0.639362	0.969547	0.956762	0.921701	0.94007	0.933986	0.914001	0.905853	0.964379	0.963348	0.964244
	cg26247737(SGCZ)	0	0		ALL_1053	C1	High	0.980145	0.949536	0.941114	0.961108	0.648734	0.978096	0.967014	0.97288	0.979838	0.948194	0.974766	0.958719	0.976617	0.981357	0.945657	0.44034	0.958153	0.965394	0.545538	0.914044	0.959036	0.929768	0.966227	0.908425	0.840928	0.968995	0.963042	0.964826	0.95327	0.902518	0.968476	0.932815	0.954567	0.958142	0.886685	0.625895	0.899848	0.937216	0.920766	0.970262	0.940029	0.934032
					ALL_97	C1	High	0.985064	0.965483	0.972302	0.974858	0.99131	0.96678	0.840564	0.978508	0.990191	0.937609	0.974769	0.96051	0.973437	0.981272	0.814865	0.933936	0.958005	0.964699	0.640575	0.48349	0.679953	0.975759	0.974892	0.762038	0.882293	0.966664	0.956702	0.979579	0.959839	0.958949	0.971479	0.587325	0.986217	0.694813	0.91277	0.912611	0.923142	0.965949	0.867173	0.98146	0.948605	0.95066
					ALL_640	C1	High	0.970804	0.984269	0.974929	0.943475	0.982767	0.979092	0.760612	0.976316	0.978513	0.939631	0.961372	0.946482	0.955307	0.984212	0.768643	0.893806	0.966203	0.980102	0.639031	0.718358	0.936212	0.965437	0.968473	0.834996	0.587706	0.951333	0.931015	0.970396	0.964288	0.778007	0.973112	0.687074	0.970609	0.923954	0.90416	0.967818	0.947639	0.952725	0.937887	0.973679	0.950178	0.898907
					ALL_689	C1	High	0.956077	0.968169	0.96748	0.943506	0.981968	0.958203	0.96364	0.974685	0.976553	0.931256	0.959816	0.961042	0.962272	0.977093	0.938154	0.789896	0.93846	0.97494	0.598837	0.901428	0.944907	0.929069	0.969624	0.899581	0.831545	0.980931	0.961637	0.965878	0.977212	0.706774	0.826544	0.559491	0.970188	0.927785	0.913528	0.923637	0.941579	0.979653	0.962657	0.978538	0.942336	0.931036
					ALL_111	C1	High	0.988714	0.987102	0.976699	0.97648	0.982433	0.9781	0.757117	0.976188	0.98326	0.935894	0.946084	0.953426	0.960164	0.989898	0.9616	0.497721	0.898358	0.917483	0.660194	0.945861	0.926572	0.815871	0.972463	0.933645	0.929867	0.960609	0.943792	0.959466	0.949832	0.734614	0.980745	0.622594	0.942504	0.942919	0.932474	0.959855	0.815005	0.960844	0.955908	0.969028	0.949554	0.949945
					ALL_1374	C1	High	0.952906	0.93086	0.902484	0.950615	0.902183	0.979826	0.728295	0.962269	0.922264	0.904352	0.931427	0.946842	0.945672	0.981298	0.938438	0.904257	0.701597	0.937507	0.717094	0.885535	0.515714	0.899244	0.961761	0.924527	0.531309	0.959995	0.94427	0.944298	0.95401	0.91718	0.972445	0.889414	0.962805	0.95599	0.901213	0.916849	0.955569	0.589604	0.859293	0.929217	0.928821	0.915174
					ALL_314	C1	High	0.987732	0.960979	0.964917	0.980726	0.978921	0.972091	0.966432	0.969802	0.977676	0.930306	0.94806	0.939208	0.956508	0.97184	0.663708	0.860481	0.737573	0.823977	0.586362	0.938724	0.41801	0.94344	0.963239	0.942576	0.616277	0.845561	0.898799	0.973568	0.910372	0.411031	0.962546	0.521871	0.957244	0.911088	0.904756	0.899317	0.908451	0.801685	0.875552	0.976137	0.877564	0.931614
					ALL_182	C1	High	0.951262	0.968491	0.750676	0.793317	0.931348	0.984007	0.942819	0.960884	0.983018	0.942162	0.961116	0.903796	0.977773	0.973558	0.951722	0.909803	0.989473	0.966908	0.632314	0.940541	0.666071	0.94489	0.981787	0.789698	0.558572	0.919296	0.922757	0.984969	0.972591	0.922367	0.981301	0.979336	0.987432	0.877462	0.882142	0.915296	0.975672	0.962871	0.873525	0.972152	0.630404	0.625857
					ALL_282	C1	High	0.937039	0.96342	0.962155	0.813895	0.793619	0.969045	0.871352	0.968039	0.978856	0.944841	0.953093	0.948942	0.972368	0.968302	0.949199	0.807861	0.491519	0.909277	0.929155	0.862151	0.782111	0.897092	0.961523	0.909299	0.673642	0.946807	0.941882	0.978369	0.967995	0.831684	0.967634	0.619463	0.978835	0.752607	0.920189	0.724305	0.940598	0.949356	0.910015	0.96379	0.52921	0.668416
					ALL_1183	C1	High	0.956549	0.908901	0.958143	0.933759	0.964218	0.976921	0.815397	0.97569	0.971055	0.873359	0.924998	0.946559	0.963453	0.950569	0.939057	0.876145	0.861561	0.946117	0.628698	0.678366	0.92464	0.93908	0.974644	0.923744	0.419665	0.965985	0.956195	0.975098	0.955843	0.679709	0.97513	0.656712	0.966979	0.64106	0.916498	0.908426	0.954714	0.891843	0.863472	0.949331	0.946606	0.587863
					ALL_244	C1	High	0.989622	0.983542	0.98643	0.963139	0.988725	0.597982	0.979202	0.552321	0.991785	0.948675	0.98099	0.967632	0.976984	0.831623	0.971876	0.926955	0.990711	0.978022	0.950636	0.938809	0.970817	0.967706	0.977734	0.969935	0.97669	0.975153	0.936244	0.978961	0.973221	0.953976	0.976058	0.994573	0.977482	0.653702	0.945726	0.981507	0.617693	0.643422	0.967188	0.980332	0.961916	0.562439
					ALL_1054	C1	High	0.956612	0.961669	0.920971	0.9458	0.962704	0.481177	0.90187	0.959046	0.968814	0.96346	0.953769	0.957947	0.957785	0.488135	0.954594	0.892505	0.801733	0.956256	0.666574	0.829269	0.946733	0.901544	0.982236	0.956906	0.596272	0.933737	0.956903	0.970611	0.954708	0.924156	0.960308	0.927668	0.981326	0.591291	0.933186	0.942262	0.740529	0.887466	0.904175	0.968292	0.928506	0.595387
					ALL_405	C1	High	0.986391	0.981644	0.988378	0.977484	0.973422	0.634352	0.976915	0.977917	0.975766	0.955127	0.974339	0.958058	0.967961	0.589633	0.949103	0.888016	0.931702	0.977091	0.797334	0.842542	0.892978	0.968359	0.971054	0.713226	0.486745	0.969983	0.958499	0.869594	0.922627	0.40523	0.988543	0.771326	0.991681	0.676697	0.933987	0.666894	0.631404	0.702499	0.793361	0.974702	0.946778	0.652136
					ALL_459	C1	High	0.988853	0.989601	0.983787	0.990934	0.136464	0.985465	0.974653	0.976668	0.985176	0.945845	0.975067	0.953382	0.978967	0.987957	0.964715	0.931803	0.969151	0.133129	0.942172	0.544842	0.463353	0.986665	0.975525	0.746675	0.705845	0.976034	0.924589	0.979001	0.963437	0.943512	0.987216	0.712047	0.996485	0.936815	0.928083	0.942716	0.956217	0.982165	0.927489	0.983395	0.734953	0.93504
					ALL_637	C1	High	0.967217	0.952542	0.960208	0.967954	0.96858	0.962492	0.967043	0.955578	0.975809	0.608084	0.960389	0.924715	0.944192	0.982963	0.883485	0.881193	0.896706	0.970014	0.820847	0.656703	0.881121	0.912663	0.96884	0.807552	0.723096	0.980619	0.920765	0.965883	0.920978	0.924488	0.955052	0.972358	0.984922	0.829901	0.905377	0.953955	0.754112	0.934521	0.93342	0.958599	0.936178	0.735656
					ALL_872	C1	High	0.969774	0.987266	0.952831	0.941549	0.979663	0.987006	0.943045	0.977152	0.992218	0.974872	0.976374	0.965588	0.985594	0.976674	0.963348	0.907146	0.988825	0.981044	0.91918	0.591254	0.957341	0.962548	0.968767	0.943795	0.947436	0.953562	0.961907	0.968512	0.854899	0.912435	0.980617	0.597763	0.977445	0.718103	0.919919	0.973888	0.791192	0.946991	0.682498	0.970348	0.949839	0.95018
					ALL_1082	C1	High	0.977926	0.770773	0.929185	0.978428	0.970922	0.977233	0.936608	0.695721	0.971758	0.955782	0.976621	0.951287	0.976806	0.948256	0.959395	0.889189	0.971961	0.962391	0.953376	0.889462	0.947209	0.920258	0.981437	0.957929	0.962681	0.962133	0.966271	0.941149	0.937481	0.93292	0.977339	0.946784	0.936215	0.944902	0.929247	0.928042	0.973105	0.891191	0.897135	0.944304	0.972391	0.927799
					ALL_1083	C1	High	0.956852	0.974286	0.953975	0.969017	0.763185	0.984735	0.904074	0.976004	0.966723	0.950046	0.975696	0.960972	0.974071	0.985437	0.966839	0.90251	0.964445	0.9525	0.96826	0.91346	0.951332	0.919837	0.975722	0.96639	0.9489	0.952103	0.9588	0.965623	0.942535	0.951075	0.9716	0.963897	0.968278	0.950261	0.928362	0.855774	0.960972	0.937464	0.885166	0.95411	0.96604	0.946284
					ALL_323	C1	High	0.987035	0.977464	0.944196	0.978985	0.96925	0.978845	0.964358	0.754053	0.979459	0.940951	0.969274	0.940935	0.9624	0.982282	0.525914	0.915082	0.495818	0.964256	0.888494	0.686785	0.954884	0.875299	0.969513	0.946224	0.952082	0.956528	0.918386	0.973606	0.97726	0.944842	0.963155	0.85815	0.958467	0.962314	0.93491	0.726687	0.927654	0.956318	0.89532	0.968246	0.971137	0.918826
					ALL_864	C1	High	0.950882	0.928771	0.93551	0.951582	0.964843	0.954453	0.796807	0.958307	0.956019	0.711322	0.971176	0.870278	0.970588	0.940148	0.933269	0.824168	0.942346	0.888191	0.680486	0.853709	0.950714	0.953138	0.979245	0.794531	0.901109	0.946651	0.596995	0.950025	0.95636	0.898702	0.969978	0.923957	0.969794	0.905176	0.912945	0.923624	0.749676	0.894093	0.879503	0.943414	0.936342	0.886264
					ALL_1035	C1	High	0.9777	0.981658	0.954865	0.971661	0.961435	0.977825	0.51188	0.972561	0.978338	0.938918	0.982333	0.963837	0.969725	0.982571	0.910278	0.930704	0.965879	0.967806	0.627391	0.87564	0.955055	0.938885	0.976712	0.652772	0.713918	0.9415	0.963223	0.969368	0.947894	0.94378	0.97916	0.945191	0.978081	0.95577	0.918725	0.969775	0.844107	0.97721	0.906743	0.957018	0.884712	0.93666
					ALL_436	C1	High	0.962151	0.972467	0.9666	0.955638	0.973884	0.968881	0.944239	0.966739	0.981863	0.939118	0.974442	0.938292	0.938898	0.984391	0.951437	0.892953	0.948045	0.964183	0.6333	0.870791	0.166472	0.971775	0.96371	0.682302	0.68685	0.955372	0.928909	0.983587	0.984149	0.933149	0.983027	0.918387	0.97177	0.928323	0.934236	0.945119	0.919767	0.951386	0.890506	0.965856	0.939773	0.926479
					ALL_449	C1	High	0.974992	0.958972	0.969846	0.967356	0.968229	0.982534	0.956229	0.970907	0.969726	0.949297	0.958948	0.949002	0.967288	0.986207	0.957435	0.532084	0.785983	0.971082	0.940132	0.911268	0.957077	0.95437	0.955369	0.774124	0.696847	0.964906	0.93228	0.964994	0.961118	0.920299	0.977899	0.739036	0.975472	0.94334	0.920672	0.950945	0.206817	0.957967	0.877472	0.962993	0.95186	0.926986
					ALL_validation_10	C1	High	0.958363	0.963987	0.959393	0.97054	0.976407	0.965915	0.768387	0.962507	0.956756	0.939093	0.962223	0.939335	0.963415	0.980725	0.649661	0.86239	0.671133	0.907753	0.833798	0.697947	0.92271	0.940471	0.970484	0.926084	0.816337	0.932474	0.949856	0.969645	0.908941	0.777651	0.971586	0.659486	0.970139	0.943737	0.886629	0.886971	0.889604	0.94629	0.89162	0.954546	0.944939	0.943406
					ALL_650	C1	High	0.965405	0.866161	0.922228	0.979375	0.463704	0.96767	0.962848	0.949869	0.970849	0.847	0.957661	0.888428	0.927852	0.975578	0.468308	0.6744	0.645667	0.94518	0.937852	0.636685	0.896599	0.960393	0.958112	0.932417	0.775275	0.92521	0.51414	0.962885	0.957239	0.866141	0.965472	0.484221	0.921642	0.914223	0.903825	0.753836	0.806475	0.586136	0.917283	0.948952	0.948596	0.911853
					ALL_499	C1	High	0.991786	0.977367	0.984928	0.956567	0.649614	0.977701	0.959557	0.847509	0.988295	0.932535	0.979677	0.948758	0.977521	0.957855	0.829306	0.777156	0.757975	0.957243	0.64935	0.596188	0.441888	0.900333	0.970318	0.922204	0.858739	0.955695	0.92781	0.9868	0.965723	0.905617	0.957159	0.655057	0.946337	0.825143	0.947043	0.464906	0.915249	0.957632	0.865072	0.947657	0.733879	0.896245
					ALL_1383	C1	High	0.895175	0.951732	0.946357	0.922705	0.635434	0.962719	0.904837	0.938517	0.939775	0.916184	0.941152	0.954303	0.962934	0.906236	0.943257	0.884645	0.823923	0.951978	0.908244	0.352144	0.922794	0.869042	0.985764	0.830784	0.639116	0.912403	0.947795	0.919921	0.921038	0.921691	0.955075	0.759969	0.938796	0.866357	0.873772	0.445862	0.736973	0.905632	0.893827	0.940735	0.896965	0.739166
					ALL_545	C1	High	0.951751	0.986728	0.955975	0.968111	0.966995	0.977927	0.975345	0.71475	0.984421	0.945503	0.952127	0.937031	0.971588	0.958327	0.957776	0.610958	0.950828	0.970344	0.592025	0.926981	0.95573	0.766042	0.974313	0.930171	0.882146	0.72843	0.939319	0.976404	0.971827	0.950259	0.974206	0.918104	0.966263	0.94707	0.90875	0.956109	0.830318	0.962152	0.904933	0.966849	0.473292	0.928568
					ALL_1064	C1	High	0.933544	0.970304	0.901056	0.926732	0.945172	0.979432	0.511725	0.968896	0.976161	0.735444	0.957911	0.96109	0.964898	0.974943	0.931493	0.797859	0.966633	0.923837	0.88291	0.668484	0.794004	0.80707	0.979037	0.86737	0.745643	0.939447	0.964185	0.975347	0.926769	0.892151	0.957033	0.828669	0.984231	0.883691	0.919162	0.790284	0.652507	0.878878	0.883069	0.973488	0.773226	0.894284
					ALL_98	C1	High	0.954217	0.970126	0.992267	0.936527	0.935931	0.97426	0.608354	0.962024	0.981155	0.95977	0.961877	0.939953	0.976036	0.975772	0.961411	0.861105	0.896133	0.968281	0.69772	0.925017	0.892623	0.961284	0.974321	0.846487	0.940375	0.952057	0.956134	0.979247	0.964377	0.943379	0.972892	0.936534	0.986175	0.707992	0.936446	0.958589	0.960696	0.939282	0.887673	0.979335	0.618272	0.905856
					ALL_355	C1	High	0.974995	0.958504	0.952475	0.976378	0.962894	0.967692	0.800073	0.951491	0.968749	0.936908	0.964361	0.913031	0.965647	0.9587	0.954647	0.888445	0.949256	0.969539	0.923115	0.880573	0.958732	0.957549	0.969025	0.928298	0.946634	0.94559	0.88766	0.961584	0.956908	0.881056	0.967295	0.932522	0.970081	0.891958	0.919568	0.949309	0.951254	0.942435	0.945109	0.949307	0.598613	0.86997
					ALL_256	C1	High	0.978296	0.981696	0.957568	0.963782	0.970179	0.980841	0.973173	0.976959	0.980337	0.949533	0.971386	0.955752	0.961059	0.989687	0.961614	0.881416	0.970602	0.971447	0.872511	0.916267	0.909566	0.958449	0.97545	0.908468	0.91234	0.976027	0.947919	0.977939	0.968204	0.842161	0.983707	0.710005	0.990471	0.605729	0.932323	0.911755	0.958885	0.96037	0.818228	0.983287	0.955298	0.614405
					ALL_927	C1	High	0.940326	0.976535	0.955612	0.928092	0.972711	0.982186	0.952399	0.95858	0.972557	0.967839	0.980232	0.959566	0.976116	0.985457	0.796127	0.543229	0.982135	0.888646	0.918438	0.871705	0.948597	0.940024	0.975202	0.974799	0.954104	0.959626	0.9674	0.975786	0.967246	0.931407	0.989637	0.719315	0.980165	0.929939	0.933702	0.955543	0.966355	0.935082	0.938871	0.98428	0.955622	0.709169
					ALL_validation_18	C1	High	0.884309	0.938764	0.947748	0.877956	0.943739	0.963923	0.947532	0.923743	0.958559	0.938214	0.962724	0.928855	0.969635	0.966598	0.667234	0.603143	0.948509	0.963914	0.656426	0.871506	0.892272	0.915929	0.970938	0.919117	0.902102	0.932273	0.952812	0.970945	0.887589	0.779522	0.942969	0.729159	0.947141	0.786109	0.891971	0.778763	0.917483	0.935331	0.87302	0.944273	0.881142	0.634671
					ALL_1174	C1	High	0.936947	0.987388	0.92981	0.834579	0.975395	0.973734	0.863473	0.959787	0.96729	0.870257	0.981686	0.953037	0.977107	0.930011	0.943679	0.839451	0.648287	0.936674	0.79501	0.908393	0.65154	0.933705	0.976119	0.975493	0.851499	0.937549	0.963425	0.939562	0.960249	0.820875	0.962006	0.94308	0.966025	0.856188	0.933454	0.526415	0.948112	0.856408	0.88627	0.943651	0.930097	0.829044
					ALL_123	C1	High	0.945572	0.962762	0.97389	0.900567	0.968751	0.959934	0.892506	0.929925	0.973017	0.943102	0.982982	0.937764	0.960751	0.962166	0.928426	0.797775	0.957129	0.937899	0.70982	0.918771	0.854519	0.939889	0.96994	0.765935	0.899253	0.902492	0.945723	0.962102	0.964064	0.920385	0.970784	0.81856	0.979812	0.719548	0.906727	0.884939	0.840438	0.937983	0.927003	0.97295	0.7571	0.847768
					ALL_1196	C1	High	0.882583	0.977035	0.942562	0.793288	0.95631	0.971926	0.868527	0.943331	0.961294	0.969094	0.966514	0.962841	0.9763	0.949567	0.937718	0.811843	0.947724	0.964253	0.82198	0.863399	0.908047	0.934339	0.980567	0.966055	0.790326	0.951403	0.946967	0.96919	0.961612	0.913245	0.966013	0.937032	0.949898	0.834448	0.928128	0.835179	0.922714	0.963242	0.909145	0.960714	0.764352	0.837679
					ALL_13	C1	High	0.968482	0.864929	0.980821	0.944169	0.985906	0.977207	0.962207	0.94612	0.994355	0.895129	0.979191	0.967127	0.979429	0.984694	0.945692	0.863086	0.774935	0.960242	0.947301	0.958007	0.722314	0.970392	0.973428	0.946673	0.829258	0.976583	0.955662	0.983965	0.967299	0.965936	0.990124	0.972012	0.976578	0.61951	0.931962	0.920685	0.96174	0.968188	0.900773	0.975984	0.945706	0.728065
					ALL_110	C1	High	0.892146	0.875182	0.967743	0.788808	0.904485	0.975126	0.940054	0.974709	0.971923	0.949396	0.981541	0.948319	0.972723	0.976639	0.846658	0.864798	0.736052	0.89835	0.831758	0.930837	0.629032	0.954042	0.970521	0.8779	0.902665	0.919828	0.9328	0.977362	0.973912	0.942281	0.948863	0.820078	0.980824	0.758789	0.920194	0.850666	0.960978	0.938981	0.92287	0.966744	0.72953	0.787086
					ALL_139	C1	High	0.9143	0.97462	0.963934	0.902737	0.965442	0.977553	0.896034	0.963303	0.99287	0.939983	0.965267	0.942801	0.97503	0.965492	0.926494	0.726132	0.958346	0.976667	0.938742	0.959389	0.684792	0.952323	0.983329	0.951423	0.869095	0.898514	0.839574	0.968051	0.966415	0.93694	0.974749	0.896791	0.962968	0.785803	0.912019	0.884206	0.942028	0.931288	0.924005	0.967082	0.843453	0.777689
					ALL_67	C1	High	0.936421	0.888807	0.988066	0.826167	0.960038	0.975209	0.623814	0.7797	0.990458	0.946728	0.973346	0.960116	0.972328	0.970012	0.947081	0.814736	0.972858	0.976312	0.843666	0.887742	0.953362	0.969387	0.977646	0.942479	0.732233	0.954666	0.902992	0.974717	0.979352	0.954935	0.992592	0.92752	0.973176	0.844564	0.921537	0.967795	0.967885	0.931002	0.875999	0.981816	0.955211	0.896708
					ALL_527	C1	High	0.919617	0.955689	0.983528	0.833612	0.980801	0.971854	0.958767	0.965269	0.978853	0.947452	0.965769	0.95908	0.967028	0.960494	0.944263	0.844544	0.962143	0.955599	0.917137	0.977865	0.919257	0.972504	0.978104	0.969582	0.908885	0.982951	0.954814	0.982827	0.985628	0.960196	0.98316	0.98422	0.979283	0.843801	0.938629	0.88323	0.937273	0.94685	0.903407	0.968724	0.939851	0.864842
					ALL_377	C1	High	0.902116	0.969336	0.966905	0.827218	0.97497	0.956124	0.90464	0.951385	0.968335	0.968893	0.964811	0.937761	0.96899	0.960441	0.933559	0.793564	0.702914	0.965069	0.821129	0.943549	0.936633	0.910375	0.970348	0.893442	0.914898	0.964862	0.951013	0.963856	0.980709	0.925796	0.96969	0.962953	0.976214	0.797515	0.927605	0.940886	0.93883	0.924432	0.900206	0.941954	0.953236	0.76894
					ALL_1130	C1	High	0.920378	0.984638	0.967471	0.819432	0.977262	0.971316	0.838908	0.961221	0.983509	0.955	0.973952	0.952253	0.975677	0.935191	0.93982	0.879045	0.624702	0.954063	0.890826	0.917878	0.828876	0.979231	0.978949	0.935895	0.918494	0.939269	0.959674	0.976334	0.947092	0.876587	0.962934	0.922813	0.972862	0.753532	0.927485	0.908337	0.972476	0.951248	0.966779	0.977684	0.93486	0.696674
					ALL_954	C1	High	0.886162	0.980259	0.934055	0.742735	0.958802	0.964722	0.874846	0.892922	0.981295	0.955604	0.97485	0.943246	0.972473	0.965278	0.952239	0.799662	0.644362	0.969703	0.857905	0.919903	0.893926	0.904236	0.988887	0.86151	0.882021	0.952592	0.967353	0.964414	0.933299	0.925104	0.977961	0.745844	0.922913	0.799702	0.922279	0.890174	0.960031	0.932442	0.876353	0.949701	0.756226	0.746884
					ALL_129	C1	High	0.848725	0.96712	0.95543	0.716579	0.955207	0.969575	0.912498	0.973647	0.973221	0.930545	0.967873	0.947707	0.971422	0.959337	0.93229	0.790418	0.740278	0.968341	0.886113	0.838962	0.846087	0.950808	0.975733	0.940309	0.868028	0.963313	0.936201	0.95894	0.962851	0.910812	0.971091	0.942067	0.923249	0.79864	0.920472	0.906836	0.953217	0.946674	0.904233	0.948867	0.84094	0.80245
					ALL_1189	C1	High	0.862208	0.980891	0.947716	0.876173	0.970821	0.926613	0.907292	0.940803	0.974529	0.946959	0.976887	0.966235	0.966309	0.894802	0.937208	0.866542	0.742521	0.965549	0.802981	0.919216	0.899799	0.954983	0.984836	0.965969	0.928974	0.947491	0.961626	0.974411	0.944152	0.849296	0.9805	0.94348	0.962683	0.856194	0.923092	0.950996	0.96146	0.902421	0.854291	0.966911	0.754309	0.872074
					ALL_1036	C1	High	0.936452	0.899861	0.962848	0.889222	0.89479	0.955533	0.924676	0.978641	0.973947	0.881907	0.872109	0.895698	0.934692	0.959884	0.942462	0.686629	0.658267	0.971959	0.77221	0.744594	0.819796	0.949211	0.9768	0.827165	0.817582	0.797333	0.963431	0.968842	0.969416	0.938134	0.937166	0.954552	0.974364	0.737049	0.939419	0.895835	0.943491	0.948562	0.942618	0.888645	0.917422	0.778306
					ALL_1391	C1	High	0.821221	0.775246	0.949282	0.824032	0.876686	0.906716	0.827848	0.957052	0.943806	0.920516	0.868862	0.957554	0.943916	0.836951	0.926253	0.843562	0.647538	0.96309	0.75624	0.884568	0.869824	0.91246	0.961554	0.911863	0.807075	0.923278	0.940246	0.961393	0.892416	0.944112	0.956018	0.840693	0.906626	0.795708	0.889638	0.758705	0.942339	0.88419	0.882437	0.902391	0.879571	0.77464
					ALL_1286	C1	High	0.941817	0.877799	0.932083	0.890366	0.947239	0.977042	0.763562	0.955422	0.949006	0.92197	0.955699	0.946975	0.960854	0.951169	0.922443	0.642391	0.686945	0.95691	0.925483	0.849841	0.658638	0.973943	0.950342	0.924124	0.755625	0.959288	0.944449	0.93695	0.9252	0.922609	0.957406	0.869138	0.899556	0.848873	0.900049	0.938821	0.955295	0.927637	0.837654	0.933022	0.840365	0.832815
					ALL_1046	C1	High	0.950642	0.985534	0.944927	0.923537	0.986962	0.982331	0.86943	0.93545	0.976416	0.97614	0.978513	0.9653	0.968457	0.979304	0.936743	0.826147	0.678195	0.935169	0.835509	0.906461	0.775037	0.967968	0.981122	0.889072	0.788059	0.866787	0.973195	0.969251	0.920916	0.908385	0.986525	0.938715	0.974087	0.90982	0.901634	0.857729	0.964473	0.919425	0.909646	0.962959	0.974094	0.918858
					ALL_1277	C1	High	0.937543	0.924173	0.891445	0.89458	0.921356	0.92887	0.808485	0.961742	0.95153	0.901063	0.947531	0.946836	0.946416	0.869809	0.907363	0.720211	0.955781	0.930979	0.830502	0.890602	0.924389	0.925907	0.944292	0.90649	0.818252	0.908055	0.950528	0.942226	0.918845	0.891845	0.949979	0.810028	0.938946	0.623196	0.836568	0.914391	0.935473	0.817426	0.883853	0.938613	0.928994	0.665518
					ALL_1289	C1	High	0.927205	0.946603	0.912791	0.890581	0.946321	0.954315	0.821406	0.938313	0.954009	0.940589	0.945362	0.96619	0.957918	0.935962	0.901272	0.840076	0.96507	0.949769	0.904939	0.876893	0.724414	0.859313	0.952754	0.921793	0.884759	0.93012	0.961197	0.953091	0.937527	0.924133	0.967175	0.931186	0.95015	0.802181	0.906913	0.927066	0.940419	0.911425	0.906169	0.922863	0.917811	0.761854
					ALL_1284	C1	High	0.664131	0.952535	0.948356	0.624371	0.948444	0.94951	0.799374	0.941054	0.960237	0.925072	0.949199	0.946514	0.953856	0.928854	0.921744	0.814789	0.96628	0.965983	0.90307	0.872804	0.832282	0.875275	0.965651	0.956731	0.835436	0.941595	0.960604	0.954706	0.930325	0.902404	0.971818	0.943324	0.947394	0.712964	0.912229	0.934814	0.903272	0.902201	0.885396	0.942714	0.924791	0.734053
					ALL_1198	C1	High	0.869433	0.973764	0.930048	0.791174	0.957291	0.955519	0.827201	0.94643	0.977239	0.94804	0.967189	0.963273	0.968139	0.932506	0.925654	0.86994	0.983373	0.933839	0.894801	0.911119	0.909373	0.825303	0.961603	0.95956	0.929293	0.968951	0.954145	0.959459	0.948648	0.868847	0.989327	0.955661	0.985099	0.682936	0.91674	0.946614	0.935701	0.897971	0.891636	0.958496	0.959954	0.714981
					ALL_1243	C1	High	0.875702	0.938382	0.94926	0.808528	0.942512	0.959429	0.789207	0.939098	0.96134	0.950577	0.947939	0.964745	0.960436	0.897296	0.912104	0.790838	0.979496	0.940513	0.87964	0.920589	0.841377	0.859879	0.96384	0.958657	0.881671	0.922474	0.951688	0.951229	0.928464	0.918103	0.905065	0.921019	0.947947	0.715167	0.90567	0.949748	0.941758	0.908821	0.924769	0.959502	0.909405	0.729586
					ALL_1114	C1	High	0.702817	0.860076	0.91956	0.555925	0.865248	0.960656	0.805673	0.903507	0.898039	0.728462	0.967899	0.643689	0.966718	0.955843	0.850801	0.672611	0.966303	0.977317	0.872935	0.686945	0.92876	0.88127	0.890728	0.813815	0.862295	0.823536	0.887505	0.951162	0.972162	0.699054	0.980205	0.938572	0.965764	0.611585	0.807153	0.945661	0.958467	0.827596	0.938872	0.903517	0.947394	0.632168
					ALL_44	C1	High	0.835519	0.728411	0.964551	0.742149	0.835214	0.977012	0.923959	0.959314	0.979256	0.939103	0.966993	0.840488	0.959638	0.953736	0.930701	0.836481	0.968385	0.821491	0.945275	0.761201	0.901989	0.953647	0.967497	0.957254	0.774437	0.947395	0.926031	0.953761	0.971633	0.934859	0.972142	0.801903	0.974248	0.768215	0.895913	0.961103	0.9552	0.917648	0.915597	0.978748	0.870837	0.81752
					ALL_1008	C1	High	0.878749	0.582441	0.968219	0.83882	0.798899	0.967928	0.939306	0.978721	0.975703	0.951028	0.919098	0.95449	0.975023	0.966817	0.940599	0.56793	0.956895	0.966436	0.930944	0.700988	0.921457	0.91155	0.973556	0.852925	0.831114	0.946544	0.898396	0.964548	0.958405	0.92766	0.965646	0.812489	0.894005	0.855776	0.912426	0.80653	0.962316	0.947381	0.950687	0.966787	0.907549	0.737025
					ALL_12	C1	High	0.787339	0.877403	0.891272	0.639725	0.910297	0.845291	0.82785	0.809775	0.948227	0.815891	0.842084	0.803123	0.898411	0.771657	0.824345	0.676723	0.872736	0.966659	0.831327	0.938157	0.783138	0.884551	0.93744	0.884522	0.940035	0.907737	0.883898	0.814695	0.917644	0.928621	0.895768	0.932865	0.924696	0.602365	0.808541	0.881607	0.806512	0.901047	0.837977	0.971691	0.594907	0.646711
					ALL_1042	C1	High	0.611439	0.890359	0.763496	0.492128	0.889193	0.885366	0.74813	0.912583	0.922809	0.893776	0.930354	0.802353	0.884328	0.878739	0.845373	0.593552	0.811568	0.842815	0.859888	0.848164	0.77883	0.917415	0.944179	0.902233	0.833504	0.840925	0.877887	0.885182	0.879748	0.767154	0.911611	0.873038	0.881432	0.698366	0.872185	0.870026	0.887509	0.873255	0.78362	0.886437	0.838621	0.752273
					ALL_1376	C1	High	0.75039	0.909847	0.897015	0.658607	0.914768	0.933813	0.813074	0.782946	0.895292	0.910137	0.90738	0.897678	0.896927	0.847202	0.857828	0.730249	0.872468	0.861086	0.870958	0.86779	0.766893	0.889526	0.920804	0.913148	0.883029	0.878968	0.906886	0.772353	0.885454	0.82591	0.932425	0.900223	0.919181	0.735981	0.836167	0.868023	0.86593	0.875385	0.861853	0.902271	0.804109	0.696474
					ALL_1296	C1	High	0.829502	0.927019	0.906883	0.678064	0.919019	0.923652	0.749831	0.854549	0.921588	0.90106	0.900615	0.903641	0.891567	0.829048	0.865196	0.772941	0.843731	0.898991	0.87015	0.841313	0.776352	0.860095	0.91979	0.926627	0.869086	0.921641	0.912219	0.832166	0.935772	0.876193	0.922946	0.900649	0.926399	0.732468	0.835526	0.902406	0.865076	0.827637	0.876142	0.87814	0.805416	0.733673
					ALL_1282	C1	High	0.863699	0.896466	0.891441	0.865844	0.915229	0.94815	0.680516	0.920221	0.976279	0.923355	0.95529	0.939001	0.968608	0.921117	0.88406	0.648289	0.953969	0.934937	0.840317	0.941797	0.835667	0.83636	0.963669	0.920791	0.79652	0.939588	0.951771	0.94296	0.930316	0.874947	0.941307	0.882233	0.806582	0.709212	0.906227	0.795666	0.921574	0.879285	0.859246	0.914798	0.510593	0.694215
					ALL_938	C1	High	0.962788	0.95163	0.963162	0.919538	0.957723	0.98518	0.92171	0.921398	0.973939	0.9478	0.970835	0.899699	0.978487	0.960467	0.923342	0.587519	0.968403	0.969707	0.92754	0.933111	0.89655	0.942568	0.970915	0.82372	0.917073	0.959187	0.96068	0.975737	0.974172	0.871218	0.988017	0.979237	0.966406	0.616697	0.933213	0.947642	0.940135	0.951899	0.932788	0.95705	0.776654	0.817796
					ALL_965	C1	High	0.872194	0.847191	0.955542	0.77205	0.942048	0.978903	0.918431	0.979275	0.959611	0.960745	0.917456	0.942576	0.967741	0.964466	0.936888	0.561843	0.653427	0.900104	0.576206	0.920797	0.806645	0.888227	0.980483	0.810723	0.938937	0.958854	0.963413	0.969535	0.863162	0.932476	0.969158	0.640456	0.975666	0.883868	0.918008	0.645761	0.966036	0.924049	0.786489	0.945127	0.802444	0.711618
					ALL_83	C1	High	0.886228	0.871244	0.95704	0.78725	0.953043	0.928645	0.893929	0.91481	0.981507	0.93528	0.923263	0.908209	0.959393	0.883869	0.920652	0.75739	0.577367	0.777898	0.817499	0.893768	0.905598	0.966116	0.962045	0.902008	0.836621	0.857472	0.923127	0.95974	0.93243	0.840667	0.971002	0.944889	0.971765	0.573546	0.903673	0.83123	0.894767	0.919934	0.896181	0.955374	0.831236	0.548468
					ALL_1067	C1	High	0.921132	0.855344	0.950912	0.829784	0.974645	0.942904	0.914974	0.950789	0.964101	0.935871	0.969935	0.941839	0.97497	0.922288	0.933679	0.75989	0.649335	0.96823	0.683546	0.64546	0.719665	0.947047	0.971533	0.606076	0.648885	0.745808	0.955393	0.959077	0.957356	0.900472	0.970311	0.799095	0.966441	0.820037	0.906641	0.935069	0.845954	0.79324	0.774736	0.948711	0.576426	0.843016
					ALL_85	C1	High	0.809812	0.919449	0.952527	0.713691	0.958774	0.936156	0.881086	0.923436	0.988133	0.930418	0.941662	0.865891	0.947917	0.896088	0.830325	0.791287	0.533875	0.841	0.906345	0.750861	0.535448	0.94919	0.962189	0.892642	0.812155	0.796168	0.88507	0.966746	0.959446	0.930184	0.956805	0.723376	0.945755	0.773379	0.916182	0.939971	0.872634	0.807677	0.880021	0.948156	0.858632	0.811055
					ALL_1173	C1	High	0.908806	0.883326	0.973609	0.766015	0.97942	0.972803	0.938955	0.964824	0.97819	0.962943	0.970885	0.95214	0.954593	0.966758	0.944707	0.866278	0.728082	0.884792	0.668291	0.82663	0.574451	0.886007	0.976268	0.915887	0.942326	0.787854	0.95596	0.960739	0.901528	0.938603	0.987405	0.886059	0.960566	0.512236	0.935214	0.934039	0.963782	0.706853	0.717038	0.961728	0.745969	0.516193
					ALL_221	C1	High	0.917215	0.768605	0.96689	0.863426	0.978962	0.962249	0.947409	0.932446	0.968586	0.947727	0.820461	0.941	0.976592	0.869968	0.952041	0.310962	0.670667	0.803897	0.815873	0.906505	0.786868	0.963865	0.959524	0.636865	0.672016	0.96377	0.935383	0.970153	0.97875	0.775192	0.97942	0.96175	0.980783	0.827051	0.902035	0.971466	0.944249	0.947782	0.957126	0.971409	0.842499	0.834136
					ALL_14	C1	High	0.93637	0.793203	0.953191	0.926112	0.912114	0.97569	0.926977	0.946627	0.981037	0.762383	0.931855	0.873257	0.970323	0.978971	0.945763	0.773464	0.763284	0.892671	0.939825	0.599424	0.435671	0.838928	0.970066	0.78032	0.767637	0.972145	0.921818	0.974884	0.96962	0.714459	0.978212	0.908503	0.986594	0.714074	0.600737	0.869095	0.573201	0.925173	0.923043	0.95055	0.918978	0.7674
					ALL_33	C1	High	0.962491	0.83369	0.875372	0.928927	0.921239	0.856468	0.73973	0.844574	0.966789	0.920281	0.787322	0.761928	0.933519	0.848259	0.898646	0.735828	0.712523	0.967692	0.871386	0.775381	0.928806	0.94313	0.936688	0.734217	0.643704	0.937432	0.73097	0.934717	0.896156	0.843438	0.921675	0.852434	0.956573	0.750174	0.934465	0.553544	0.850138	0.866234	0.786362	0.893858	0.886848	0.790747
					ALL_validation_05	C1	High	0.899605	0.851769	0.97115	0.943444	0.962565	0.983739	0.949968	0.966634	0.973136	0.913258	0.972798	0.930342	0.952119	0.983298	0.942109	0.911411	0.959933	0.95525	0.496039	0.441877	0.880217	0.8857	0.971413	0.812293	0.912648	0.543045	0.932358	0.939272	0.956566	0.693012	0.95124	0.911897	0.944229	0.926978	0.881819	0.914529	0.944668	0.937519	0.896097	0.953921	0.954078	0.585351
					ALL_validation_07	C1	High	0.952774	0.957788	0.944384	0.974017	0.945947	0.606062	0.947428	0.951028	0.968533	0.933285	0.975478	0.924772	0.981563	0.95957	0.935664	0.881637	0.907368	0.983123	0.40379	0.25816	0.94474	0.959188	0.976068	0.817359	0.581869	0.5631	0.955231	0.972792	0.883839	0.828071	0.960375	0.629793	0.96363	0.932175	0.916992	0.83321	0.913769	0.917424	0.877126	0.933511	0.459953	0.92853
					ALL_894	C1	High	0.972889	0.982742	0.964204	0.975963	0.983186	0.991439	0.858356	0.981255	0.966172	0.958537	0.983406	0.96928	0.960467	0.985646	0.956493	0.434787	0.898835	0.942078	0.962352	0.810949	0.614127	0.944598	0.981307	0.966433	0.96297	0.97874	0.9676	0.969089	0.976277	0.855661	0.982878	0.567892	0.993216	0.962507	0.921981	0.964938	0.958132	0.941334	0.942157	0.942953	0.980345	0.663495
					ALL_600	C1	High	0.981229	0.978638	0.97142	0.979698	0.965137	0.979999	0.977948	0.968705	0.986666	0.928402	0.971474	0.961761	0.957352	0.993175	0.885064	0.896242	0.432862	0.989249	0.934589	0.832257	0.938542	0.991734	0.967899	0.951178	0.792338	0.959263	0.946608	0.97374	0.975033	0.951794	0.981105	0.964054	0.971751	0.936007	0.9177	0.913383	0.917168	0.967808	0.960254	0.989011	0.96284	0.927704
					ALL_1402	C1	High	0.932229	0.940065	0.959228	0.897764	0.947642	0.982131	0.859437	0.968016	0.957512	0.669874	0.935544	0.964326	0.944413	0.941502	0.949069	0.882216	0.768842	0.960271	0.902317	0.839736	0.91505	0.934767	0.965726	0.842951	0.608136	0.674073	0.96011	0.958884	0.949414	0.936172	0.963234	0.849742	0.985397	0.922449	0.926603	0.877999	0.957245	0.684035	0.916545	0.942252	0.562559	0.637463
					ALL_975	C1	High	0.971284	0.968904	0.954142	0.967666	0.970605	0.982001	0.94148	0.97619	0.976922	0.954474	0.949939	0.952186	0.97166	0.984423	0.941425	0.893477	0.613945	0.968308	0.89784	0.388223	0.959385	0.894444	0.976926	0.952048	0.644994	0.942736	0.963925	0.968811	0.948296	0.917008	0.86646	0.964029	0.979021	0.92383	0.93583	0.913633	0.957756	0.930843	0.899508	0.959113	0.969379	0.887467
					ALL_1004	C1	High	0.934281	0.852408	0.922705	0.931595	0.898324	0.968933	0.782669	0.958661	0.970462	0.959433	0.948475	0.930179	0.973719	0.954354	0.935361	0.856395	0.764945	0.909458	0.923633	0.790423	0.86514	0.810867	0.959424	0.926431	0.494157	0.791833	0.954728	0.972661	0.93079	0.860965	0.921035	0.909056	0.918938	0.839498	0.942204	0.837166	0.944995	0.857819	0.841059	0.944767	0.843782	0.42297
					ALL_976	C1	High	0.949565	0.945195	0.959984	0.914823	0.963697	0.978468	0.778828	0.897738	0.982372	0.956187	0.957768	0.945247	0.97609	0.967949	0.928928	0.882986	0.573414	0.973757	0.932775	0.804499	0.898912	0.919147	0.989668	0.94718	0.677951	0.955944	0.967017	0.966702	0.943049	0.937724	0.817539	0.953921	0.970206	0.699094	0.905452	0.953427	0.960686	0.947678	0.893925	0.968688	0.953372	0.589628
					ALL_565	C1	High	0.965308	0.956837	0.97274	0.971421	0.721771	0.96941	0.961676	0.983565	0.980532	0.928614	0.957512	0.942267	0.969669	0.983402	0.956892	0.894125	0.979615	0.960963	0.653312	0.864027	0.925709	0.982668	0.978029	0.928884	0.749979	0.979224	0.944087	0.978509	0.971733	0.725125	0.971126	0.909553	0.972249	0.603356	0.933201	0.962018	0.89593	0.965073	0.910642	0.961102	0.951775	0.569658
					ALL_22	C1	High	0.947481	0.966758	0.981548	0.890205	0.973938	0.970517	0.934586	0.966778	0.966646	0.952804	0.950532	0.943518	0.970191	0.983917	0.973622	0.841312	0.984125	0.9544	0.640405	0.980741	0.938325	0.962531	0.966284	0.916078	0.944461	0.968694	0.939626	0.968928	0.969737	0.93766	0.979093	0.986753	0.961369	0.6654	0.90495	0.970292	0.951098	0.956541	0.942033	0.961202	0.926146	0.867984
					ALL_416	C1	High	0.991763	0.965885	0.981332	0.947993	0.977305	0.975599	0.974485	0.969323	0.977232	0.951057	0.969663	0.937175	0.967491	0.982498	0.941445	0.900305	0.98176	0.983649	0.970331	0.934133	0.943702	0.95353	0.968753	0.983055	0.928779	0.97325	0.932607	0.978769	0.985766	0.925199	0.983026	0.974111	0.98668	0.904102	0.903221	0.970101	0.972656	0.948944	0.915861	0.971632	0.955861	0.90863
					ALL_1033	C1	High	0.910627	0.975652	0.865803	0.879221	0.958874	0.974808	0.860907	0.934163	0.980794	0.955326	0.966968	0.94497	0.980866	0.979252	0.916941	0.45913	0.969225	0.95703	0.895185	0.744893	0.793032	0.787937	0.978159	0.865838	0.922897	0.927465	0.967277	0.975315	0.935166	0.937501	0.972873	0.940424	0.965418	0.856315	0.928902	0.788021	0.707058	0.881164	0.863045	0.643187	0.931317	0.844472
					ALL_389	C1	High	0.974037	0.983906	0.974256	0.966967	0.759461	0.983391	0.84773	0.979609	0.975354	0.947182	0.966809	0.953127	0.96917	0.98598	0.964478	0.441517	0.952683	0.984966	0.595198	0.925873	0.946399	0.802486	0.968394	0.964452	0.853046	0.781045	0.945408	0.98169	0.983259	0.945342	0.981407	0.922718	0.985312	0.658264	0.921439	0.852144	0.92606	0.967053	0.921915	0.978256	0.962501	0.617557
					ALL_168	C1	High	0.98416	0.975002	0.982379	0.981301	0.968799	0.987049	0.9519	0.962781	0.972116	0.944899	0.944973	0.837289	0.967798	0.983487	0.960384	0.909331	0.974925	0.920827	0.705584	0.813986	0.946057	0.958398	0.976995	0.925479	0.707229	0.949096	0.941268	0.970558	0.973951	0.979721	0.983551	0.963373	0.980556	0.913793	0.909673	0.96858	0.958021	0.970935	0.938575	0.740473	0.950326	0.811931
					ALL_183	C1	High	0.969814	0.970632	0.967659	0.953906	0.966594	0.957083	0.922232	0.968668	0.968611	0.960342	0.97087	0.935516	0.974167	0.945457	0.970429	0.889236	0.977739	0.980484	0.954528	0.920011	0.892162	0.958988	0.982692	0.903138	0.954632	0.919773	0.931785	0.964199	0.96902	0.939373	0.938802	0.976733	0.994115	0.854374	0.940945	0.94514	0.950202	0.82866	0.898323	0.965238	0.964923	0.526468
					ALL_95	C1	High	0.95825	0.967207	0.962328	0.933898	0.970024	0.966243	0.935037	0.947369	0.961361	0.934407	0.981768	0.944973	0.967038	0.964208	0.952835	0.915301	0.9834	0.974639	0.933125	0.842857	0.887008	0.884588	0.969839	0.96064	0.687953	0.965021	0.94243	0.97046	0.980509	0.953798	0.976318	0.974377	0.933977	0.607295	0.9329	0.969751	0.940207	0.888198	0.840714	0.968298	0.869856	0.578941
					ALL_86	C1	High	0.974745	0.963903	0.97683	0.928591	0.973129	0.771397	0.973603	0.977203	0.984889	0.951733	0.963356	0.945724	0.979002	0.964078	0.959881	0.817123	0.975935	0.979426	0.937049	0.891359	0.714707	0.973539	0.980304	0.47647	0.89891	0.96055	0.966604	0.98119	0.953803	0.934951	0.968059	0.936328	0.982659	0.892026	0.932072	0.641632	0.772762	0.969111	0.912864	0.971656	0.939274	0.652681
					ALL_486	C1	High	0.971484	0.987463	0.980021	0.979748	0.977528	0.978772	0.965464	0.980518	0.983557	0.941296	0.980542	0.953858	0.961212	0.974327	0.955921	0.840967	0.491793	0.980488	0.902837	0.902098	0.625442	0.949926	0.975797	0.389084	0.696597	0.970277	0.950419	0.964069	0.959261	0.935973	0.981401	0.980722	0.846073	0.590347	0.941086	0.658476	0.964658	0.739259	0.924734	0.961584	0.938615	0.550039
					ALL_991	C1	High	0.967545	0.987989	0.945853	0.983133	0.958729	0.988444	0.923026	0.680481	0.974914	0.953638	0.977311	0.93764	0.964519	0.95548	0.968646	0.908404	0.870114	0.90703	0.965384	0.579892	0.956674	0.899022	0.982895	0.949206	0.902371	0.924151	0.947849	0.96032	0.976861	0.824676	0.955938	0.802629	0.96783	0.37124	0.921485	0.866883	0.830624	0.948725	0.921373	0.949086	0.976417	0.438501
					ALL_960	C1	High	0.957374	0.973873	0.693074	0.95932	0.973473	0.980871	0.95722	0.952186	0.986239	0.966461	0.979247	0.95279	0.945395	0.953387	0.929377	0.861861	0.911461	0.967884	0.664797	0.752531	0.917579	0.959894	0.978741	0.700388	0.922018	0.898244	0.943432	0.976563	0.881899	0.914527	0.939048	0.790843	0.984156	0.509443	0.926697	0.945315	0.641697	0.915323	0.914017	0.969705	0.951402	0.511889
					ALL_1028	C1	High	0.976803	0.969497	0.919228	0.969808	0.99075	0.988691	0.935102	0.970447	0.977086	0.952474	0.97202	0.939467	0.970185	0.955639	0.955805	0.933237	0.33538	0.952097	0.956213	0.891413	0.967649	0.940476	0.982503	0.706122	0.860817	0.952223	0.973263	0.96623	0.946795	0.935641	0.9381	0.722247	0.952388	0.615529	0.92061	0.886637	0.934827	0.962508	0.7762	0.948034	0.933194	0.628278
					ALL_1373	C1	High	0.927517	0.929313	0.93565	0.952524	0.93219	0.683873	0.924392	0.965769	0.932049	0.87566	0.951819	0.922065	0.956141	0.676053	0.812841	0.818275	0.692524	0.924811	0.805565	0.731849	0.904671	0.928834	0.952972	0.88521	0.847117	0.753542	0.892529	0.937375	0.928028	0.913892	0.942627	0.657311	0.924019	0.556654	0.892761	0.807579	0.89444	0.891451	0.942337	0.895	0.907707	0.274163
					ALL_1352	C1	High	0.943431	0.970402	0.913559	0.948207	0.892244	0.981904	0.907517	0.965614	0.953943	0.906555	0.949919	0.946191	0.955521	0.954322	0.934451	0.876338	0.722581	0.925732	0.900119	0.891008	0.94459	0.861693	0.956383	0.882453	0.774463	0.953713	0.94811	0.940155	0.911546	0.915113	0.970132	0.606551	0.936097	0.57352	0.909047	0.924739	0.853134	0.887232	0.938408	0.952574	0.936817	0.554867
					ALL_903	C1	High	0.976572	0.975751	0.963414	0.971258	0.972027	0.728046	0.941838	0.97501	0.974361	0.955642	0.979166	0.906637	0.970938	0.855639	0.594391	0.865811	0.966983	0.941496	0.857806	0.93041	0.973128	0.960065	0.978939	0.636414	0.920602	0.961048	0.966791	0.961699	0.955016	0.945898	0.975931	0.96601	0.984044	0.149731	0.933017	0.954761	0.961346	0.918112	0.914859	0.945786	0.538982	0.143477
					ALL_379	C1	High	0.979915	0.977284	0.810604	0.973879	0.899618	0.654824	0.9512	0.965939	0.979278	0.896176	0.759106	0.949986	0.961788	0.953516	0.945091	0.823582	0.977336	0.979495	0.577742	0.867109	0.957479	0.94397	0.973937	0.398241	0.938059	0.976047	0.931439	0.978844	0.967351	0.919432	0.985164	0.70832	0.953376	0.099278	0.93634	0.603883	0.945224	0.858244	0.871432	0.977674	0.959682	0.125258
					ALL_10	C1	High	0.970921	0.429223	0.964797	0.983945	0.962928	0.984427	0.986543	0.727782	0.976986	0.955154	0.95374	0.96463	0.979494	0.985426	0.962226	0.919005	0.987064	0.979087	0.65885	0.909895	0.954753	0.116528	0.968655	0.967745	0.73097	0.973044	0.937125	0.963002	0.95667	0.932035	0.97879	0.973199	0.961027	0.932467	0.905878	0.661303	0.965098	0.956511	0.917803	0.964637	0.947657	0.934967
					ALL_555	C1	High	0.97114	0.979918	0.973303	0.988769	0.994088	0.979361	0.975459	0.0722207	0.975352	0.951611	0.963518	0.954151	0.972768	0.978572	0.959583	0.918571	0.386608	0.960954	0.948918	0.890703	0.945575	0.131287	0.971438	0.968872	0.65357	0.975004	0.942695	0.966137	0.957984	0.350326	0.976762	0.964569	0.978042	0.930227	0.896311	0.964845	0.950338	0.961292	0.918852	0.989121	0.958321	0.907182
					ALL_235	C1	High	0.955597	0.98775	0.96212	0.954958	0.978384	0.979941	0.932277	0.152434	0.981496	0.950348	0.964606	0.950143	0.95931	0.940079	0.95372	0.823943	0.816884	0.9473	0.768336	0.916078	0.953716	0.229754	0.982982	0.740766	0.91594	0.966817	0.944465	0.978241	0.950526	0.939019	0.986687	0.732709	0.965304	0.936729	0.914862	0.949148	0.935834	0.884735	0.8918	0.965641	0.952792	0.921205
					ALL_1362	C1	High	0.931728	0.646397	0.931322	0.919329	0.946219	0.980626	0.861011	0.527602	0.933608	0.960811	0.966626	0.949666	0.967742	0.96214	0.949978	0.896522	0.589967	0.647054	0.672823	0.925132	0.912237	0.624177	0.963143	0.926165	0.625617	0.947032	0.952556	0.924267	0.821793	0.94385	0.954567	0.74521	0.948055	0.564937	0.917849	0.702366	0.919625	0.931214	0.915926	0.956972	0.49426	0.615057
					ALL_133	C1	High	0.931794	0.966405	0.938798	0.925289	0.958965	0.965044	0.915151	0.498628	0.983709	0.925585	0.964435	0.920431	0.950921	0.950616	0.939881	0.805758	0.484808	0.951142	0.914087	0.688744	0.699118	0.62735	0.957598	0.74967	0.936975	0.94722	0.929452	0.850204	0.953553	0.872797	0.975185	0.764001	0.975946	0.829593	0.890722	0.798269	0.956152	0.946123	0.89312	0.957534	0.927444	0.676671
					ALL_591	C1	High	0.96052	0.967006	0.979449	0.911303	0.979739	0.967123	0.943684	0.648208	0.982351	0.926155	0.949518	0.923818	0.973644	0.949213	0.758555	0.844271	0.919322	0.804648	0.839532	0.674537	0.929806	0.689377	0.966321	0.8491	0.824435	0.966044	0.926684	0.948894	0.964517	0.927913	0.966441	0.476102	0.992414	0.843134	0.911316	0.817703	0.965439	0.926573	0.883641	0.970853	0.914922	0.851374
					ALL_46	C1	High	0.966921	0.806239	0.923267	0.935099	0.907331	0.953581	0.923966	0.704775	0.955747	0.783407	0.945754	0.884113	0.953535	0.937699	0.913815	0.819252	0.966023	0.96845	0.838249	0.935132	0.868807	0.772212	0.981661	0.706862	0.787883	0.957536	0.900959	0.956543	0.971782	0.934732	0.72832	0.668726	0.990692	0.717371	0.76809	0.773069	0.918743	0.925938	0.906408	0.948916	0.86878	0.746791
					ALL_277	C1	High	0.94312	0.969766	0.978081	0.903044	0.978805	0.972752	0.779485	0.569916	0.977633	0.945185	0.958641	0.957604	0.956617	0.973034	0.960721	0.825177	0.748542	0.961356	0.925204	0.903093	0.677741	0.535099	0.978929	0.834299	0.768316	0.958361	0.945269	0.971448	0.964236	0.801581	0.957399	0.775919	0.973914	0.847402	0.907549	0.940018	0.949587	0.951846	0.892729	0.960216	0.919026	0.653745
					ALL_535	C1	High	0.979225	0.94155	0.988073	0.973282	0.857454	0.983048	0.827715	0.907101	0.984205	0.552237	0.956518	0.953166	0.970443	0.988663	0.95889	0.910431	0.968407	0.970659	0.796102	0.896795	0.706154	0.613755	0.947156	0.887141	0.872199	0.952205	0.948521	0.974369	0.831413	0.95673	0.981574	0.595861	0.968484	0.609763	0.908163	0.560304	0.935966	0.970967	0.907788	0.966097	0.586369	0.678891
					ALL_231	C1	High	0.893669	0.949897	0.985203	0.794157	0.527436	0.966961	0.864241	0.363654	0.966521	0.88149	0.752053	0.907122	0.941325	0.963659	0.844353	0.73264	0.929059	0.871956	0.737734	0.735014	0.923361	0.593299	0.958087	0.860284	0.821153	0.938203	0.904701	0.97553	0.952209	0.923402	0.95553	0.622387	0.976511	0.752386	0.885161	0.664674	0.903781	0.810092	0.793496	0.963395	0.823018	0.730818
					ALL_1386	C1	High	0.930086	0.942336	0.932104	0.956773	0.793266	0.961357	0.875291	0.532391	0.947579	0.904904	0.913633	0.919906	0.941018	0.937958	0.928431	0.787065	0.764658	0.931133	0.823562	0.881321	0.932123	0.633032	0.957241	0.877079	0.717349	0.935029	0.887655	0.931627	0.907952	0.909285	0.968243	0.62607	0.943798	0.600678	0.866226	0.744845	0.943754	0.610497	0.914112	0.948298	0.840396	0.582608
					ALL_341	C1	High	0.975121	0.925769	0.959997	0.966604	0.582095	0.968731	0.951843	0.230852	0.966896	0.620466	0.827883	0.939172	0.936721	0.960362	0.930148	0.861935	0.670122	0.97593	0.477671	0.314697	0.920562	0.385832	0.971211	0.689009	0.429497	0.947273	0.916152	0.864184	0.954923	0.917018	0.963764	0.65489	0.936993	0.570793	0.89542	0.762175	0.710839	0.818888	0.938732	0.95013	0.901172	0.551957
					ALL_784	C1	High	0.870895	0.940855	0.922089	0.832995	0.945475	0.970943	0.736334	0.356531	0.944531	0.939126	0.937604	0.952599	0.946791	0.956012	0.947866	0.822445	0.687493	0.951577	0.679036	0.887605	0.29754	0.501273	0.969523	0.959545	0.669449	0.753306	0.95541	0.950287	0.896817	0.904955	0.969172	0.914487	0.930342	0.671025	0.909494	0.439831	0.929551	0.880972	0.87927	0.93446	0.81174	0.628808
					ALL_899	C1	High	0.974848	0.963586	0.950215	0.960806	0.970886	0.96695	0.646566	0.16194	0.986151	0.947721	0.925979	0.745022	0.96875	0.981166	0.947669	0.877844	0.923776	0.96948	0.541881	0.669517	0.626533	0.620168	0.976215	0.823363	0.684744	0.92779	0.961434	0.975512	0.966873	0.891106	0.983759	0.94557	0.976826	0.924009	0.912114	0.922226	0.963165	0.92535	0.905568	0.964819	0.952763	0.931315
					ALL_31	C1	High	0.96233	0.616211	0.973125	0.944375	0.563457	0.692193	0.79322	0.853305	0.972721	0.898671	0.719113	0.934882	0.954162	0.966568	0.550824	0.891016	0.950586	0.724597	0.850541	0.549169	0.934725	0.510387	0.979257	0.793801	0.619643	0.729776	0.939566	0.956558	0.942773	0.892073	0.912492	0.501119	0.971656	0.764859	0.518985	0.955106	0.973253	0.957915	0.933373	0.973355	0.899847	0.901163
					ALL_239	C1	High	0.966793	0.687371	0.946868	0.937609	0.767051	0.891866	0.322017	0.462448	0.975283	0.780775	0.833613	0.874652	0.959623	0.895122	0.824437	0.823035	0.884638	0.975063	0.699032	0.609271	0.934003	0.566091	0.889803	0.551361	0.815944	0.935444	0.862171	0.972309	0.972451	0.522179	0.973487	0.885403	0.953244	0.438844	0.479125	0.858537	0.926793	0.94032	0.918558	0.961491	0.439834	0.426961
					ALL_1007	C1	High	0.969951	0.51283	0.964349	0.968821	0.956886	0.987965	0.978841	0.602784	0.966856	0.953438	0.966139	0.955845	0.978524	0.984261	0.764737	0.926791	0.954139	0.948863	0.960691	0.885344	0.960096	0.985067	0.985405	0.966683	0.958867	0.953946	0.96398	0.973119	0.97175	0.938491	0.906198	0.781555	0.966998	0.970032	0.94956	0.865159	0.955678	0.943049	0.949744	0.963321	0.964629	0.952937
					ALL_69	C1	High	0.961762	0.324845	0.90989	0.919498	0.725691	0.968553	0.889994	0.686541	0.969464	0.727323	0.93399	0.902363	0.940076	0.963585	0.933763	0.830119	0.800392	0.979652	0.805639	0.740637	0.66266	0.823712	0.961976	0.734578	0.75168	0.975536	0.839022	0.974113	0.962349	0.879515	0.952829	0.697859	0.95901	0.510373	0.827341	0.805955	0.948065	0.780053	0.879734	0.978817	0.921049	0.506188
					ALL_validation_15	C1	High	0.924147	0.273616	0.96758	0.974145	0.866727	0.968966	0.963923	0.977268	0.970407	0.893885	0.810074	0.946469	0.903683	0.976274	0.950357	0.862067	0.895126	0.96082	0.884288	0.884517	0.952501	0.907379	0.973204	0.642438	0.711075	0.804918	0.700025	0.963376	0.965336	0.875346	0.98059	0.876544	0.973104	0.946187	0.885066	0.838165	0.384256	0.957554	0.885543	0.829928	0.962503	0.927316
					ALL_273	C1	High	0.982124	0.981681	0.988593	0.976017	0.987631	0.983865	0.975405	0.974733	0.979097	0.580255	0.91997	0.951685	0.954015	0.942833	0.961905	0.911641	0.922937	0.800829	0.89162	0.889291	0.890899	0.9869	0.976195	0.68419	0.771918	0.958093	0.934652	0.970417	0.985389	0.793165	0.592255	0.0854189	0.983648	0.941744	0.904876	0.431557	0.92494	0.975292	0.936412	0.975915	0.956971	0.931311
					ALL_1157	C1	High	0.857323	0.896096	0.621837	0.727899	0.269579	0.971888	0.905535	0.97401	0.960375	0.64101	0.842997	0.610562	0.830422	0.918723	0.950682	0.822687	0.915234	0.809411	0.203728	0.848647	0.727623	0.826595	0.956406	0.286336	0.621935	0.964976	0.951201	0.938245	0.943379	0.882787	0.966164	0.262599	0.981833	0.593485	0.927787	0.56112	0.972296	0.65058	0.838492	0.950898	0.306212	0.527607
					ALL_754	C1	High	0.968969	0.961611	0.982153	0.977925	0.958976	0.978479	0.955761	0.962938	0.976583	0.938908	0.961976	0.954188	0.97247	0.980288	0.944282	0.865611	0.728054	0.864597	0.626982	0.845016	0.55053	0.96255	0.960016	0.850549	0.367949	0.927189	0.555153	0.973438	0.731092	0.73454	0.963944	0.132805	0.98718	0.872495	0.912506	0.910391	0.802069	0.951684	0.443848	0.970247	0.416124	0.924628
					ALL_252	C1	High	0.979913	0.985037	0.981024	0.978226	0.976928	0.982813	0.971922	0.980481	0.984508	0.944357	0.953734	0.95876	0.756119	0.992092	0.754376	0.849769	0.97524	0.985271	0.934383	0.912182	0.959692	0.980384	0.964616	0.922116	0.971551	0.966511	0.556391	0.95684	0.97579	0.714821	0.974182	0.0995806	0.977978	0.95518	0.922876	0.128681	0.960771	0.953323	0.937295	0.988427	0.538221	0.945878
					ALL_644	C1	High	0.980082	0.977931	0.969885	0.986037	0.700594	0.979391	0.958971	0.194312	0.972503	0.946801	0.949018	0.942529	0.954301	0.95192	0.59641	0.858814	0.990219	0.979261	0.958226	0.909709	0.959858	0.945304	0.964004	0.19166	0.950507	0.961419	0.935136	0.973113	0.934751	0.737016	0.97641	0.883216	0.984854	0.605232	0.912411	0.56613	0.943701	0.951926	0.942595	0.964797	0.930946	0.884937
					ALL_661	C1	High	0.953115	0.972378	0.722661	0.943056	0.54701	0.966499	0.948664	0.657408	0.978147	0.921012	0.721234	0.948817	0.963171	0.976479	0.666335	0.850696	0.956168	0.988523	0.619146	0.250106	0.955765	0.830313	0.977609	0.310144	0.954513	0.975647	0.922861	0.972108	0.94204	0.746689	0.983852	0.962203	0.98324	0.576276	0.934285	0.647576	0.958529	0.943393	0.919258	0.980422	0.964469	0.665599
					ALL_125	C1	High	0.978601	0.959498	0.976118	0.976416	0.551536	0.991443	0.593847	0.963057	0.982015	0.297087	0.887929	0.963672	0.968518	0.990179	0.758166	0.504607	0.94692	0.735813	0.888256	0.912936	0.501946	0.971466	0.981196	0.676252	0.950035	0.974631	0.919694	0.973086	0.977726	0.939866	0.982901	0.94992	0.986999	0.647783	0.91729	0.700052	0.951941	0.954641	0.885021	0.986962	0.668525	0.807695
					ALL_406	C1	High	0.977582	0.914345	0.981464	0.970347	0.880905	0.986177	0.747292	0.982252	0.983026	0.797092	0.976616	0.967541	0.969646	0.983524	0.963939	0.805683	0.875372	0.969341	0.789609	0.942561	0.959481	0.900349	0.97118	0.795862	0.938269	0.99348	0.934134	0.983047	0.97139	0.965899	0.969014	0.419878	0.991657	0.952805	0.924257	0.425568	0.620114	0.970476	0.933231	0.986218	0.863049	0.94366
					ALL_476	C1	High	0.976141	0.983643	0.974367	0.986186	0.977676	0.979354	0.976714	0.976557	0.981275	0.911575	0.946554	0.948143	0.965285	0.788203	0.956149	0.899569	0.98194	0.970701	0.877127	0.907115	0.951893	0.95458	0.964818	0.762404	0.903986	0.977658	0.937245	0.974054	0.958181	0.906801	0.984317	0.934256	0.987449	0.944001	0.922564	0.656083	0.645922	0.957479	0.926128	0.975696	0.581609	0.94481
					ALL_652	C1	High	0.965949	0.976274	0.976066	0.933834	0.959098	0.982189	0.789334	0.954653	0.993098	0.933697	0.940359	0.948416	0.95732	0.978886	0.930468	0.540476	0.922618	0.973437	0.227941	0.603116	0.74387	0.814232	0.968599	0.230917	0.649382	0.898776	0.932287	0.939766	0.981383	0.751921	0.984825	0.647751	0.980963	0.810141	0.904378	0.546381	0.928073	0.960517	0.934396	0.975658	0.605189	0.851656
					ALL_34	C1	High	0.961573	0.98285	0.976929	0.940173	0.961826	0.967915	0.846697	0.819222	0.974461	0.965546	0.922628	0.961372	0.958646	0.978087	0.754351	0.852551	0.709895	0.97053	0.698802	0.593305	0.768194	0.703077	0.977287	0.94398	0.761819	0.958366	0.938158	0.97687	0.966073	0.94434	0.8857	0.680191	0.993475	0.8832	0.896532	0.904918	0.964044	0.935414	0.937706	0.959375	0.584064	0.906624
					ALL_1117	C1	High	0.9881	0.613943	0.963936	0.960656	0.973622	0.975717	0.951099	0.972071	0.982428	0.76836	0.960214	0.964206	0.978792	0.97697	0.944205	0.70441	0.797837	0.941431	0.725742	0.885814	0.833857	0.948879	0.972872	0.785701	0.864013	0.936791	0.960759	0.968791	0.943623	0.865228	0.97414	0.777777	0.98567	0.754125	0.914717	0.727836	0.559256	0.928414	0.871527	0.96308	0.509572	0.837915
					ALL_263	C1	High	0.97417	0.977445	0.962234	0.986602	0.975041	0.986757	0.969403	0.981733	0.984046	0.69917	0.975528	0.951781	0.982495	0.960211	0.972968	0.554454	0.779893	0.972563	0.631759	0.914938	0.76198	0.977567	0.974276	0.76356	0.610074	0.967649	0.956404	0.977635	0.960096	0.96398	0.978895	0.607304	0.984634	0.951768	0.935244	0.827694	0.970736	0.970382	0.894799	0.980826	0.696168	0.945351
					ALL_752	C1	High	0.966555	0.949392	0.974986	0.967689	0.915902	0.980936	0.967327	0.974574	0.982388	0.923573	0.93894	0.597259	0.977613	0.981542	0.689797	0.9008	0.947765	0.925266	0.129935	0.534998	0.93545	0.969159	0.954822	0.72391	0.917046	0.975244	0.925298	0.941748	0.969246	0.922804	0.870281	0.131286	0.983148	0.918671	0.915959	0.929888	0.939747	0.953638	0.922351	0.968142	0.319633	0.621972
					ALL_714	C1	High	0.978949	0.978917	0.979574	0.980771	0.920906	0.986784	0.957544	0.97731	0.979638	0.959866	0.963562	0.929389	0.955046	0.989771	0.962928	0.919897	0.687894	0.962763	0.0480644	0.0765186	0.963406	0.973459	0.96392	0.980053	0.93558	0.967921	0.955007	0.989138	0.957974	0.953538	0.986924	0.246998	0.983561	0.911397	0.932056	0.974557	0.948183	0.113299	0.951431	0.9651	0.955646	0.918156
					ALL_48	C1	High	0.974	0.962703	0.969621	0.968587	0.655028	0.966528	0.96747	0.963436	0.983311	0.933915	0.861531	0.94837	0.960425	0.989533	0.748209	0.156835	0.176908	0.979863	0.399533	0.825432	0.883308	0.958286	0.964403	0.686045	0.61028	0.933403	0.940892	0.962404	0.909339	0.940215	0.972736	0.630737	0.993211	0.854586	0.894882	0.568564	0.715693	0.950118	0.900663	0.950919	0.610762	0.887189
					ALL_737	C1	High	0.988491	0.964659	0.985541	0.962987	0.640034	0.979772	0.745587	0.960897	0.98035	0.92619	0.947142	0.956877	0.954632	0.985832	0.777719	0.917242	0.523161	0.95988	0.408496	0.576025	0.920566	0.980033	0.96352	0.756116	0.657293	0.959053	0.939062	0.97154	0.928479	0.937996	0.981948	0.940724	0.982142	0.933464	0.91231	0.423786	0.941522	0.903825	0.921093	0.980041	0.0847546	0.927391
					ALL_599	C1	High	0.971589	0.918808	0.963	0.974797	0.975572	0.974717	0.756691	0.960731	0.975458	0.959678	0.953534	0.934665	0.968544	0.976248	0.971051	0.901395	0.980559	0.95891	0.659591	0.931592	0.951793	0.967457	0.950265	0.932777	0.93894	0.949695	0.944442	0.964383	0.976226	0.950734	0.974184	0.965014	0.972309	0.931075	0.930432	0.966439	0.951864	0.975667	0.949419	0.971086	0.175511	0.921163
					ALL_898	C1	High	0.9728	0.97129	0.980646	0.970573	0.982068	0.982636	0.985081	0.984014	0.981562	0.962029	0.981769	0.95526	0.990495	0.990034	0.925513	0.902554	0.928227	0.919693	0.811494	0.941913	0.67086	0.973665	0.981739	0.920621	0.773423	0.936252	0.951374	0.973296	0.940531	0.960654	0.981234	0.902297	0.986458	0.953401	0.922284	0.264861	0.96463	0.923967	0.906842	0.972969	0.586046	0.958176
					ALL_472	C1	High	0.96144	0.975598	0.99011	0.98136	0.795838	0.967339	0.97076	0.975861	0.977196	0.956366	0.527646	0.633542	0.977364	0.986339	0.965341	0.918073	0.327012	0.955993	0.949773	0.536997	0.879977	0.980474	0.971659	0.733987	0.190705	0.95722	0.938872	0.967033	0.972519	0.76299	0.977431	0.871628	0.982234	0.95269	0.916857	0.957357	0.967318	0.955173	0.938222	0.987536	0.151013	0.939281
					ALL_162	C1	High	0.955636	0.984904	0.968322	0.984898	0.951899	0.99128	0.983421	0.983426	0.971622	0.950406	0.98092	0.971218	0.986796	0.990878	0.973508	0.920996	0.549525	0.985163	0.634548	0.389332	0.966849	0.950169	0.987961	0.722769	0.923487	0.965105	0.977754	0.984611	0.983478	0.866409	0.989968	0.961524	0.98544	0.946653	0.941135	0.95173	0.928726	0.965185	0.842055	0.984423	0.0975701	0.647601
					ALL_421	C1	High	0.969018	0.969363	0.983421	0.987693	0.986766	0.976747	0.975264	0.962232	0.981468	0.939362	0.986819	0.941705	0.959687	0.970268	0.95391	0.884284	0.765	0.834532	0.908059	0.843243	0.930442	0.955302	0.972636	0.976305	0.899446	0.965166	0.927559	0.96604	0.950378	0.936731	0.984064	0.958257	0.975143	0.947944	0.920983	0.714308	0.581177	0.970603	0.904817	0.57854	0.932346	0.921108
					ALL_1018	C1	High	0.978824	0.673677	0.94572	0.972998	0.980589	0.97989	0.670139	0.972602	0.964875	0.962236	0.979441	0.661512	0.974989	0.976874	0.967187	0.906256	0.375223	0.956943	0.94453	0.942197	0.963388	0.96861	0.971935	0.944587	0.596083	0.960209	0.969481	0.969099	0.847404	0.927825	0.975682	0.9725	0.979024	0.952412	0.936688	0.969637	0.925846	0.684124	0.94192	0.950139	0.825567	0.950484
					ALL_562	C1	High	0.967055	0.951103	0.973405	0.975627	0.972571	0.971337	0.954046	0.965249	0.971315	0.944483	0.941747	0.905858	0.958057	0.980837	0.951081	0.588777	0.368536	0.978292	0.911672	0.909472	0.930028	0.97107	0.964787	0.90821	0.688025	0.937732	0.922887	0.965229	0.971269	0.880391	0.958736	0.980331	0.982843	0.921864	0.892615	0.95276	0.777792	0.942353	0.910597	0.972581	0.814151	0.900504
					ALL_1132	C1	High	0.956581	0.92873	0.948024	0.923569	0.97163	0.967155	0.798803	0.940602	0.97284	0.952385	0.957422	0.945704	0.97071	0.933801	0.92577	0.852836	0.974171	0.945905	0.95637	0.964718	0.929657	0.872372	0.975277	0.938383	0.703232	0.941699	0.97324	0.960481	0.939779	0.812843	0.976088	0.806417	0.972149	0.660149	0.914282	0.921564	0.487242	0.930148	0.862743	0.767417	0.661971	0.80331
					ALL_465	C1	High	0.961096	0.976922	0.982229	0.968141	0.978147	0.979758	0.97569	0.971696	0.969284	0.960049	0.853962	0.946886	0.964471	0.975157	0.951422	0.906428	0.795964	0.968135	0.802595	0.960499	0.954761	0.869361	0.968557	0.828794	0.780675	0.966657	0.94864	0.957341	0.981312	0.94351	0.984308	0.971094	0.960133	0.830824	0.928056	0.907319	0.492959	0.942701	0.942689	0.976534	0.708862	0.896252
					ALL_1137	C1	High	0.965721	0.967183	0.972807	0.95479	0.956418	0.977511	0.869801	0.823127	0.956877	0.932416	0.97032	0.944514	0.966558	0.952028	0.951912	0.883568	0.734188	0.97148	0.869144	0.901627	0.958238	0.945464	0.986046	0.928945	0.95109	0.948495	0.969714	0.942002	0.980754	0.915671	0.968455	0.942567	0.968349	0.909376	0.919083	0.90646	0.606866	0.915731	0.755219	0.846557	0.955048	0.931407
					ALL_1088	C1	High	0.972825	0.966621	0.928644	0.956623	0.962446	0.972771	0.928777	0.944113	0.974319	0.954275	0.971442	0.934451	0.975733	0.961682	0.952503	0.886666	0.775695	0.961174	0.94501	0.924255	0.943942	0.943144	0.976795	0.922376	0.919948	0.955232	0.956629	0.954048	0.961336	0.876489	0.969112	0.9238	0.965171	0.84241	0.931539	0.943445	0.933781	0.930692	0.91117	0.946536	0.783117	0.929694
					ALL_1152	C1	High	0.958764	0.971194	0.937028	0.963971	0.983228	0.974273	0.668793	0.902344	0.981491	0.958825	0.981475	0.939521	0.971503	0.979163	0.964473	0.887494	0.546831	0.949761	0.871464	0.90628	0.953843	0.949455	0.985199	0.85996	0.949152	0.929657	0.9597	0.979053	0.960815	0.814285	0.970639	0.972269	0.952468	0.909793	0.938304	0.823536	0.722454	0.725421	0.909822	0.925072	0.748399	0.900239
					ALL_968	C1	High	0.948002	0.983382	0.961316	0.913104	0.965928	0.978957	0.902136	0.941252	0.987434	0.957851	0.969021	0.941718	0.970321	0.986432	0.952943	0.874651	0.412405	0.945735	0.953589	0.926436	0.92963	0.925948	0.984251	0.90478	0.753852	0.949687	0.961069	0.965918	0.96286	0.827063	0.987931	0.95011	0.975562	0.646687	0.918663	0.950729	0.549571	0.936139	0.909696	0.740741	0.606862	0.598517
					ALL_306	C1	High	0.948797	0.975206	0.967189	0.895752	0.976904	0.972774	0.957776	0.953056	0.9818	0.950867	0.967793	0.949465	0.970651	0.978493	0.94759	0.863132	0.846159	0.956818	0.825436	0.928751	0.939643	0.934748	0.981421	0.918837	0.760335	0.957278	0.948024	0.880081	0.968671	0.953084	0.980395	0.953206	0.969364	0.907503	0.925565	0.928203	0.323606	0.955856	0.930393	0.966725	0.861715	0.900498
					ALL_50	C1	High	0.968062	0.969212	0.973925	0.887806	0.974078	0.982363	0.956013	0.970912	0.985203	0.943926	0.961743	0.563242	0.974979	0.923364	0.951737	0.534845	0.890926	0.969989	0.930563	0.897287	0.938786	0.953679	0.97371	0.690845	0.704866	0.677761	0.944053	0.977904	0.958567	0.73943	0.972808	0.964862	0.977486	0.89657	0.927913	0.844704	0.274532	0.952003	0.922981	0.98142	0.644951	0.894391
					ALL_1165	C1	High	0.98187	0.961482	0.956284	0.971835	0.981311	0.981522	0.958902	0.966894	0.978117	0.961681	0.978081	0.937343	0.977455	0.980397	0.944304	0.902845	0.826499	0.968838	0.935217	0.696078	0.951044	0.933146	0.980097	0.873146	0.878902	0.939727	0.960017	0.961886	0.968029	0.833195	0.979841	0.960854	0.983157	0.939221	0.931233	0.928376	0.709484	0.95395	0.879567	0.976179	0.810757	0.931726
					ALL_229	C1	High	0.982561	0.964639	0.968901	0.977665	0.979145	0.980548	0.663389	0.971142	0.981462	0.933039	0.971665	0.932376	0.97789	0.87907	0.962393	0.913371	0.746305	0.979084	0.952899	0.892069	0.944377	0.946813	0.970592	0.930784	0.938516	0.951238	0.941106	0.974078	0.970073	0.928804	0.959809	0.972496	0.973733	0.939371	0.917951	0.958222	0.605906	0.954635	0.937777	0.978138	0.670774	0.926428
					ALL_1269	C1	High	0.957563	0.966168	0.95258	0.964064	0.968191	0.644593	0.920528	0.51472	0.950557	0.944589	0.93944	0.910744	0.973622	0.935409	0.932607	0.917427	0.966717	0.919282	0.91644	0.926509	0.71115	0.676738	0.958367	0.929633	0.627988	0.631404	0.940884	0.961164	0.811454	0.932003	0.95427	0.515115	0.960673	0.561226	0.914735	0.923491	0.179524	0.909272	0.877826	0.915096	0.949615	0.509118
					ALL_683	C1	High	0.985143	0.972487	0.981299	0.985668	0.983022	0.982237	0.953581	0.973271	0.982882	0.953053	0.904346	0.93401	0.958554	0.955942	0.971246	0.89789	0.971937	0.977439	0.958393	0.96633	0.962668	0.965141	0.9756	0.931716	0.940763	0.971078	0.953642	0.96762	0.965695	0.951286	0.976243	0.981822	0.980972	0.197798	0.926499	0.949692	0.922335	0.652283	0.940337	0.969101	0.913838	0.535569
					ALL_587	C1	High	0.970608	0.974256	0.960684	0.984617	0.979607	0.972672	0.95583	0.8199	0.966542	0.94584	0.836147	0.752941	0.964879	0.981484	0.955453	0.888471	0.717123	0.968038	0.904238	0.932962	0.947254	0.964519	0.963761	0.846278	0.659689	0.959682	0.933096	0.963634	0.976278	0.829348	0.982553	0.949406	0.974866	0.604343	0.902802	0.708813	0.101694	0.667726	0.893245	0.965863	0.928948	0.534923
					ALL_429	C1	High	0.977755	0.976864	0.967126	0.976639	0.958061	0.981213	0.96652	0.710666	0.973184	0.945461	0.970713	0.938895	0.956118	0.985468	0.905002	0.902457	0.922179	0.970968	0.567644	0.96644	0.964848	0.968636	0.983756	0.866771	0.785863	0.942875	0.954456	0.986371	0.979618	0.919757	0.985927	0.979308	0.953182	0.586807	0.928787	0.935655	0.84455	0.684348	0.93336	0.964546	0.943437	0.554504
					ALL_148	C1	High	0.992319	0.980347	0.967729	0.973887	0.984462	0.981358	0.969276	0.976436	0.973161	0.961255	0.877831	0.925231	0.970111	0.991293	0.954971	0.905082	0.0731885	0.984578	0.961179	0.95107	0.908986	0.962546	0.975695	0.906846	0.971108	0.922938	0.941344	0.97865	0.983525	0.894201	0.966091	0.984069	0.97803	0.8906	0.931084	0.96135	0.359848	0.942345	0.929018	0.984238	0.164012	0.928434
					ALL_339	C1	High	0.969382	0.891988	0.969966	0.950798	0.98257	0.969268	0.938112	0.958535	0.981494	0.929933	0.932691	0.926826	0.943214	0.927028	0.935937	0.859154	0.171444	0.966065	0.921732	0.86974	0.939038	0.963839	0.968659	0.900916	0.635602	0.921984	0.925602	0.98318	0.951677	0.8048	0.971313	0.931868	0.975596	0.896424	0.906701	0.925268	0.599291	0.941043	0.914368	0.960456	0.420639	0.924582
					ALL_255	C1	High	0.973193	0.971454	0.96684	0.979073	0.968529	0.975486	0.961891	0.956931	0.964578	0.642778	0.973646	0.916802	0.95538	0.951257	0.951054	0.903965	0.155853	0.966662	0.946506	0.925501	0.945907	0.961896	0.973618	0.903335	0.88855	0.79978	0.951301	0.967894	0.982622	0.917598	0.965245	0.962075	0.980851	0.906325	0.927704	0.920147	0.542707	0.760477	0.939105	0.957942	0.74217	0.45056
					ALL_validation_38	C1	High	0.962624	0.946912	0.964984	0.971847	0.98184	0.963876	0.947545	0.969916	0.973962	0.940888	0.924263	0.951743	0.97268	0.977365	0.928391	0.893361	0.493083	0.941174	0.918756	0.911782	0.939378	0.85942	0.970281	0.719198	0.86585	0.724748	0.953781	0.981654	0.971494	0.861988	0.971909	0.941937	0.975687	0.635644	0.912235	0.920539	0.964552	0.938583	0.911203	0.967237	0.615159	0.516878
					ALL_506	C1	High	0.978632	0.84913	0.967496	0.96836	0.981823	0.984129	0.971965	0.928986	0.977728	0.949136	0.962229	0.953891	0.970291	0.992504	0.575265	0.924813	0.453735	0.975767	0.88928	0.942406	0.945036	0.96391	0.981386	0.867559	0.57061	0.941377	0.951308	0.983282	0.97787	0.824825	0.987715	0.963033	0.983475	0.599306	0.943518	0.965298	0.944556	0.967789	0.919605	0.978803	0.189567	0.545931
					ALL_996	C1	High	0.974037	0.970749	0.978877	0.979798	0.972046	0.986604	0.932916	0.978581	0.965837	0.960384	0.976369	0.941645	0.970377	0.986617	0.643854	0.907349	0.27566	0.966202	0.938284	0.931327	0.936842	0.982913	0.9772	0.922837	0.942417	0.944289	0.955422	0.974518	0.976653	0.893758	0.96281	0.980701	0.960882	0.592878	0.911885	0.902817	0.934539	0.961261	0.901695	0.957151	0.534776	0.923688
					ALL_560	C1	High	0.984664	0.957999	0.973377	0.971064	0.971833	0.976553	0.969416	0.959	0.972726	0.951697	0.957056	0.92602	0.974736	0.968959	0.630265	0.887498	0.507909	0.969963	0.961541	0.952816	0.971848	0.960932	0.977336	0.815759	0.794256	0.982984	0.943211	0.980718	0.980935	0.803064	0.980669	0.913995	0.992769	0.922898	0.948262	0.873365	0.836219	0.96193	0.909949	0.97722	0.455136	0.740422
					ALL_411	C1	High	0.980795	0.872939	0.979453	0.963382	0.987226	0.981226	0.971013	0.970889	0.982901	0.952999	0.935599	0.856055	0.970875	0.975086	0.930308	0.900656	0.310946	0.978089	0.950342	0.967558	0.944491	0.98601	0.973653	0.639243	0.699697	0.943053	0.949663	0.987201	0.971596	0.924927	0.985003	0.974875	0.993986	0.930201	0.941187	0.811279	0.164442	0.97356	0.977058	0.976883	0.815845	0.862328
					ALL_248	C1	High	0.979073	0.956459	0.967449	0.984773	0.970967	0.901963	0.959005	0.961026	0.982229	0.948247	0.960604	0.91514	0.967935	0.93061	0.960435	0.915326	0.136014	0.957931	0.544504	0.923614	0.972682	0.973478	0.979677	0.816882	0.725548	0.965684	0.944419	0.967978	0.974613	0.252973	0.887579	0.970458	0.909739	0.595444	0.926266	0.885555	0.275386	0.963281	0.92112	0.969933	0.431275	0.555031
					ALL_234	C1	High	0.984631	0.923898	0.972162	0.983446	0.665203	0.956878	0.961254	0.984043	0.98897	0.956239	0.786926	0.917262	0.976669	0.985398	0.971869	0.830609	0.040086	0.9815	0.700468	0.940375	0.90154	0.988058	0.974285	0.206932	0.966895	0.949999	0.959179	0.981458	0.983116	0.227136	0.969701	0.933569	0.96529	0.698001	0.952402	0.94501	0.318611	0.750867	0.900084	0.979468	0.215812	0.775818
					ALL_1062	C1	High	0.954936	0.97523	0.911808	0.963387	0.971501	0.986041	0.911846	0.982649	0.974694	0.967269	0.970482	0.8832	0.976386	0.985076	0.966717	0.442	0.968857	0.980427	0.978322	0.936698	0.963848	0.93615	0.970347	0.951563	0.964223	0.931143	0.96779	0.962397	0.942449	0.918439	0.977692	0.957219	0.960263	0.54218	0.939176	0.915624	0.742925	0.954326	0.889548	0.934104	0.893647	0.889658
					ALL_236	C1	High	0.969825	0.966136	0.964002	0.977662	0.98467	0.978826	0.805881	0.96964	0.970676	0.959053	0.964873	0.596055	0.967561	0.982724	0.638538	0.909017	0.97568	0.973805	0.913404	0.843641	0.957175	0.9571	0.970943	0.766162	0.211252	0.962751	0.935659	0.977723	0.978162	0.928132	0.973743	0.979757	0.965725	0.923754	0.919396	0.955681	0.6617	0.957005	0.914582	0.955562	0.906929	0.925538
					ALL_1139	C1	High	0.949156	0.862837	0.957546	0.962154	0.954257	0.661445	0.928021	0.904789	0.974803	0.942234	0.983137	0.845021	0.974403	0.540915	0.95053	0.882788	0.969037	0.936091	0.922989	0.930244	0.954082	0.937956	0.972781	0.8584	0.377208	0.967128	0.969428	0.904327	0.938433	0.873035	0.958562	0.983496	0.95507	0.923752	0.911255	0.900679	0.228575	0.933201	0.886285	0.965811	0.957775	0.9385
					ALL_1056	C1	High	0.964445	0.590025	0.914022	0.973423	0.968524	0.974512	0.939735	0.963426	0.948357	0.951117	0.950723	0.678799	0.975216	0.963193	0.960467	0.746861	0.944937	0.939109	0.97105	0.919859	0.747916	0.695421	0.969577	0.521646	0.342846	0.690596	0.964851	0.938415	0.861929	0.184243	0.764546	0.908636	0.871101	0.0857035	0.932561	0.698423	0.0301421	0.899615	0.892408	0.916707	0.861511	0.122385
					ALL_1128	C1	High	0.979302	0.969751	0.938704	0.935033	0.969383	0.977855	0.739914	0.691717	0.978427	0.965467	0.969221	0.942647	0.978752	0.981514	0.952816	0.86445	0.980225	0.946015	0.77966	0.953422	0.941352	0.952265	0.971508	0.889902	0.93398	0.399609	0.977471	0.965498	0.958908	0.767033	0.977219	0.95943	0.979397	0.606289	0.958092	0.40257	0.264834	0.953875	0.901874	0.944167	0.556595	0.689578
					ALL_621	C1	High	0.975767	0.805331	0.973927	0.956066	0.96106	0.879099	0.952685	0.92386	0.973018	0.948062	0.953279	0.920711	0.965085	0.971842	0.956124	0.603986	0.987074	0.955127	0.934569	0.910872	0.70297	0.28405	0.960348	0.479566	0.936449	0.33846	0.930514	0.929173	0.959692	0.745418	0.955492	0.970908	0.970967	0.909039	0.914893	0.951743	0.157332	0.467121	0.910114	0.952636	0.22873	0.877598
					ALL_120	C1	High	0.967184	0.915673	0.975053	0.968049	0.977624	0.970603	0.969531	0.9613	0.975067	0.936039	0.957035	0.467811	0.965169	0.980455	0.768808	0.847405	0.977339	0.966383	0.905329	0.885319	0.945291	0.921711	0.981021	0.845632	0.893062	0.919894	0.933726	0.955824	0.957568	0.834001	0.958057	0.628872	0.974507	0.795447	0.898554	0.786431	0.0763558	0.843459	0.928022	0.968192	0.48616	0.87845
					ALL_52	C1	High	0.976927	0.983189	0.980292	0.969583	0.984871	0.980432	0.966092	0.938885	0.987306	0.942938	0.979711	0.960227	0.973262	0.982962	0.96758	0.931475	0.976537	0.841445	0.896307	0.912712	0.164953	0.687738	0.969708	0.968901	0.897948	0.810678	0.95534	0.978482	0.762497	0.967149	0.994113	0.983857	0.988442	0.932	0.935809	0.511388	0.967089	0.968955	0.554663	0.968804	0.234838	0.93344
					ALL_1178	C1	High	0.961251	0.980492	0.936784	0.934603	0.965874	0.972313	0.591411	0.976612	0.980659	0.948269	0.974023	0.961037	0.967442	0.954546	0.970325	0.922937	0.968777	0.751968	0.914487	0.884735	0.378279	0.952635	0.96887	0.970497	0.946125	0.889576	0.957427	0.963884	0.943646	0.900736	0.978814	0.96621	0.984251	0.906384	0.925086	0.839302	0.945493	0.936809	0.775984	0.961394	0.735614	0.929132
					ALL_319	C1	High	0.958199	0.976643	0.618483	0.960315	0.984471	0.972245	0.984057	0.961931	0.968008	0.943538	0.966507	0.935381	0.958725	0.985039	0.848653	0.742186	0.97514	0.949011	0.86431	0.904941	0.829207	0.952093	0.964631	0.957509	0.701306	0.955242	0.930129	0.956214	0.954072	0.693437	0.973707	0.86744	0.936002	0.528538	0.924715	0.817907	0.738756	0.957906	0.919142	0.986039	0.942753	0.570973
					ALL_892	C1	High	0.965737	0.973348	0.967245	0.922603	0.976017	0.607786	0.888821	0.965829	0.970616	0.963967	0.979241	0.951699	0.98215	0.662723	0.939414	0.842002	0.942155	0.876629	0.937014	0.894938	0.424997	0.954679	0.981352	0.930906	0.930476	0.94304	0.958463	0.973568	0.906679	0.911763	0.96872	0.964109	0.981948	0.619547	0.918287	0.645972	0.942118	0.91501	0.853988	0.939824	0.924607	0.509667
					ALL_622	C1	High	0.963203	0.947207	0.954245	0.928826	0.950337	0.877121	0.668196	0.902813	0.97814	0.920755	0.959934	0.89881	0.962144	0.818498	0.920989	0.765088	0.991214	0.940466	0.626985	0.937022	0.571231	0.929309	0.959909	0.914221	0.807014	0.93371	0.889193	0.962934	0.957828	0.916908	0.95623	0.941239	0.983578	0.623483	0.919931	0.535081	0.931366	0.957356	0.928618	0.818663	0.92513	0.605104
					ALL_604	C1	High	0.969935	0.9611	0.954901	0.966108	0.971998	0.975477	0.987006	0.965557	0.96696	0.946351	0.974552	0.919008	0.968684	0.981267	0.94817	0.833897	0.972814	0.971571	0.640437	0.918489	0.530898	0.957627	0.977706	0.88477	0.858531	0.93898	0.924626	0.886292	0.97459	0.918245	0.903331	0.916182	0.983746	0.885352	0.907858	0.663935	0.943882	0.953923	0.915269	0.965391	0.93381	0.900534
					ALL_686	C1	High	0.976991	0.887665	0.954622	0.969662	0.969496	0.955029	0.911156	0.936027	0.965942	0.945554	0.940815	0.890068	0.971069	0.963492	0.805387	0.852273	0.990489	0.81387	0.617767	0.92601	0.408717	0.959417	0.967914	0.874275	0.732073	0.911204	0.893416	0.964505	0.969953	0.929648	0.978857	0.96441	0.974985	0.833458	0.902593	0.921008	0.921877	0.909613	0.921134	0.951285	0.901219	0.434981
					ALL_8	C1	High	0.986315	0.983469	0.987573	0.936673	0.984702	0.979441	0.955232	0.974863	0.980616	0.942928	0.967593	0.948786	0.967362	0.974699	0.951158	0.91689	0.981993	0.790642	0.914906	0.958346	0.588898	0.968324	0.963123	0.730745	0.940925	0.965313	0.955682	0.981066	0.97432	0.76386	0.969392	0.973518	0.98764	0.892543	0.9118	0.809585	0.953791	0.980444	0.955786	0.975187	0.730485	0.859579
					ALL_580	C1	High	0.974564	0.971144	0.965327	0.978182	0.973504	0.975931	0.10472	0.856427	0.978524	0.935154	0.973887	0.932367	0.966105	0.975875	0.94271	0.80836	0.97389	0.980461	0.842872	0.898993	0.95151	0.839347	0.974912	0.953289	0.632443	0.959255	0.918058	0.954087	0.971772	0.922879	0.982459	0.964963	0.911173	0.848817	0.919852	0.936105	0.948527	0.965911	0.921717	0.953868	0.868596	0.548889
					ALL_874	C1	High	0.926229	0.981358	0.953665	0.880632	0.935091	0.980179	0.937353	0.969739	0.972543	0.940291	0.978623	0.944951	0.959202	0.940757	0.964853	0.886714	0.929425	0.956079	0.939896	0.880682	0.488431	0.927928	0.971812	0.944758	0.903887	0.871943	0.946848	0.955295	0.953106	0.888082	0.969773	0.961202	0.988195	0.890111	0.933336	0.929141	0.962506	0.916179	0.898483	0.95097	0.866941	0.898251
					ALL_1016	C1	High	0.979536	0.979495	0.946481	0.977829	0.974482	0.983804	0.944527	0.979118	0.960017	0.958718	0.982232	0.955553	0.979312	0.982156	0.941082	0.91812	0.538768	0.950685	0.953501	0.942007	0.143296	0.97184	0.980318	0.95619	0.909614	0.918516	0.966716	0.971091	0.971985	0.947216	0.973828	0.928848	0.978819	0.873536	0.912199	0.840348	0.489958	0.957769	0.907583	0.973098	0.961911	0.646562
					ALL_61	C1	High	0.980183	0.979121	0.97256	0.976201	0.983396	0.984999	0.957682	0.842585	0.989053	0.937907	0.958665	0.95891	0.9846	0.987119	0.964055	0.949325	0.627822	0.619145	0.964281	0.961083	0.0992018	0.16943	0.989746	0.972445	0.97218	0.930507	0.955805	0.976067	0.188908	0.960003	0.985614	0.978037	0.991875	0.684793	0.952015	0.0849454	0.954175	0.940186	0.18228	0.975621	0.358543	0.609881
					ALL_validation_14	C1	High	0.963264	0.684977	0.949077	0.983906	0.917321	0.970898	0.222189	0.081962	0.967291	0.961541	0.848548	0.916889	0.917262	0.981955	0.936818	0.880845	0.513138	0.976344	0.946457	0.66577	0.594991	0.103714	0.970448	0.86492	0.899959	0.739671	0.944269	0.960996	0.943673	0.930738	0.965104	0.912192	0.944044	0.705577	0.885056	0.965752	0.712656	0.768349	0.807089	0.939522	0.905847	0.660982
					ALL_888	C1	High	0.969294	0.972998	0.953519	0.966364	0.966426	0.978772	0.976689	0.218902	0.960305	0.964981	0.972981	0.936563	0.975528	0.979972	0.948608	0.889198	0.3245	0.819792	0.943298	0.948635	0.218459	0.757503	0.98192	0.958769	0.942309	0.944052	0.962127	0.966448	0.915669	0.921915	0.974238	0.972331	0.981274	0.715222	0.946162	0.699126	0.961778	0.962734	0.773309	0.952109	0.727199	0.766702
					ALL_568	C1	High	0.979143	0.972113	0.986079	0.985167	0.972706	0.978586	0.979032	0.191301	0.991357	0.91091	0.976435	0.941309	0.969322	0.98074	0.956057	0.90679	0.98472	0.925362	0.911465	0.938258	0.450236	0.131715	0.975097	0.612923	0.827782	0.957023	0.930573	0.972316	0.96961	0.942335	0.970225	0.970519	0.984556	0.921325	0.916815	0.946554	0.756932	0.962866	0.928881	0.97247	0.895299	0.899039
					ALL_409	C1	High	0.990182	0.970268	0.978412	0.964531	0.987856	0.612832	0.953065	0.386783	0.986583	0.609961	0.972868	0.944857	0.969067	0.396633	0.959577	0.922611	0.992393	0.898909	0.653507	0.934824	0.30282	0.21104	0.975989	0.800568	0.918905	0.945237	0.944748	0.962896	0.702733	0.955519	0.988994	0.982784	0.986493	0.663615	0.945271	0.175339	0.958525	0.96312	0.597892	0.972909	0.884742	0.907796
					ALL_841	C1	High	0.956558	0.967495	0.944589	0.971592	0.967058	0.944472	0.924695	0.216926	0.973828	0.916577	0.974962	0.913665	0.973441	0.821757	0.906761	0.813234	0.954638	0.814318	0.615762	0.863392	0.23124	0.243895	0.971018	0.792621	0.853542	0.857655	0.917844	0.947444	0.962992	0.900463	0.957262	0.951975	0.987187	0.88354	0.898739	0.813478	0.945055	0.849998	0.811675	0.954113	0.786054	0.921105
					ALL_1136	C1	High	0.974069	0.978117	0.97431	0.989579	0.959456	0.982282	0.96726	0.96588	0.985521	0.966343	0.976349	0.963464	0.974703	0.986395	0.960133	0.889286	0.969033	0.962625	0.730517	0.98157	0.954015	0.976443	0.973962	0.968457	0.957451	0.972752	0.575936	0.95317	0.965316	0.914827	0.960622	0.964564	0.974417	0.945404	0.923864	0.930979	0.971406	0.957499	0.915533	0.974987	0.176812	0.940204
					ALL_763	C1	High	0.974314	0.971363	0.94819	0.963162	0.982623	0.965359	0.952963	0.965328	0.982354	0.954546	0.966761	0.939578	0.964016	0.945338	0.954698	0.890084	0.933483	0.980278	0.940811	0.920649	0.660355	0.956532	0.971819	0.826556	0.943651	0.950443	0.924201	0.979987	0.959098	0.951487	0.899802	0.964547	0.974032	0.547555	0.938814	0.537164	0.95461	0.952379	0.853218	0.95892	0.277375	0.250464
					ALL_1081	C1	High	0.968714	0.656638	0.944299	0.935872	0.968618	0.982087	0.919365	0.977442	0.973144	0.945166	0.977716	0.950051	0.96932	0.951284	0.63413	0.89388	0.970009	0.946074	0.617156	0.930234	0.67878	0.947605	0.971911	0.698182	0.671976	0.95775	0.962977	0.972003	0.959851	0.675468	0.973183	0.944054	0.870776	0.929391	0.930261	0.946228	0.948178	0.941675	0.87525	0.96703	0.277613	0.917909
					ALL_302	C1	High	0.988612	0.969067	0.948377	0.980481	0.979109	0.976353	0.645445	0.956802	0.973698	0.921659	0.963838	0.933918	0.971568	0.987901	0.57488	0.844716	0.973447	0.969806	0.918293	0.90808	0.939401	0.962854	0.969448	0.947182	0.932715	0.974759	0.930111	0.990379	0.966364	0.938668	0.979937	0.969895	0.968835	0.535997	0.920898	0.611836	0.961034	0.955992	0.964121	0.980006	0.93106	0.504623
					ALL_635	C1	High	0.982787	0.584043	0.989821	0.986367	0.727234	0.945826	0.962796	0.963626	0.980821	0.936437	0.886677	0.933467	0.96543	0.98759	0.931266	0.887019	0.906007	0.987992	0.575097	0.761124	0.697778	0.983012	0.954291	0.516558	0.598181	0.958972	0.950119	0.963911	0.9321	0.928236	0.953312	0.854662	0.981709	0.289914	0.923932	0.848904	0.941258	0.970234	0.690884	0.974313	0.394329	0.604866
					ALL_1044	C1	High	0.965921	0.596315	0.960486	0.966217	0.947738	0.977262	0.936592	0.978238	0.956003	0.956085	0.979883	0.957675	0.968503	0.989889	0.961999	0.913431	0.970557	0.960226	0.93935	0.934322	0.95899	0.95132	0.976679	0.878551	0.955673	0.957085	0.961528	0.97681	0.962477	0.919871	0.963524	0.964362	0.953391	0.95696	0.933081	0.965897	0.95242	0.947443	0.905442	0.957756	0.963651	0.931735
					ALL_849	C1	High	0.986421	0.986551	0.981902	0.962619	0.969341	0.986259	0.77449	0.975729	0.970986	0.956537	0.971113	0.963612	0.986028	0.989559	0.935602	0.900164	0.978381	0.991768	0.970996	0.961171	0.960204	0.964909	0.980956	0.214081	0.68807	0.970079	0.976366	0.976513	0.952191	0.934423	0.967655	0.968191	0.978786	0.568867	0.931333	0.750953	0.964493	0.975345	0.929256	0.972984	0.951727	0.58471
					ALL_342	C1	High	0.969998	0.813629	0.952707	0.946773	0.960431	0.957615	0.387057	0.938864	0.978503	0.937409	0.939909	0.900467	0.969389	0.960639	0.929579	0.828006	0.576015	0.977558	0.807145	0.924074	0.921172	0.883568	0.966662	0.946697	0.917789	0.961216	0.88869	0.959379	0.963002	0.861571	0.97997	0.911615	0.966436	0.895479	0.914899	0.75987	0.937373	0.942208	0.889901	0.952444	0.934961	0.889727
					ALL_1103	C1	High	0.959578	0.554519	0.966853	0.943475	0.967683	0.972782	0.938578	0.966297	0.977562	0.946727	0.972193	0.945401	0.968594	0.943411	0.949806	0.819808	0.958943	0.965674	0.741863	0.936196	0.868604	0.877791	0.977079	0.798891	0.768252	0.661353	0.942477	0.959239	0.956469	0.869046	0.967607	0.953405	0.98909	0.861496	0.922179	0.959942	0.940103	0.9006	0.901924	0.945712	0.958591	0.819777
					ALL_923	C1	High	0.983298	0.0842132	0.954439	0.964868	0.957891	0.984214	0.936287	0.956987	0.973418	0.925259	0.973498	0.929847	0.975674	0.990872	0.969792	0.937075	0.979984	0.948376	0.601681	0.542835	0.857198	0.919967	0.982711	0.863677	0.958193	0.945571	0.963211	0.968467	0.914624	0.902538	0.985764	0.925449	0.986215	0.9495	0.910248	0.90933	0.93806	0.954385	0.927291	0.95018	0.970829	0.933311
					ALL_359	C1	High	0.959277	0.996892	0.988476	0.9474	0.975717	0.981783	0.984319	0.962308	0.973367	0.971316	0.95511	0.94419	0.973662	0.97663	0.794648	0.944376	0.941709	0.979164	0.884061	0.537871	0.581799	0.962975	0.978947	0.968942	0.966783	0.973078	0.973281	0.988763	0.96284	0.910616	0.986636	0.871901	0.988253	0.790814	0.928184	0.704155	0.955366	0.884691	0.951574	0.982369	0.970557	0.943643
					ALL_855	C1	High	0.922622	0.953402	0.968272	0.8129	0.980483	0.978258	0.938267	0.969465	0.953827	0.951062	0.852769	0.785386	0.964908	0.935122	0.957817	0.594522	0.943245	0.953375	0.927646	0.614048	0.921237	0.968785	0.976482	0.58904	0.955706	0.96767	0.758088	0.971655	0.969954	0.901516	0.936825	0.89797	0.9832	0.914203	0.925301	0.974128	0.759512	0.902675	0.923364	0.935385	0.971395	0.911888
					ALL_1031	C1	High	0.975695	0.979938	0.965184	0.970672	0.970143	0.986719	0.956352	0.974678	0.983943	0.967578	0.967365	0.960582	0.960176	0.984249	0.637964	0.909512	0.947386	0.964847	0.95585	0.626783	0.458108	0.960828	0.983319	0.975469	0.955415	0.968397	0.970113	0.961327	0.966182	0.902978	0.981305	0.938538	0.975141	0.950251	0.930411	0.951657	0.965993	0.949531	0.923898	0.992915	0.967644	0.945199
					ALL_426	C1	High	0.962762	0.775376	0.973302	0.961546	0.972807	0.809566	0.947765	0.731465	0.975908	0.949585	0.976559	0.948511	0.963288	0.83608	0.635547	0.896589	0.988135	0.967048	0.945131	0.93471	0.818933	0.772639	0.969102	0.93699	0.890326	0.961314	0.93958	0.972015	0.95916	0.851762	0.969973	0.969241	0.97043	0.938165	0.90648	0.894768	0.686054	0.961778	0.956829	0.973345	0.0593146	0.923451
					ALL_215	C1	High	0.984337	0.844556	0.981834	0.975925	0.964829	0.449421	0.972222	0.97172	0.975841	0.946877	0.950107	0.944515	0.96613	0.379381	0.956069	0.910213	0.964326	0.969638	0.707103	0.95286	0.944167	0.956647	0.969718	0.933246	0.925262	0.965413	0.949539	0.976578	0.981925	0.948443	0.859818	0.971315	0.97492	0.94973	0.943358	0.709144	0.962112	0.779828	0.928768	0.972405	0.0778806	0.91417
					ALL_191	C1	High	0.972522	0.978222	0.968406	0.982274	0.985283	0.986698	0.765609	0.959541	0.984636	0.953695	0.96522	0.943768	0.966136	0.994287	0.954583	0.941637	0.982932	0.985711	0.942675	0.948796	0.958991	0.973679	0.973738	0.703765	0.637898	0.167949	0.939058	0.974631	0.979411	0.831218	0.971841	0.978766	0.96529	0.937985	0.904504	0.978577	0.684809	0.971126	0.891782	0.966834	0.752494	0.921151
					ALL_634	C1	High	0.9764	0.948965	0.966427	0.967846	0.970685	0.972193	0.632428	0.941819	0.984865	0.939863	0.956168	0.918798	0.958846	0.977715	0.929053	0.914309	0.865346	0.983794	0.936563	0.936556	0.958382	0.965221	0.968236	0.892489	0.900285	0.945566	0.94712	0.964137	0.97251	0.953824	0.991779	0.964736	0.993468	0.88034	0.895726	0.743284	0.442794	0.949672	0.905545	0.942444	0.837165	0.912723
					ALL_667	C1	High	0.977595	0.890832	0.966487	0.948272	0.974334	0.962118	0.973496	0.962926	0.985339	0.944411	0.965023	0.939785	0.978281	0.97295	0.941719	0.910401	0.858229	0.980184	0.902717	0.833201	0.947968	0.956168	0.967004	0.949487	0.636402	0.91429	0.930721	0.978059	0.973507	0.408616	0.975729	0.984084	0.970018	0.911642	0.932454	0.953973	0.951485	0.94666	0.973797	0.957987	0.963607	0.891746
					ALL_631	C1	High	0.977564	0.982133	0.97906	0.987319	0.970346	0.978465	0.969258	0.965934	0.98427	0.932601	0.95634	0.940129	0.963768	0.984642	0.958163	0.913126	0.817675	0.966703	0.933597	0.891251	0.733153	0.973315	0.966336	0.941983	0.579011	0.55793	0.948263	0.972089	0.950654	0.927082	0.878626	0.936264	0.98377	0.935086	0.918644	0.931608	0.96138	0.952182	0.926052	0.976964	0.92944	0.929105
					ALL_693	C1	High	0.983245	0.959408	0.974906	0.980706	0.98555	0.980017	0.971505	0.946871	0.98444	0.951812	0.974994	0.949135	0.975154	0.983405	0.962229	0.913065	0.943378	0.636767	0.622368	0.920621	0.0944121	0.977046	0.970606	0.936765	0.963183	0.53229	0.588701	0.974865	0.949788	0.790106	0.97929	0.969383	0.984242	0.897032	0.952249	0.954451	0.942618	0.947783	0.846189	0.972966	0.41872	0.897029
					ALL_595	C1	High	0.973179	0.964263	0.972048	0.963947	0.973242	0.936848	0.956764	0.964963	0.978273	0.727243	0.978829	0.93635	0.967774	0.910989	0.945415	0.897514	0.936788	0.965368	0.941327	0.952689	0.589138	0.94397	0.974659	0.903143	0.906514	0.784828	0.921287	0.940605	0.968425	0.928643	0.969017	0.974602	0.988025	0.905141	0.92135	0.706577	0.949688	0.941787	0.925505	0.968614	0.928264	0.895829
					ALL_194	C1	High	0.966855	0.945107	0.96834	0.9611	0.98516	0.603353	0.968397	0.977524	0.967345	0.940738	0.896936	0.944209	0.969679	0.963446	0.959412	0.927616	0.47988	0.955991	0.947127	0.900456	0.521583	0.976915	0.965953	0.555958	0.646439	0.85538	0.927375	0.974589	0.971725	0.931196	0.96923	0.880914	0.985427	0.532274	0.910554	0.979946	0.965931	0.933403	0.920764	0.966329	0.970519	0.92875
					ALL_518	C1	High	0.976775	0.980793	0.971303	0.971224	0.979702	0.97061	0.962489	0.962339	0.978406	0.934034	0.952087	0.935192	0.947312	0.978601	0.627242	0.505018	0.255384	0.980532	0.920483	0.613079	0.902826	0.955177	0.967032	0.92137	0.927217	0.172633	0.92976	0.963605	0.878201	0.931288	0.938604	0.597036	0.979031	0.576444	0.911509	0.9699	0.945028	0.948278	0.934806	0.974147	0.943926	0.535839
					ALL_369	C1	High	0.973225	0.987815	0.961517	0.972295	0.980161	0.745509	0.961077	0.953339	0.99568	0.953513	0.967223	0.933392	0.961286	0.803824	0.947501	0.896965	0.873601	0.989874	0.855887	0.622705	0.957266	0.98154	0.973356	0.929631	0.870859	0.639142	0.949505	0.972648	0.990039	0.911018	0.975886	0.965166	0.983603	0.935544	0.936877	0.933529	0.930309	0.946564	0.920994	0.987529	0.964273	0.913132
					ALL_195	C1	High	0.974091	0.979872	0.969511	0.965488	0.97486	0.983954	0.975695	0.96829	0.970985	0.955966	0.965101	0.963341	0.966067	0.985529	0.957841	0.444263	0.938345	0.855525	0.951516	0.919997	0.851836	0.918808	0.968597	0.82082	0.959895	0.142781	0.916637	0.969163	0.953482	0.818243	0.981914	0.694958	0.969353	0.940011	0.908572	0.951353	0.97753	0.958251	0.89525	0.966932	0.951112	0.915553
					ALL_39	C1	High	0.971921	0.980477	0.993889	0.972181	0.983125	0.595489	0.702529	0.975542	0.987079	0.922382	0.955217	0.91215	0.982019	0.59724	0.93602	0.880481	0.39675	0.992898	0.898754	0.856805	0.948207	0.913241	0.972192	0.382236	0.648711	0.214675	0.958953	0.97247	0.989932	0.9294	0.982553	0.739957	0.995957	0.913453	0.896605	0.711783	0.954701	0.974887	0.907429	0.975357	0.806517	0.919773
					ALL_505	C1	High	0.980356	0.621924	0.97462	0.975527	0.984646	0.961645	0.963656	0.955293	0.986313	0.945835	0.956044	0.611637	0.956764	0.946984	0.616332	0.862981	0.968261	0.975877	0.896979	0.88486	0.945764	0.93795	0.966627	0.917629	0.923109	0.243544	0.932937	0.97559	0.95653	0.898823	0.975631	0.960008	0.982901	0.884802	0.924858	0.967417	0.945321	0.95458	0.720442	0.946473	0.964374	0.604885
					ALL_validation_23	C2	Low	0.0909376	0.436033	0.510776	0.0455894	0.215838	0.017731	0.383573	0.438471	0.0618628	0.681743	0.323737	0.493497	0.215975	0.0549038	0.189545	0.770043	0.100326	0.0944025	0.326708	0.506023	0.139312	0.877357	0.546902	0.507217	0.613756	0.45785	0.438661	0.48044	0.857227	0.135993	0.848128	0.263125	0.503218	0.800579	0.125591	0.918025	0.825282	0.396208	0.276384	0.265612	0.017888	0.815708
					ALL_326	C2	Low	0.337679	0.439116	0.442894	0.336577	0.445635	0.457451	0.354613	0.41585	0.708736	0.431222	0.521083	0.404515	0.564908	0.440188	0.476179	0.293368	0.547535	0.675628	0.394918	0.786968	0.447735	0.463476	0.791303	0.528848	0.478232	0.584624	0.497169	0.537005	0.552823	0.426694	0.505467	0.613602	0.551696	0.36929	0.927976	0.450206	0.470324	0.565129	0.369132	0.531156	0.279191	0.340441
					ALL_881	C2	Low	0.319498	0.478577	0.420865	0.281638	0.514828	0.545578	0.400531	0.4429	0.511507	0.406299	0.63344	0.480255	0.634797	0.497947	0.556391	0.337354	0.361511	0.510706	0.540758	0.679627	0.499056	0.396612	0.592343	0.402797	0.458754	0.499773	0.515734	0.543408	0.716872	0.427619	0.601994	0.410949	0.767812	0.368594	0.537491	0.542481	0.506347	0.422954	0.684132	0.52488	0.350025	0.358773
					ALL_673	C2	Low	0.465432	0.343358	0.514999	0.302761	0.409322	0.459698	0.349634	0.397761	0.544504	0.462348	0.627432	0.355271	0.492007	0.452806	0.385277	0.388678	0.400413	0.570598	0.270042	0.382589	0.350365	0.390965	0.511754	0.438475	0.537686	0.529105	0.605387	0.446213	0.54706	0.408892	0.533277	0.554152	0.606303	0.317511	0.465917	0.386049	0.544626	0.366507	0.479683	0.510129	0.402019	0.305617
					ALL_362	C2	Low	0.446663	0.413395	0.474324	0.379194	0.530575	0.45386	0.368136	0.329887	0.611899	0.462618	0.530327	0.460309	0.50537	0.430075	0.492178	0.338038	0.313867	0.504454	0.366725	0.373662	0.433409	0.46807	0.589331	0.497943	0.437032	0.533706	0.401248	0.494437	0.557209	0.472676	0.552358	0.446066	0.566347	0.387513	0.458329	0.499284	0.481115	0.445888	0.41712	0.438361	0.341032	0.372664
					ALL_186	C2	Low	0.47545	0.391224	0.523644	0.394627	0.545589	0.454289	0.414253	0.414036	0.593748	0.502958	0.572559	0.471529	0.492309	0.514203	0.50544	0.510735	0.320176	0.543458	0.391665	0.451469	0.398035	0.531	0.611887	0.514965	0.557061	0.563345	0.465873	0.512405	0.577386	0.464583	0.565754	0.521927	0.58069	0.388531	0.536882	0.480153	0.466627	0.587947	0.42406	0.607186	0.311226	0.362825
					ALL_238	C2	Low	0.40429	0.362884	0.431242	0.392204	0.461874	0.501393	0.440012	0.416779	0.561807	0.436553	0.517562	0.459855	0.595693	0.518286	0.479398	0.34218	0.33001	0.574682	0.399932	0.407084	0.348856	0.522935	0.521839	0.482524	0.606251	0.611649	0.467559	0.535636	0.573145	0.473901	0.599248	0.490515	0.530949	0.38178	0.487087	0.522614	0.40289	0.529458	0.426827	0.461436	0.313763	0.350616
					ALL_284	C2	Low	0.361634	0.406921	0.455114	0.318477	0.517703	0.45781	0.413512	0.433874	0.567811	0.409604	0.546691	0.433525	0.542161	0.497335	0.471132	0.301748	0.303763	0.529809	0.371359	0.447242	0.34897	0.46503	0.628912	0.49943	0.416004	0.481829	0.433718	0.537298	0.579545	0.454889	0.582458	0.445738	0.515205	0.398406	0.502533	0.496808	0.424286	0.534782	0.400731	0.484808	0.296365	0.36934
					ALL_93	C2	Low	0.341031	0.318173	0.300954	0.247972	0.737836	0.336272	0.282366	0.307688	0.419309	0.321279	0.306459	0.319961	0.417981	0.370923	0.321004	0.499492	0.271536	0.454083	0.246862	0.289791	0.287826	0.243703	0.483564	0.329662	0.357834	0.316194	0.525907	0.429182	0.394501	0.370044	0.410598	0.368296	0.387986	0.306329	0.83343	0.327361	0.638081	0.460588	0.317617	0.727533	0.160723	0.256436
					ALL_398	C2	Low	0.297194	0.252318	0.280273	0.186059	0.404747	0.385438	0.25809	0.241175	0.567606	0.59664	0.458546	0.314783	0.389853	0.430615	0.338931	0.353335	0.447988	0.369255	0.287439	0.583753	0.365503	0.235539	0.547989	0.328244	0.338662	0.325658	0.63688	0.450891	0.361459	0.681854	0.427188	0.606724	0.472969	0.334681	0.630879	0.246543	0.681068	0.467099	0.293596	0.918668	0.263061	0.343186
					ALL_132	C2	Low	0.289416	0.322436	0.326048	0.276862	0.347943	0.407796	0.301333	0.307624	0.427821	0.36506	0.522094	0.321966	0.519466	0.432281	0.379072	0.215883	0.249593	0.687171	0.311788	0.372431	0.303009	0.344729	0.464679	0.356969	0.471358	0.379851	0.354249	0.436217	0.408679	0.39995	0.70689	0.374968	0.294825	0.29283	0.373012	0.354621	0.625823	0.35481	0.366645	0.642437	0.207519	0.272603
					ALL_1300	C2	Low	0.314061	0.414188	0.421691	0.281803	0.421719	0.435586	0.338709	0.259727	0.512289	0.685379	0.48178	0.436632	0.305484	0.400786	0.344848	0.296773	0.412405	0.584682	0.316619	0.491501	0.281579	0.429917	0.586924	0.393506	0.345748	0.522487	0.51727	0.400583	0.435124	0.480591	0.513208	0.535826	0.402253	0.31538	0.332752	0.4897	0.368138	0.389925	0.409516	0.577638	0.378744	0.300403
					ALL_851	C2	Low	0.369389	0.367546	0.405276	0.28737	0.415925	0.476056	0.243437	0.407722	0.460414	0.402483	0.528327	0.394638	0.505898	0.435409	0.448966	0.254947	0.231908	0.514334	0.374839	0.390274	0.331778	0.465615	0.524597	0.383492	0.338544	0.473799	0.531393	0.467206	0.510271	0.357677	0.474703	0.324452	0.419972	0.323903	0.464147	0.396952	0.518889	0.503903	0.449291	0.580907	0.239807	0.332833
					ALL_73	C2	Low	0.375642	0.336454	0.43461	0.301801	0.483908	0.508919	0.377528	0.337173	0.579527	0.685444	0.496572	0.414518	0.515166	0.479424	0.450886	0.307271	0.331482	0.550979	0.350138	0.391254	0.373516	0.576349	0.481267	0.494585	0.44706	0.511316	0.444438	0.507974	0.56723	0.452191	0.51237	0.405464	0.437382	0.398541	0.43019	0.475369	0.483934	0.533973	0.371148	0.925445	0.299333	0.403424
					ALL_1025	C2	Low	0.399338	0.363927	0.332556	0.374801	0.461941	0.501993	0.437787	0.401174	0.492182	0.515946	0.409147	0.409434	0.410946	0.489405	0.483728	0.282146	0.588651	0.45657	0.306131	0.41761	0.357045	0.481743	0.582634	0.476011	0.492284	0.35934	0.756911	0.488715	0.485303	0.530718	0.542577	0.853873	0.51454	0.628559	0.512265	0.435895	0.543557	0.507808	0.369628	0.768279	0.247555	0.62821
					ALL_26	C2	Low	0.416847	0.318664	0.441335	0.318794	0.423448	0.459614	0.393448	0.351037	0.54616	0.60736	0.447753	0.379135	0.615281	0.469175	0.41808	0.275624	0.340545	0.766613	0.304488	0.578395	0.391025	0.372862	0.584254	0.410577	0.533884	0.549028	0.481391	0.514615	0.428724	0.404117	0.509799	0.730213	0.55639	0.3279	0.471041	0.424866	0.589095	0.434809	0.358107	0.775703	0.332345	0.353093
					ALL_1171	C2	Low	0.162808	0.356795	0.215448	0.135616	0.384175	0.560937	0.220105	0.222751	0.315248	0.423766	0.38165	0.26194	0.399238	0.506593	0.452437	0.184468	0.197463	0.438792	0.494089	0.273312	0.19867	0.218439	0.377842	0.176059	0.6934	0.544915	0.357307	0.359137	0.667641	0.21028	0.315925	0.330832	0.281859	0.156173	0.677787	0.238139	0.293052	0.408692	0.57207	0.749574	0.510504	0.165312
					ALL_933	C2	Low	0.168677	0.160513	0.212795	0.192254	0.261728	0.475878	0.24772	0.238814	0.440995	0.323837	0.283801	0.255151	0.394524	0.473252	0.258878	0.184496	0.142024	0.761826	0.223749	0.36455	0.248985	0.278466	0.495859	0.201337	0.509641	0.322968	0.230748	0.353068	0.326678	0.243791	0.338455	0.287262	0.403692	0.202888	0.637448	0.393884	0.294913	0.26463	0.220866	0.582764	0.176156	0.20851
					ALL_112	C2	Low	0.178633	0.205795	0.22625	0.207051	0.243494	0.308104	0.161631	0.209801	0.493306	0.27701	0.367387	0.281652	0.47006	0.346171	0.253771	0.221782	0.288346	0.728692	0.187704	0.35058	0.30173	0.2399	0.468261	0.284109	0.399146	0.379505	0.444232	0.359057	0.945386	0.25341	0.498742	0.72741	0.302925	0.246192	0.258978	0.588526	0.526051	0.429986	0.907144	0.55923	0.32497	0.223791
					ALL_1098	C2	Low	0.219709	0.277173	0.267759	0.177736	0.302782	0.337115	0.206535	0.293002	0.413916	0.575228	0.295296	0.298313	0.412891	0.367909	0.301146	0.243393	0.176494	0.914704	0.249067	0.307617	0.271961	0.248891	0.433141	0.257202	0.250304	0.637303	0.645825	0.396763	0.360317	0.337346	0.381777	0.268845	0.253045	0.230465	0.345206	0.300966	0.533613	0.608053	0.283139	0.711386	0.330538	0.211318
					ALL_439	C2	Low	0.197446	0.200343	0.293696	0.216337	0.199236	0.340684	0.167165	0.170627	0.265595	0.229983	0.305591	0.424338	0.321961	0.334341	0.228312	0.171821	0.496842	0.850522	0.165508	0.348761	0.196235	0.211999	0.393299	0.336064	0.256896	0.365425	0.236385	0.348589	0.378224	0.291096	0.283922	0.672013	0.28971	0.243922	0.277716	0.778494	0.60902	0.641763	0.234002	0.774637	0.256135	0.242577
					ALL_40	C2	Low	0.232597	0.260488	0.336643	0.229498	0.733754	0.312278	0.168641	0.246913	0.418399	0.268348	0.740759	0.318957	0.378932	0.405913	0.28587	0.225981	0.567949	0.528249	0.281721	0.867726	0.315438	0.375634	0.390367	0.348642	0.363969	0.316656	0.315883	0.454739	0.813211	0.339972	0.475026	0.933495	0.263334	0.300348	0.369065	0.302452	0.293535	0.317786	0.578222	0.313413	0.253662	0.274851
					ALL_143	C2	Low	0.354236	0.354288	0.348726	0.312982	0.335129	0.416594	0.269902	0.293316	0.491252	0.311764	0.477307	0.360656	0.47026	0.431655	0.325113	0.244586	0.227165	0.473718	0.325271	0.396298	0.368113	0.391179	0.467549	0.380318	0.756182	0.376518	0.378643	0.461732	0.45496	0.353266	0.408447	0.361817	0.556978	0.310446	0.378152	0.395352	0.353534	0.454098	0.31362	0.405881	0.245287	0.284773
					ALL_867	C2	Low	0.293498	0.459567	0.336228	0.262857	0.510491	0.439851	0.336113	0.305601	0.490933	0.301229	0.573567	0.562787	0.468262	0.439845	0.420251	0.244492	0.250064	0.482736	0.304084	0.429506	0.3002	0.45302	0.430697	0.358868	0.377546	0.431952	0.371013	0.478351	0.40393	0.330645	0.404677	0.299956	0.707364	0.28716	0.471857	0.309448	0.321353	0.4695	0.27458	0.373169	0.300736	0.281947
					ALL_1021	C2	Low	0.320847	0.335828	0.267131	0.273623	0.390409	0.472569	0.275077	0.326791	0.425903	0.36128	0.496257	0.385228	0.443493	0.451128	0.392631	0.229701	0.281732	0.400439	0.234307	0.384689	0.297552	0.425143	0.558585	0.391065	0.354458	0.454419	0.345109	0.473287	0.81705	0.321097	0.436957	0.358776	0.404813	0.260867	0.431489	0.453317	0.373666	0.369934	0.772472	0.313169	0.295244	0.26781
					ALL_446	C2	Low	0.302929	0.392175	0.411389	0.288729	0.37613	0.368796	0.376854	0.291945	0.426177	0.348311	0.413625	0.400641	0.361528	0.409176	0.409042	0.270274	0.157844	0.731794	0.303496	0.324638	0.321995	0.451797	0.432972	0.380538	0.378033	0.349043	0.612968	0.394138	0.805866	0.368828	0.427104	0.640441	0.531137	0.326914	0.391437	0.640309	0.359719	0.44341	0.811995	0.466973	0.467774	0.305968
					ALL_971	C2	Low	0.226838	0.338959	0.316462	0.222209	0.353196	0.518594	0.243472	0.333015	0.440912	0.346866	0.462798	0.361907	0.430117	0.421652	0.376907	0.249109	0.173751	0.448635	0.315994	0.410828	0.314804	0.290813	0.674862	0.367966	0.393815	0.504534	0.4529	0.430587	0.625235	0.419025	0.551785	0.453715	0.670911	0.393643	0.620674	0.506197	0.431562	0.404297	0.521155	0.541966	0.294273	0.348373
					ALL_1030	C2	Low	0.33664	0.279871	0.260572	0.312332	0.306568	0.367168	0.32193	0.296804	0.485272	0.323704	0.411433	0.314488	0.528432	0.370897	0.347401	0.261886	0.246173	0.603293	0.337309	0.391581	0.341569	0.409596	0.48949	0.35027	0.444673	0.35343	0.558341	0.472891	0.628154	0.35357	0.438048	0.365694	0.481587	0.264065	0.348955	0.346237	0.329123	0.249617	0.515029	0.388989	0.355979	0.252016
					ALL_722	C2	Low	0.280878	0.31037	0.324525	0.284662	0.337265	0.404787	0.364043	0.36815	0.523276	0.357918	0.470547	0.467349	0.445153	0.428992	0.416321	0.314386	0.220348	0.398127	0.348222	0.386047	0.295745	0.334563	0.494104	0.399565	0.354334	0.434109	0.404816	0.406053	0.530348	0.369109	0.478988	0.457182	0.643101	0.341443	0.364985	0.489444	0.35892	0.486481	0.453003	0.425606	0.332259	0.307691
					ALL_1119	C2	Low	0.202872	0.289875	0.217363	0.202861	0.32922	0.382096	0.309882	0.245942	0.35624	0.276996	0.277744	0.376777	0.433167	0.35559	0.340028	0.236162	0.258271	0.691762	0.255663	0.315082	0.29485	0.293501	0.426056	0.240542	0.276515	0.711927	0.305836	0.415671	0.502936	0.283559	0.330227	0.890592	0.811827	0.20599	0.343634	0.445851	0.63556	0.274351	0.389769	0.229504	0.244187	0.222247
					ALL_500	C2	Low	0.285732	0.229208	0.266905	0.25718	0.398857	0.348141	0.234202	0.265386	0.380863	0.392223	0.437639	0.324753	0.536166	0.394488	0.433278	0.306349	0.228099	0.714824	0.423915	0.48221	0.290034	0.246768	0.402319	0.307089	0.283027	0.594998	0.461708	0.48085	0.645438	0.33538	0.450007	0.526853	0.496712	0.230536	0.350661	0.503511	0.442007	0.457701	0.554221	0.426962	0.331119	0.197834
					ALL_937	C2	Low	0.281781	0.319163	0.328735	0.252938	0.245785	0.537569	0.814235	0.307297	0.539459	0.340763	0.689314	0.346863	0.330132	0.33061	0.402545	0.243967	0.112075	0.303439	0.345621	0.27088	0.281969	0.323973	0.770156	0.361181	0.383903	0.271568	0.37731	0.39518	0.380419	0.354586	0.464366	0.546942	0.447194	0.295031	0.649011	0.571184	0.358511	0.538961	0.538659	0.514569	0.255854	0.233457
					ALL_1366	C2	Low	0.472569	0.286078	0.368799	0.251833	0.283907	0.410412	0.277942	0.261936	0.476502	0.291813	0.428805	0.382554	0.28186	0.345658	0.367499	0.298136	0.299349	0.470223	0.279792	0.256712	0.291581	0.288533	0.42332	0.338323	0.275291	0.444806	0.371985	0.386461	0.357621	0.375401	0.477559	0.837069	0.430237	0.265312	0.321507	0.320746	0.19259	0.38028	0.327264	0.337412	0.355457	0.289525
					ALL_1104	C2	Low	0.289457	0.277126	0.289533	0.191737	0.482001	0.384133	0.252269	0.236802	0.368348	0.332107	0.527362	0.345566	0.421106	0.383311	0.34629	0.221243	0.251144	0.487308	0.316815	0.426344	0.311317	0.368306	0.427981	0.320359	0.256477	0.349092	0.398478	0.476917	0.360951	0.356273	0.434041	0.647578	0.349618	0.239798	0.789557	0.288706	0.305995	0.306064	0.248722	0.442287	0.261515	0.257662
					ALL_709	C2	Low	0.204395	0.25031	0.36242	0.137841	0.289303	0.371954	0.29137	0.350528	0.440501	0.401691	0.432424	0.32429	0.439998	0.413245	0.33627	0.269658	0.220641	0.453671	0.255315	0.332915	0.294201	0.324641	0.507495	0.326369	0.323706	0.394621	0.29182	0.422092	0.382346	0.332728	0.405326	0.823398	0.516945	0.256781	0.382363	0.334028	0.524168	0.413828	0.275545	0.361117	0.221438	0.226417
					ALL_82	C2	Low	0.298991	0.229998	0.357378	0.21244	0.374121	0.396836	0.264767	0.285209	0.396641	0.273262	0.365363	0.345928	0.607985	0.382204	0.43991	0.201266	0.314525	0.925563	0.399822	0.327115	0.326575	0.38948	0.521778	0.328936	0.317408	0.459458	0.447014	0.412224	0.510163	0.286384	0.423314	0.587275	0.564151	0.271541	0.344161	0.353033	0.341027	0.66707	0.410812	0.323142	0.322152	0.238458
					ALL_1051	C2	Low	0.4327	0.296162	0.332048	0.354856	0.404931	0.395905	0.340614	0.315178	0.543161	0.396579	0.390106	0.36237	0.459418	0.417059	0.387312	0.248875	0.322739	0.373817	0.304505	0.445497	0.303902	0.345037	0.523072	0.34146	0.310463	0.410352	0.361375	0.493079	0.425294	0.363085	0.365398	0.379764	0.377007	0.194822	0.432041	0.319358	0.401163	0.465156	0.346073	0.393995	0.247804	0.214491
					ALL_1381	C2	Low	0.288918	0.278026	0.378976	0.270253	0.296309	0.431151	0.367421	0.264511	0.333677	0.25841	0.452551	0.397333	0.300847	0.322217	0.393344	0.305054	0.28579	0.497211	0.271073	0.28167	0.300052	0.293694	0.463548	0.418657	0.539228	0.396572	0.370583	0.370255	0.381026	0.412093	0.478221	0.308831	0.525573	0.220533	0.368496	0.316508	0.323712	0.333467	0.346427	0.348551	0.268379	0.263451
					ALL_257	C2	Low	0.0964773	0.320426	0.10361	0.101218	0.0956851	0.538417	0.714896	0.132797	0.153072	0.494242	0.188122	0.231387	0.923544	0.602324	0.309217	0.193804	0.134807	0.171238	0.788085	0.132333	0.11243	0.170488	0.217188	0.155348	0.909139	0.495526	0.277364	0.624433	0.277607	0.160629	0.965992	0.929724	0.981809	0.140906	0.170717	0.140073	0.897418	0.281419	0.215028	0.680353	0.0790114	0.150759
					ALL_106	C2	Low	0.337447	0.300283	0.328598	0.30438	0.276502	0.373979	0.301077	0.977918	0.450281	0.572729	0.459628	0.418935	0.978297	0.394359	0.380097	0.531157	0.261095	0.667534	0.252043	0.367909	0.24951	0.895143	0.485497	0.34415	0.345642	0.785073	0.464349	0.89937	0.437989	0.348535	0.897437	0.37628	0.780227	0.326422	0.298478	0.33479	0.956373	0.598924	0.348769	0.508991	0.897854	0.291867
					ALL_1092	C2	Low	0.131283	0.12181	0.124468	0.0983717	0.209441	0.573201	0.166052	0.730235	0.228575	0.49503	0.281861	0.340165	0.900408	0.364443	0.40853	0.353333	0.160817	0.56829	0.539322	0.249254	0.214227	0.453346	0.29277	0.217215	0.21413	0.367579	0.432801	0.915925	0.751134	0.227445	0.963265	0.343561	0.939905	0.378626	0.254671	0.409432	0.91833	0.844118	0.666414	0.244285	0.863207	0.420011
					ALL_646	C2	Low	0.0349988	0.102405	0.0874399	0.0740569	0.041442	0.163492	0.0327671	0.0573914	0.0723814	0.255018	0.0738155	0.126987	0.831923	0.210512	0.0849733	0.0781869	0.0860381	0.0808129	0.0331834	0.0822033	0.0733589	0.0833289	0.151154	0.0680168	0.0742739	0.317501	0.105884	0.352102	0.841991	0.128424	0.869382	0.140861	0.797459	0.0685386	0.0899211	0.0518776	0.0596647	0.625664	0.800538	0.11887	0.454661	0.0846223
					ALL_487	C2	Low	0.253648	0.244379	0.230612	0.230186	0.253706	0.308112	0.255596	0.770429	0.375399	0.273347	0.362113	0.296629	0.584296	0.365206	0.612001	0.213556	0.197067	0.438099	0.617147	0.295295	0.412421	0.479586	0.411447	0.293664	0.285497	0.957177	0.391336	0.67675	0.679691	0.337188	0.795641	0.496663	0.375062	0.210998	0.323913	0.311031	0.650929	0.329025	0.597906	0.719085	0.743324	0.209862
					ALL_926	C2	Low	0.33599	0.284622	0.242013	0.29037	0.314355	0.383305	0.212943	0.345458	0.45161	0.298632	0.42159	0.347632	0.928982	0.392089	0.373998	0.312056	0.236389	0.62918	0.330903	0.419505	0.317457	0.370259	0.494436	0.294413	0.32162	0.397821	0.397005	0.560403	0.461369	0.377563	0.483961	0.322951	0.615319	0.313933	0.427152	0.362021	0.645725	0.611891	0.347268	0.361504	0.256565	0.312402
					ALL_584	C2	Low	0.252547	0.245866	0.254871	0.258041	0.32513	0.290794	0.141175	0.226864	0.35553	0.321876	0.384851	0.325651	0.404954	0.35526	0.330689	0.239738	0.231307	0.496217	0.19499	0.306832	0.291384	0.258579	0.400183	0.282649	0.340321	0.291493	0.252212	0.457539	0.70914	0.300228	0.677253	0.833414	0.595498	0.272815	0.314744	0.270856	0.852709	0.535614	0.620507	0.280238	0.428271	0.231844
					ALL_71	C2	Low	0.188461	0.194208	0.1546	0.212703	0.180542	0.25565	0.173129	0.191301	0.326133	0.234669	0.303178	0.218643	0.600155	0.305813	0.227877	0.169735	0.217843	0.380104	0.167262	0.278467	0.268203	0.235427	0.344451	0.255843	0.262302	0.559505	0.468652	0.420883	0.676113	0.279509	0.605932	0.475722	0.326891	0.144903	0.281771	0.21164	0.664276	0.286691	0.566797	0.292211	0.593361	0.158302
					ALL_1291	C2	Low	0.166577	0.211974	0.216155	0.194631	0.278002	0.338267	0.279565	0.262183	0.265778	0.691382	0.359599	0.372665	0.332545	0.34854	0.241726	0.221252	0.270428	0.397255	0.18006	0.223704	0.251459	0.622198	0.320258	0.295305	0.228792	0.376055	0.359255	0.333782	0.270891	0.376102	0.716388	0.479216	0.824169	0.245667	0.796451	0.24214	0.43718	0.284703	0.259985	0.286938	0.366997	0.272079
					ALL_259	C2	Low	0.126422	0.145617	0.156125	0.161237	0.193647	0.250898	0.106458	0.196355	0.334147	0.386848	0.238303	0.23514	0.368488	0.335076	0.278046	0.284245	0.180717	0.395943	0.202249	0.174351	0.161222	0.277765	0.326393	0.209515	0.202647	0.541953	0.331486	0.334552	0.297433	0.229724	0.604477	0.680053	0.598812	0.213193	0.223861	0.148244	0.416168	0.518031	0.26295	0.311941	0.449678	0.180744
					ALL_578	C2	Low	0.0120457	0.0303869	0.0161573	0.0305831	0.0100304	0.0219568	0.0333804	0.0254987	0.0317466	0.452314	0.156331	0.0291499	0.0390478	0.0246103	0.0242669	0.0448008	0.903362	0.00822166	0.00678685	0.22121	0.0360139	0.0612584	0.0400455	0.0777968	0.160606	0.0189503	0.0697751	0.0537142	0.0529886	0.0500271	0.0204728	0.0721377	0.0217653	0.0416339	0.0341703	0.0340692	0.014658	0.0297496	0.102908	0.611269	0.0319928	0.030513
					ALL_19	C2	Low	0.0830325	0.0765274	0.0603629	0.121098	0.107975	0.226966	0.0719805	0.103278	0.157918	0.143889	0.193933	0.148001	0.155916	0.36068	0.153138	0.133582	0.900896	0.652599	0.0810989	0.118944	0.409333	0.0964206	0.172019	0.126874	0.120795	0.123555	0.305902	0.253599	0.132027	0.201079	0.118267	0.611189	0.116098	0.0911742	0.111446	0.11859	0.130722	0.211358	0.109654	0.148224	0.464899	0.0958619
					ALL_301	C2	Low	0.0588845	0.0632497	0.0883906	0.0566364	0.0509437	0.100988	0.0570036	0.0872321	0.086228	0.107287	0.277068	0.138038	0.139615	0.127298	0.106477	0.0683186	0.974185	0.0955498	0.0525178	0.127499	0.100726	0.0731608	0.0775801	0.091477	0.0843389	0.0793912	0.102927	0.205987	0.118861	0.124379	0.0949199	0.189827	0.712198	0.0768317	0.0924487	0.0739139	0.0741593	0.199495	0.115084	0.0640228	0.0716217	0.0839658
					ALL_55	C2	Low	0.0683008	0.052544	0.0796339	0.110295	0.0848178	0.110111	0.073799	0.0698457	0.0882333	0.0799996	0.156679	0.114371	0.138244	0.153948	0.0875762	0.0698428	0.938628	0.159838	0.036188	0.169164	0.163804	0.0509232	0.124179	0.104903	0.113116	0.0959946	0.241841	0.195911	0.767177	0.2266	0.115316	0.25717	0.262072	0.0567178	0.107039	0.062804	0.0692638	0.791172	0.504451	0.608918	0.132576	0.0565729
					ALL_1032	C2	Low	0.0599124	0.108233	0.0489418	0.0665466	0.0743037	0.122271	0.050708	0.0617346	0.0780715	0.0961187	0.535222	0.0988033	0.104124	0.16887	0.114166	0.0892771	0.96883	0.0686855	0.0551933	0.193789	0.0903828	0.148697	0.101704	0.0735958	0.090747	0.112838	0.107667	0.179549	0.910051	0.148226	0.138537	0.536162	0.082132	0.0766207	0.113088	0.329754	0.0836032	0.105881	0.694319	0.120693	0.0807356	0.069203
					ALL_949	C2	Low	0.115142	0.0788694	0.0685889	0.0799395	0.0571423	0.107771	0.0926301	0.0746022	0.0913614	0.118246	0.115759	0.384133	0.156376	0.141388	0.077673	0.116508	0.058603	0.304275	0.0474858	0.180961	0.120362	0.0794838	0.097216	0.083458	0.101115	0.107224	0.493985	0.218619	0.077616	0.126208	0.082147	0.128003	0.16671	0.0667291	0.226067	0.0835766	0.0739361	0.118287	0.079393	0.065173	0.146227	0.0880506
					ALL_567	C2	Low	0.029534	0.0419539	0.0359582	0.0409477	0.0329496	0.0621221	0.0205507	0.0538634	0.035997	0.0610072	0.0845721	0.0677194	0.049604	0.0977546	0.0592582	0.0562711	0.0511002	0.0431482	0.0388761	0.141828	0.0564622	0.0362465	0.0553983	0.0604745	0.0442343	0.0407394	0.0828711	0.109917	0.420846	0.0796071	0.0346318	0.251411	0.23071	0.040093	0.051548	0.0566996	0.0437223	0.0582898	0.340674	0.127676	0.0600873	0.0419475
					ALL_89	C2	Low	0.0688169	0.0582435	0.149211	0.0932515	0.0620544	0.103371	0.0526265	0.0782752	0.0993549	0.112767	0.171168	0.254842	0.140209	0.153141	0.0915141	0.0631771	0.0954881	0.112318	0.0452507	0.175544	0.101683	0.0490905	0.114388	0.0580613	0.177183	0.169964	0.0846939	0.218299	0.199753	0.143091	0.101258	0.0851271	0.505498	0.0705953	0.0994859	0.111184	0.102154	0.553765	0.198061	0.140968	0.213323	0.0641028
					ALL_1147	C2	Low	0.0449046	0.059662	0.0523874	0.0617025	0.0642328	0.0848017	0.06198	0.0651316	0.107226	0.0790443	0.11182	0.116361	0.101986	0.135636	0.081687	0.0656544	0.0671498	0.0933169	0.0571675	0.184102	0.0856246	0.0641328	0.0880165	0.0628009	0.0803621	0.073198	0.0800951	0.156294	0.0791799	0.122816	0.155996	0.0717646	0.0347765	0.0424445	0.0696465	0.0691028	0.0502189	0.05743	0.0870464	0.0428863	0.413829	0.0615633
					ALL_1158	C2	Low	0.0498042	0.0398986	0.0686088	0.0331155	0.084938	0.0588089	0.0578425	0.0322042	0.0394198	0.101705	0.0427613	0.129392	0.420745	0.0878338	0.0705691	0.0666632	0.0587691	0.115772	0.0540908	0.162445	0.0907158	0.0532128	0.0533193	0.0498713	0.0913787	0.0554742	0.0670164	0.162813	0.497864	0.134333	0.022256	0.121143	0.189009	0.0708444	0.0675625	0.863824	0.166758	0.164673	0.36288	0.049575	0.0794212	0.0924654
					ALL_299	C2	Low	0.0536052	0.0378261	0.0238931	0.0439047	0.0231531	0.0729194	0.0114032	0.0517137	0.0418395	0.0868729	0.120757	0.15761	0.122777	0.143488	0.222156	0.069075	0.365671	0.126914	0.227169	0.160928	0.22765	0.0181671	0.0839889	0.0509163	0.0883078	0.153099	0.112746	0.166339	0.22244	0.0983088	0.0828743	0.198134	0.0428398	0.0447535	0.0487294	0.146664	0.508782	0.0892333	0.289747	0.15568	0.156878	0.0496646
					ALL_249	C2	Low	0.0165931	0.0314721	0.01496	0.026647	0.0372518	0.0335272	0.0284185	0.0303086	0.0454325	0.0559922	0.0360386	0.0485527	0.0327101	0.0321417	0.043355	0.0442764	0.0495696	0.0409342	0.020042	0.0784389	0.0637376	0.0267436	0.0425299	0.0514098	0.0464157	0.0223822	0.0410277	0.086196	0.0426252	0.0902613	0.0290258	0.114584	0.0421344	0.0479635	0.0499347	0.0293896	0.585623	0.0337229	0.077099	0.052633	0.0381391	0.0542305
					ALL_603	C2	Low	0.00973963	0.154593	0.00730803	0.0154416	0.0179835	0.0272302	0.0154127	0.0197228	0.0130391	0.0417489	0.063637	0.0250272	0.0270843	0.0677391	0.0348545	0.0300114	0.266893	0.0627609	0.014624	0.0791376	0.0546385	0.0232356	0.0181556	0.0264121	0.0207533	0.0170367	0.0493177	0.0853735	0.0167036	0.0668003	0.00402083	0.0568736	0.0227545	0.02029	0.0291855	0.0141336	0.399476	0.388649	0.0194951	0.468733	0.0421905	0.0307703
					ALL_706	C2	Low	0.0133318	0.0349989	0.0255422	0.0418171	0.0215798	0.0533889	0.0239575	0.0413351	0.0606028	0.0586397	0.0509551	0.119361	0.0748809	0.125341	0.0557791	0.0465472	0.0301938	0.625697	0.0316782	0.0447642	0.505384	0.0270124	0.179507	0.0414546	0.0395791	0.143872	0.0593822	0.156179	0.0541903	0.0819508	0.0408574	0.0412299	0.286647	0.0408362	0.0488709	0.0309387	0.0428314	0.134169	0.0594881	0.0362623	0.058608	0.0478661
					ALL_1144	C2	Low	0.0368733	0.0580354	0.0503974	0.0393151	0.51824	0.0698618	0.0284858	0.0424159	0.105478	0.335406	0.200944	0.0875228	0.131471	0.112997	0.0761215	0.103088	0.0619068	0.0660055	0.045644	0.268911	0.170768	0.08015	0.142459	0.0667443	0.162754	0.0564002	0.306698	0.162517	0.129176	0.107184	0.0594155	0.452484	0.293332	0.0695375	0.0667544	0.109443	0.0860064	0.0883598	0.0897665	0.0507883	0.0504419	0.0638994
					ALL_109	C2	Low	0.0666842	0.0780286	0.0468464	0.0888027	0.12273	0.117348	0.0561633	0.074568	0.258657	0.300693	0.188126	0.123121	0.146802	0.161388	0.109098	0.136137	0.0711534	0.295063	0.0716622	0.205321	0.117051	0.0967977	0.18615	0.101805	0.126147	0.0622586	0.146454	0.185808	0.130445	0.0885734	0.106384	0.114797	0.0906356	0.088402	0.121688	0.0907357	0.0802236	0.154653	0.113994	0.502734	0.0837628	0.0751236
					ALL_validation_30	C2	Low	0.0862993	0.104866	0.0751021	0.0737889	0.133857	0.175066	0.0761199	0.0908231	0.251599	0.124412	0.169494	0.158093	0.302141	0.189967	0.393795	0.112464	0.183523	0.145118	0.369824	0.201336	0.100194	0.0750432	0.322482	0.108352	0.231367	0.133615	0.190124	0.197825	0.140609	0.186161	0.131709	0.646291	0.0890002	0.118886	0.157053	0.203699	0.332274	0.1772	0.066429	0.552643	0.105686	0.122948
					ALL_1125	C2	Low	0.0535122	0.0640094	0.0571183	0.0581195	0.0539686	0.0953541	0.0537019	0.0539596	0.061611	0.0695642	0.130303	0.0933974	0.101312	0.141881	0.0851048	0.0754497	0.048656	0.0835591	0.0644513	0.113562	0.0886574	0.0563466	0.100909	0.0770939	0.0666437	0.0411108	0.0806691	0.201677	0.0717622	0.136534	0.163638	0.0747771	0.0846781	0.0610737	0.105897	0.0576772	0.0787555	0.049651	0.0560583	0.0682101	0.100808	0.0811658
					ALL_1143	C2	Low	0.11131	0.107143	0.110065	0.107866	0.135133	0.159031	0.114563	0.115504	0.164152	0.268562	0.248653	0.148782	0.212905	0.225565	0.30856	0.110574	0.130819	0.166919	0.537368	0.240073	0.151629	0.11364	0.195345	0.128852	0.370805	0.12224	0.385633	0.278719	0.298302	0.212017	0.176468	0.212792	0.128253	0.103756	0.178437	0.12369	0.302068	0.131187	0.264013	0.106857	0.0895426	0.100518
					ALL_448	C2	Low	0.101597	0.125989	0.167115	0.120204	0.113994	0.199593	0.0950441	0.124279	0.166383	0.151481	0.225001	0.210668	0.149752	0.272611	0.162287	0.140477	0.112484	0.194093	0.0916965	0.172744	0.133926	0.157587	0.177849	0.15072	0.191679	0.15514	0.356897	0.243806	0.131539	0.214937	0.180095	0.565085	0.122746	0.123158	0.16903	0.12147	0.146558	0.213814	0.134038	0.323493	0.144689	0.125976
					ALL_1186	C2	Low	0.102938	0.123913	0.0998927	0.10986	0.175766	0.195861	0.134662	0.143436	0.217902	0.391732	0.196335	0.15363	0.205391	0.218029	0.164245	0.140942	0.101187	0.202075	0.155759	0.203587	0.134022	0.144368	0.270197	0.169691	0.12877	0.183399	0.372634	0.288602	0.147669	0.192657	0.18898	0.218575	0.205896	0.123279	0.203336	0.170898	0.215436	0.142591	0.106776	0.161101	0.139948	0.10574
					ALL_1112	C2	Low	0.045164	0.0531366	0.0453834	0.0369692	0.0518871	0.0661602	0.0551288	0.0453255	0.602578	0.117191	0.112345	0.136984	0.0895688	0.0989542	0.0597033	0.0761793	0.125462	0.106875	0.0339842	0.169696	0.0694578	0.041303	0.569046	0.0529829	0.0619763	0.0660618	0.387908	0.149452	0.063001	0.103368	0.0454134	0.431689	0.0363669	0.0664358	0.0823601	0.0336675	0.0378303	0.101246	0.0681881	0.176339	0.114352	0.0653769
					ALL_662	C2	Low	0.00223668	0.0217937	0.0165609	0.0162065	0.262801	0.0263439	0.00600015	0.0171796	0.668726	0.349267	0.0860405	0.0398149	0.0361356	0.0633789	0.032638	0.0268381	0.0329976	0.0368789	0.0153611	0.282413	0.0324887	0.00905312	0.620319	0.0307636	0.0401502	0.0355947	0.274738	0.0628655	0.0266287	0.057764	0.0156257	0.0491036	0.0301428	0.0232396	0.0243413	0.0151036	0.0204903	0.067033	0.0349351	0.113892	0.0228822	0.0292427
					ALL_1172	C2	Low	0.0516874	0.0537688	0.104353	0.0484731	0.0341657	0.0738755	0.0517179	0.0641294	0.0604496	0.0811164	0.150792	0.105981	0.108294	0.102862	0.0790192	0.0750557	0.212165	0.0823839	0.0477588	0.119205	0.0779411	0.0373598	0.0310215	0.0775374	0.121815	0.0676172	0.117462	0.183431	0.0728983	0.13425	0.0447722	0.0592737	0.363935	0.0608535	0.0891236	0.087463	0.0608207	0.066522	0.0464097	0.063901	0.0578603	0.0711846
					ALL_615	C2	Low	0.0266906	0.0298397	0.0119881	0.0432683	0.0284597	0.0658481	0.0296713	0.0397556	0.0334191	0.093079	0.100998	0.0587503	0.12524	0.100978	0.0446433	0.0575084	0.0556558	0.0733041	0.038405	0.149392	0.0668177	0.0334233	0.0507972	0.0490314	0.0431515	0.0546124	0.112419	0.201011	0.0376123	0.0904941	0.0250025	0.157205	0.0648025	0.0288168	0.0495138	0.0512148	0.0343398	0.0928386	0.0318077	0.0297853	0.04233	0.0552203
					ALL_1014	C2	Low	0.0554057	0.0443235	0.0599175	0.0483113	0.0617797	0.0620354	0.0167048	0.0448058	0.0332572	0.0589202	0.0856831	0.0473444	0.0688126	0.0707314	0.0661649	0.0506552	0.0299056	0.053919	0.03618	0.153518	0.0741083	0.0267655	0.0814764	0.108756	0.0399498	0.0770249	0.068783	0.122405	0.0733214	0.1081	0.088658	0.0909129	0.0445507	0.0393115	0.0671384	0.0379284	0.0560749	0.0537945	0.039331	0.0320694	0.0303837	0.0487769
					ALL_598	C2	Low	0.0257318	0.0325347	0.0428829	0.05274	0.0255253	0.0437308	0.0430378	0.0427559	0.10355	0.0653242	0.0673249	0.0646734	0.124208	0.0954221	0.064532	0.0527628	0.079446	0.082414	0.0203841	0.179811	0.0564161	0.0433297	0.156602	0.0652759	0.0729612	0.0416629	0.0520642	0.137793	0.0645825	0.109202	0.0494599	0.140718	0.165709	0.0413819	0.0773639	0.280804	0.0351861	0.0494255	0.094894	0.0297403	0.0826492	0.0458017
					ALL_586	C2	Low	0.0364	0.0638948	0.0426245	0.0502468	0.0678271	0.0899386	0.018108	0.0790366	0.0357565	0.104758	0.140487	0.108238	0.0867897	0.107049	0.0854519	0.0565538	0.0669756	0.063901	0.0309043	0.14688	0.0846263	0.0287213	0.0635554	0.0771262	0.0966893	0.140627	0.157384	0.109157	0.0603181	0.0704744	0.101062	0.118167	0.440764	0.0467127	0.0891231	0.0664678	0.0495014	0.059852	0.0565378	0.0565782	0.155366	0.0511646
					ALL_695	C2	Low	0.0526002	0.0366388	0.0221311	0.0636501	0.0390008	0.0656602	0.038604	0.0547672	0.123411	0.0995128	0.0774995	0.0654986	0.0802942	0.138645	0.220219	0.0625145	0.0570805	0.0506238	0.434405	0.0965764	0.070809	0.0534568	0.125068	0.0679509	0.0832051	0.061782	0.0809195	0.142041	0.0503045	0.0955277	0.0483682	0.0797839	0.065104	0.0468662	0.0633534	0.0416725	0.0374883	0.114489	0.0659481	0.168732	0.0391144	0.0534698
					ALL_1380	C2	Low	0.0569744	0.0342186	0.0880167	0.0651836	0.0405188	0.0473287	0.117276	0.0454122	0.0398042	0.0707772	0.083352	0.0657221	0.046734	0.0579961	0.0590412	0.0503074	0.0403582	0.0662834	0.0380333	0.0590758	0.0556724	0.0484906	0.123803	0.0947397	0.0712757	0.179636	0.0585706	0.152072	0.0307901	0.108187	0.0561191	0.0721061	0.0559143	0.0429244	0.0721825	0.144181	0.0313244	0.100765	0.0755936	0.0732049	0.103845	0.0615365
					ALL_250	C2	Low	0.0219375	0.0387472	0.0321622	0.0298327	0.0310593	0.0377894	0.0114314	0.0410096	0.0417861	0.0472579	0.0677382	0.0612195	0.058356	0.0664845	0.0459242	0.0478605	0.0347558	0.0790184	0.0206461	0.0783906	0.0510292	0.0903336	0.064794	0.0347877	0.167486	0.040419	0.376542	0.129734	0.0485668	0.0696217	0.0430518	0.304002	0.054689	0.0399726	0.0571763	0.0613687	0.0475085	0.0226597	0.0650363	0.0246425	0.0922103	0.0505176
					ALL_488	C2	Low	0.0227518	0.0257994	0.025089	0.0393348	0.0191476	0.0397832	0.0444806	0.0368956	0.0296055	0.0385437	0.062718	0.104153	0.0592446	0.0859405	0.0567214	0.0414213	0.0417221	0.0639601	0.0329899	0.0621523	0.0567471	0.0467954	0.0686883	0.0397698	0.0234326	0.0317748	0.0445829	0.12499	0.0463976	0.0645571	0.0483128	0.0568179	0.0644711	0.0284685	0.0462811	0.0479835	0.0260032	0.0333039	0.0237712	0.0139583	0.0369103	0.0416989
					ALL_625	C2	Low	0.0259371	0.0272291	0.0241523	0.0476455	0.0217363	0.0403879	0.0265235	0.0318937	0.0487823	0.0526757	0.099994	0.0919218	0.0504719	0.0898291	0.0451324	0.0465743	0.0396459	0.0987746	0.0114045	0.0278008	0.0796787	0.0408155	0.0786137	0.0953535	0.0970558	0.0449458	0.132766	0.117911	0.0334711	0.0755095	0.0931383	0.112927	0.0352829	0.0303947	0.0368392	0.0467518	0.0384191	0.0539795	0.033774	0.0241635	0.0326571	0.0355245
					ALL_458	C2	Low	0.0348568	0.0452376	0.0248316	0.0359428	0.0327358	0.0875646	0.0293335	0.0593967	0.0729357	0.0880451	0.129964	0.0765896	0.11074	0.115692	0.101607	0.0683473	0.0330778	0.138248	0.0305384	0.0806812	0.0840475	0.038135	0.110247	0.0505472	0.0699401	0.0564675	0.089782	0.139018	0.0401762	0.105666	0.0451787	0.223001	0.0566942	0.0467892	0.0791266	0.0467878	0.0460882	0.0895599	0.0488025	0.0854545	0.0584176	0.0707579
					ALL_222	C2	Low	0.0191079	0.0469316	0.0114158	0.0247393	0.0115915	0.0285237	0.0163983	0.0316271	0.0754209	0.123513	0.21363	0.0378928	0.0433036	0.0479838	0.0319127	0.0345678	0.0421875	0.0348206	0.00918267	0.0792709	0.100739	0.0423768	0.118508	0.183482	0.0554415	0.028027	0.255242	0.0917535	0.04369	0.259369	0.0302897	0.446129	0.0200797	0.0238142	0.027303	0.0296124	0.0609487	0.117425	0.0572822	0.0776151	0.0233092	0.0312552
					ALL_561	C2	Low	0.0158476	0.035896	0.00288737	0.0246743	0.00977629	0.0377326	0.0157735	0.0263977	0.0195203	0.0834808	0.0921085	0.0351305	0.0240777	0.0946298	0.0345105	0.0319828	0.0396111	0.0167963	0.0130046	0.0780556	0.0354009	0.0393035	0.0232872	0.044177	0.10073	0.0430934	0.313975	0.105386	0.0240579	0.0586307	0.00946048	0.237601	0.0636713	0.0222064	0.043116	0.0154349	0.0191862	0.428694	0.0446025	0.361308	0.0264028	0.0281022
					ALL_320	C2	Low	0.0381878	0.0359563	0.0231914	0.0543959	0.0459079	0.0632387	0.0147323	0.0533682	0.032391	0.0689382	0.18321	0.0741748	0.0672593	0.110474	0.0653665	0.0654625	0.0522213	0.0393338	0.0361363	0.0938409	0.0504138	0.0433096	0.0653778	0.0620873	0.0534973	0.0544328	0.263495	0.149676	0.0563862	0.110011	0.0556162	0.0652265	0.0515448	0.0501076	0.0451443	0.0264234	0.0586484	0.0406516	0.0687644	0.0295608	0.0515392	0.0571292
					ALL_336	C2	Low	0.0481754	0.114105	0.0562497	0.0626259	0.137869	0.101679	0.0598289	0.0686278	0.0751453	0.232713	0.18673	0.384236	0.135604	0.134109	0.0907845	0.160328	0.0613225	0.210707	0.0395929	0.149234	0.101137	0.0955394	0.102018	0.134123	0.102998	0.139876	0.124703	0.179958	0.0726145	0.336355	0.0809748	0.860357	0.0642577	0.0869569	0.661679	0.0647798	0.145303	0.334831	0.0706404	0.60636	0.0879628	0.103498
					ALL_670	C2	Low	0.0479934	0.0544928	0.062891	0.0697055	0.115316	0.144928	0.0275672	0.0894211	0.073569	0.0825143	0.121096	0.171475	0.0866415	0.218492	0.0983786	0.0948267	0.274141	0.0980137	0.072358	0.114358	0.0989994	0.090609	0.141564	0.485236	0.0938813	0.104173	0.0934998	0.170232	0.0826741	0.141023	0.0733367	0.471923	0.204511	0.418047	0.0944304	0.0774346	0.0578979	0.110346	0.107184	0.0605475	0.103702	0.257628
					ALL_96	C2	Low	0.0918159	0.207623	0.0628828	0.128318	0.20834	0.142333	0.0548351	0.117424	0.116252	0.0991496	0.383779	0.181322	0.299136	0.210726	0.137494	0.120483	0.0968461	0.0866367	0.0860278	0.130674	0.19957	0.0667835	0.182799	0.330871	0.140034	0.16196	0.0914006	0.243834	0.0846083	0.157838	0.122074	0.610252	0.575972	0.0808927	0.13309	0.0702594	0.0773501	0.356449	0.109224	0.0821756	0.369111	0.0672425
					ALL_validation_32	C2	Low	0.0764739	0.139367	0.0779049	0.0907108	0.0924517	0.170009	0.120394	0.0889703	0.121342	0.18006	0.367142	0.147138	0.3118	0.211077	0.157768	0.102956	0.298109	0.143692	0.120998	0.198285	0.124256	0.130119	0.154449	0.0974999	0.36389	0.119837	0.411739	0.213223	0.158972	0.177229	0.325255	0.16549	0.146221	0.0976698	0.152738	0.160812	0.110975	0.149797	0.11072	0.118701	0.0945858	0.12839
					ALL_1012	C2	Low	0.082394	0.106798	0.0809656	0.0809024	0.0796823	0.132103	0.0914235	0.113913	0.132885	0.166712	0.170619	0.141179	0.125351	0.183899	0.139927	0.110617	0.0644864	0.143932	0.0624608	0.182784	0.093425	0.109543	0.177885	0.0963658	0.102699	0.593	0.159834	0.235513	0.0806822	0.166079	0.112501	0.197449	0.136746	0.123358	0.117582	0.13092	0.0694176	0.130709	0.101762	0.104889	0.144574	0.119899
					ALL_322	C2	Low	0.0935226	0.0797631	0.0939192	0.132244	0.0888214	0.148778	0.0551174	0.0841609	0.127759	0.105761	0.184725	0.167015	0.188587	0.224938	0.129885	0.111906	0.0899446	0.177322	0.0674577	0.185257	0.10903	0.0965906	0.139558	0.104716	0.0789768	0.0812941	0.192416	0.277774	0.116382	0.0818422	0.0995329	0.140326	0.173745	0.116204	0.127348	0.0934435	0.101605	0.145333	0.085648	0.108546	0.122698	0.107817
					ALL_1027	C2	Low	0.106056	0.113103	0.128752	0.150405	0.113491	0.194156	0.0790807	0.116706	0.153181	0.126559	0.151889	0.139604	0.190042	0.205273	0.173189	0.117746	0.0846759	0.215344	0.117519	0.148385	0.119154	0.156059	0.249717	0.141465	0.134095	0.13934	0.165608	0.255082	0.202195	0.229803	0.18225	0.244828	0.118157	0.0659898	0.228261	0.150452	0.132033	0.0977073	0.13385	0.133978	0.0985627	0.0837305
					ALL_972	C2	Low	0.129	0.100192	0.0825363	0.127796	0.106791	0.178339	0.07247	0.126058	0.169606	0.100256	0.181338	0.136803	0.167768	0.209092	0.149029	0.117086	0.110358	0.182187	0.104762	0.166049	0.130425	0.0801257	0.191314	0.142104	0.145958	0.181593	0.16487	0.232255	0.148642	0.188593	0.164648	0.229664	0.202172	0.0884624	0.201714	0.113946	0.126568	0.1073	0.142824	0.136714	0.157056	0.101211
					ALL_84	C2	Low	0.453636	0.118568	0.0948612	0.411436	0.0968821	0.176446	0.0931567	0.158942	0.191007	0.153326	0.293183	0.17419	0.224583	0.231328	0.148704	0.116679	0.130152	0.247205	0.0936527	0.157972	0.139938	0.161281	0.231298	0.134413	0.160987	0.16879	0.183815	0.312308	0.155055	0.19277	0.173862	0.170223	0.169303	0.158081	0.173492	0.131054	0.124161	0.205622	0.169849	0.386493	0.0975741	0.132147
					ALL_validation_22	C2	Low	0.141356	0.122397	0.0970445	0.110858	0.111519	0.237256	0.12384	0.13873	0.163006	0.189033	0.176868	0.236824	0.201248	0.258367	0.175148	0.13719	0.114974	0.254462	0.0865585	0.28157	0.185934	0.113052	0.183177	0.108545	0.225156	0.12267	0.157945	0.228233	0.15956	0.21535	0.155763	0.271897	0.220138	0.116402	0.150201	0.161917	0.183741	0.175489	0.0818297	0.141245	0.198306	0.130874
					ALL_916	C2	Low	0.0772643	0.0813794	0.0916696	0.0807214	0.0918628	0.161189	0.0947664	0.0959869	0.14959	0.30055	0.123033	0.125829	0.2017	0.181021	0.154533	0.0908822	0.101927	0.178451	0.0958892	0.204401	0.115288	0.102275	0.214254	0.101394	0.0998659	0.150172	0.138761	0.219454	0.166535	0.171367	0.170006	0.162908	0.0925734	0.0815768	0.177061	0.104725	0.137714	0.175857	0.0855554	0.0851797	0.0863165	0.085626
					ALL_550	C2	Low	0.0588281	0.0785519	0.0330042	0.0628487	0.0729604	0.101584	0.063801	0.072344	0.0649512	0.150859	0.16409	0.118504	0.110729	0.170647	0.111447	0.0961473	0.064255	0.12742	0.0418378	0.13569	0.0938743	0.0856118	0.117171	0.080955	0.0767469	0.103637	0.16645	0.195317	0.0980879	0.145095	0.0795362	0.383331	0.309562	0.0704421	0.100017	0.0750332	0.22538	0.126032	0.103875	0.119538	0.111646	0.0795664
					ALL_validation_33	C2	Low	0.0554297	0.0832304	0.0475541	0.0643495	0.0444835	0.0976936	0.0631768	0.0477791	0.0735031	0.133018	0.241086	0.118148	0.110875	0.131977	0.0985598	0.0635186	0.0745945	0.0775974	0.0522717	0.170595	0.0853299	0.0669362	0.0780854	0.0604691	0.0850119	0.0600796	0.104702	0.135846	0.0775354	0.15188	0.0924168	0.367071	0.0784005	0.0601669	0.119929	0.0853121	0.247083	0.0875305	0.012893	0.288719	0.0840688	0.0937363
					ALL_887	C2	Low	0.0884364	0.10118	0.068137	0.0596082	0.0938743	0.151654	0.0863465	0.075816	0.128706	0.153	0.11832	0.140861	0.142766	0.177184	0.127648	0.116098	0.0792554	0.182073	0.247852	0.126709	0.0647063	0.116875	0.155321	0.112005	0.106318	0.136713	0.401271	0.185733	0.103788	0.136706	0.119527	0.35725	0.14905	0.0923354	0.125083	0.140521	0.203999	0.305657	0.0744426	0.13195	0.150626	0.0781294
					ALL_645	C2	Low	0.0797989	0.109584	0.0841431	0.129112	0.147162	0.157723	0.116222	0.108191	0.154343	0.148031	0.235144	0.136669	0.202428	0.235811	0.16407	0.24065	0.317493	0.493962	0.0756108	0.0990373	0.151023	0.114658	0.175212	0.124151	0.10876	0.148378	0.151156	0.238285	0.132335	0.196213	0.141876	0.504861	0.115198	0.156243	0.138068	0.104273	0.435657	0.151175	0.116803	0.297254	0.130986	0.127214
					ALL_431	C2	Low	0.113925	0.105547	0.0931931	0.109428	0.0747463	0.162372	0.0860636	0.0830985	0.125703	0.130805	0.186689	0.157235	0.310129	0.246639	0.119926	0.112815	0.118452	0.259383	0.0822692	0.148799	0.11564	0.12243	0.195681	0.121167	0.16872	0.148437	0.176989	0.392259	0.1582	0.164986	0.144629	0.800932	0.206519	0.124666	0.158603	0.119011	0.125844	0.104031	0.13102	0.129385	0.112969	0.106667
					ALL_588	C2	Low	0.0324636	0.0703959	0.036777	0.081308	0.0457039	0.0986311	0.0504518	0.0527304	0.0749609	0.0818136	0.102322	0.102057	0.0990677	0.161469	0.0900255	0.0770394	0.322676	0.118633	0.0494013	0.0969114	0.0721434	0.0958954	0.113595	0.0689083	0.0506765	0.0554233	0.112504	0.160795	0.0699104	0.131971	0.0947139	0.470381	0.0842951	0.0655173	0.0946896	0.0595114	0.0770607	0.0945357	0.0514544	0.324961	0.0551248	0.0529942
					ALL_1180	C2	Low	0.0537808	0.0563994	0.0402921	0.0262042	0.0403169	0.0497279	0.0453686	0.0482883	0.0436934	0.129522	0.125678	0.052005	0.0888971	0.10118	0.0738071	0.071145	0.0633379	0.0884812	0.0569462	0.133089	0.0600936	0.0745303	0.0812118	0.0413803	0.115676	0.0545391	0.105427	0.126438	0.0607702	0.0981946	0.052198	0.733845	0.0369712	0.059384	0.0837789	0.0312247	0.0932138	0.0705455	0.0373686	0.186771	0.101025	0.0724917
					ALL_980	C2	Low	0.0696721	0.03411	0.0275511	0.0305362	0.0358521	0.0622458	0.0722622	0.0423658	0.0764993	0.0634484	0.108125	0.0889112	0.0805795	0.0973443	0.0647341	0.0614349	0.0621936	0.0805157	0.0425641	0.0953905	0.0728783	0.0699683	0.0423363	0.0565493	0.0512639	0.0541983	0.0745817	0.143475	0.0565542	0.106927	0.058192	0.699516	0.331712	0.0311934	0.0811334	0.0600583	0.0656392	0.0775471	0.0619933	0.193847	0.0695264	0.0490616
					ALL_623	C2	Low	0.0196384	0.0316015	0.0124459	0.0439346	0.0327309	0.0330398	0.0333499	0.0344245	0.0262781	0.0500032	0.183531	0.0628935	0.0575559	0.10266	0.0428234	0.0473487	0.140008	0.0447064	0.0206285	0.0422494	0.0555867	0.028466	0.0271227	0.0353284	0.0476924	0.0382672	0.102263	0.0996595	0.0316397	0.0768337	0.0285159	0.701861	0.0214545	0.0306872	0.0359152	0.0240943	0.0176612	0.0294626	0.0386804	0.03921	0.0485561	0.0365475
					ALL_174	C2	Low	0.0500256	0.0603961	0.042065	0.0624077	0.0786677	0.0910115	0.037312	0.0773758	0.0747926	0.0666927	0.54491	0.106338	0.172441	0.136872	0.105205	0.0645917	0.234009	0.0864506	0.0470076	0.0913442	0.0934676	0.0544984	0.116412	0.177382	0.138119	0.0891171	0.327339	0.21504	0.0895582	0.317717	0.115494	0.0832946	0.188468	0.0640188	0.0926352	0.0923201	0.0556486	0.0829016	0.0953871	0.507027	0.0765332	0.0742766
					ALL_364	C2	Low	0.058143	0.0473688	0.0427753	0.0422775	0.079602	0.0872966	0.0542869	0.0737484	0.0954781	0.104872	0.640278	0.108312	0.0777711	0.154136	0.0933535	0.328495	0.0468041	0.43645	0.0431309	0.370487	0.089623	0.0844127	0.117183	0.0734711	0.0965696	0.0624688	0.0930815	0.160312	0.126699	0.101826	0.0655862	0.502126	0.0976241	0.0507382	0.62594	0.0598552	0.0519175	0.160567	0.176842	0.5762	0.267056	0.0699682
					ALL_352	C2	Low	0.0527771	0.0776708	0.0274583	0.0736706	0.0129896	0.0624888	0.0214102	0.0570055	0.0819001	0.102338	0.145636	0.0716352	0.0875519	0.123185	0.0813635	0.0577523	0.0561406	0.315368	0.039873	0.109107	0.220909	0.0351866	0.112585	0.0874779	0.232804	0.048383	0.129087	0.14194	0.242813	0.118115	0.0514731	0.0805944	0.0263787	0.0332183	0.0598927	0.0403348	0.0497092	0.0970228	0.295002	0.592166	0.0572791	0.053302
					ALL_330	C2	Low	0.041262	0.0685039	0.0670087	0.0526705	0.0504811	0.0650903	0.0575086	0.0460493	0.0749772	0.095982	0.169071	0.0750132	0.0699056	0.120802	0.0578742	0.0649836	0.0518038	0.0739546	0.0346695	0.125456	0.125457	0.0226995	0.0834789	0.0441907	0.136437	0.0404399	0.0896993	0.123543	0.0623105	0.100555	0.0497769	0.340321	0.113064	0.0527623	0.0689464	0.0566416	0.0467275	0.371966	0.0600136	0.571002	0.0375929	0.0566276
					ALL_723	C2	Low	0.0810704	0.0944463	0.0822819	0.100565	0.623002	0.150712	0.106753	0.0912585	0.269478	0.13337	0.223916	0.16602	0.139485	0.250754	0.167491	0.144668	0.0836734	0.162901	0.518975	0.556952	0.13759	0.101569	0.246644	0.194382	0.541543	0.160693	0.414556	0.216203	0.14998	0.170976	0.161048	0.165496	0.134744	0.127387	0.592585	0.142119	0.310174	0.227738	0.114892	0.129179	0.106662	0.132499
					ALL_251	C2	Low	0.957966	0.081149	0.104031	0.943475	0.0980516	0.125321	0.0460453	0.11801	0.143035	0.158068	0.213491	0.213032	0.227015	0.234484	0.12922	0.142983	0.113028	0.265668	0.0821473	0.22139	0.201605	0.127007	0.166024	0.138795	0.193538	0.122831	0.237534	0.290011	0.207297	0.186754	0.127077	0.24077	0.582928	0.14153	0.156434	0.193793	0.139117	0.185357	0.202593	0.218171	0.121732	0.122817
					ALL_1060	C2	Low	0.0835763	0.108392	0.104056	0.110889	0.109637	0.18401	0.107048	0.127017	0.151894	0.153729	0.162351	0.156193	0.24211	0.238659	0.151915	0.107667	0.10084	0.151358	0.123362	0.209811	0.145081	0.135611	0.174901	0.103501	0.181155	0.165996	0.398446	0.457495	0.149856	0.198667	0.168317	0.158401	0.11729	0.116646	0.606178	0.173677	0.451321	0.153342	0.135665	0.142817	0.109841	0.122323
					ALL_1077	C2	Low	0.0800925	0.0830013	0.099338	0.083254	0.08016	0.129581	0.0848667	0.0954596	0.0870163	0.448625	0.141049	0.124601	0.163964	0.186036	0.127663	0.109797	0.0643018	0.151279	0.0792788	0.179041	0.116022	0.117744	0.158599	0.598826	0.150749	0.138225	0.409557	0.245251	0.123595	0.255518	0.145196	0.161318	0.195484	0.104769	0.155825	0.106282	0.0894132	0.0616646	0.0805277	0.573808	0.0707596	0.120414
					ALL_732	C2	Low	0.0944995	0.0694968	0.0842435	0.108318	0.314578	0.135876	0.103911	0.087419	0.327588	0.222025	0.133107	0.127989	0.312976	0.226629	0.197643	0.0989381	0.0912286	0.242642	0.449647	0.142894	0.150531	0.087193	0.530339	0.107706	0.183604	0.254249	0.342054	0.285789	0.106023	0.175298	0.127367	0.128295	0.151548	0.125097	0.508955	0.108754	0.563677	0.288192	0.133309	0.174408	0.127832	0.115504
					ALL_636	C2	Low	0.154951	0.133075	0.132589	0.183824	0.150812	0.223749	0.142336	0.165643	0.213112	0.277642	0.230605	0.210558	0.284813	0.29654	0.237792	0.168152	0.181513	0.322955	0.142675	0.204897	0.260653	0.160588	0.248802	0.18828	0.148043	0.240036	0.310255	0.293382	0.207392	0.237889	0.220058	0.175445	0.215944	0.186333	0.200111	0.178882	0.353181	0.456493	0.190723	0.164188	0.173927	0.157673
					ALL_1146	C2	Low	0.118604	0.13888	0.124287	0.132759	0.110082	0.208473	0.223249	0.146415	0.178544	0.176131	0.155869	0.163944	0.247069	0.27261	0.158037	0.142386	0.100024	0.390306	0.121157	0.257044	0.159452	0.0750303	0.181099	0.134423	0.170038	0.191169	0.180075	0.260758	0.214556	0.23789	0.153374	0.167615	0.179288	0.157056	0.158131	0.0992248	0.125882	0.175626	0.174456	0.191742	0.23895	0.141475
					ALL_1071	C2	Low	0.120147	0.106709	0.0940065	0.0926566	0.106197	0.33994	0.0916752	0.202552	0.148685	0.233327	0.23165	0.170736	0.324002	0.394383	0.144508	0.14537	0.210933	0.235728	0.107162	0.164572	0.162871	0.0743721	0.230406	0.100402	0.169446	0.249428	0.151888	0.309293	0.383277	0.164358	0.146437	0.207439	0.201527	0.110741	0.183057	0.128318	0.355067	0.317583	0.370341	0.380795	0.128755	0.121328
					ALL_616	C2	Low	0.0255762	0.0272135	0.0233667	0.0530979	0.0097695	0.198492	0.0528725	0.0331778	0.0371203	0.0666221	0.0598989	0.186342	0.231583	0.224393	0.128573	0.0329528	0.228942	0.537263	0.602747	0.0864965	0.097593	0.0458865	0.0524273	0.0505876	0.0518286	0.914264	0.0666492	0.411765	0.423728	0.0844902	0.0277299	0.0689401	0.521073	0.0371125	0.043612	0.165375	0.0334438	0.264574	0.33127	0.106007	0.144617	0.0525796
					ALL_739	C2	Low	0.15853	0.165717	0.197476	0.150277	0.179927	0.220769	0.215077	0.167803	0.221042	0.191657	0.238083	0.222441	0.529377	0.261125	0.240729	0.270509	0.164052	0.39248	0.155882	0.198908	0.205707	0.175175	0.331723	0.228389	0.271463	0.830751	0.19942	0.503201	0.553407	0.207226	0.221499	0.259663	0.592736	0.197963	0.596221	0.283685	0.242194	0.211696	0.496239	0.238445	0.453685	0.183182
					ALL_152	C2	Low	0.164361	0.136007	0.137048	0.18641	0.131674	0.220724	0.143487	0.154576	0.281337	0.149031	0.248337	0.282481	0.296543	0.320603	0.207053	0.15463	0.166978	0.319382	0.128638	0.207281	0.221934	0.187419	0.258517	0.158663	0.223942	0.304958	0.224508	0.372545	0.342368	0.24173	0.257134	0.643388	0.213485	0.175152	0.633823	0.18405	0.189042	0.267099	0.325547	0.224125	0.163177	0.161588
					ALL_181	C2	Low	0.0811638	0.0914098	0.116213	0.0975305	0.0726822	0.133405	0.063796	0.0839999	0.116823	0.200232	0.154024	0.194451	0.487787	0.21962	0.132971	0.103776	0.078868	0.403215	0.0672949	0.0893211	0.131648	0.132471	0.138794	0.127292	0.105032	0.807484	0.213764	0.283192	0.263852	0.177732	0.15939	0.13094	0.445045	0.11662	0.118397	0.157491	0.501404	0.225679	0.27858	0.332389	0.13268	0.108605
					ALL_541	C2	Low	0.0340655	0.040302	0.0230543	0.0574722	0.0553207	0.0941812	0.05696	0.0556636	0.0488867	0.175934	0.0998589	0.20911	0.590417	0.184864	0.0972962	0.0799251	0.259745	0.12655	0.0339557	0.519407	0.103676	0.0554216	0.0790814	0.0462662	0.115354	0.832043	0.459264	0.292942	0.23124	0.0615033	0.0534021	0.0994479	0.201119	0.0509213	0.532812	0.40528	0.382834	0.0423374	0.155279	0.11314	0.0730379	0.0498845
					ALL_660	C2	Low	0.0390752	0.0596393	0.0472221	0.0884615	0.0604493	0.158206	0.0439575	0.0733693	0.088588	0.0866848	0.127483	0.139224	0.196553	0.221667	0.104041	0.125879	0.0849531	0.486943	0.0526386	0.208081	0.366013	0.0530115	0.151235	0.0777283	0.0718111	0.112569	0.641187	0.248113	0.102376	0.142598	0.082186	0.385049	0.354876	0.0968579	0.0816257	0.273404	0.344505	0.123462	0.106531	0.0564068	0.0972635	0.143617
					ALL_760	C2	Low	0.0827896	0.0853633	0.103935	0.121206	0.0993808	0.146247	0.0630198	0.121042	0.0961867	0.244934	0.20562	0.263418	0.219814	0.244718	0.146097	0.149569	0.111729	0.401312	0.130288	0.175574	0.107315	0.126948	0.130147	0.13877	0.148677	0.166169	0.195712	0.272881	0.222366	0.155847	0.156741	0.159219	0.181788	0.132174	0.164405	0.140704	0.121017	0.297064	0.233356	0.12991	0.124352	0.125048
					ALL_602	C2	Low	0.061528	0.0575196	0.0292963	0.0822913	0.0470102	0.0978828	0.044227	0.0629531	0.076072	0.0861111	0.143835	0.11102	0.287112	0.194979	0.0953586	0.100802	0.0650514	0.743746	0.0676381	0.128357	0.373308	0.0687334	0.110323	0.0507109	0.107039	0.0926748	0.145038	0.206124	0.103006	0.12083	0.762982	0.839331	0.203061	0.0590934	0.0655435	0.0547136	0.802767	0.0744156	0.108025	0.0490125	0.919833	0.0705603
					ALL_495	C2	Low	0.0470193	0.0885332	0.0669242	0.0611216	0.0910578	0.126506	0.192865	0.070902	0.0641542	0.333044	0.245338	0.159016	0.0878016	0.208677	0.106771	0.086757	0.187091	0.282943	0.0767357	0.161904	0.0735131	0.0762507	0.142254	0.207753	0.0456223	0.929341	0.181143	0.250686	0.149875	0.124795	0.980896	0.96301	0.175576	0.0910887	0.0803604	0.0625844	0.0850829	0.108531	0.239787	0.0845495	0.13138	0.0910629
					ALL_498	C2	Low	0.0699072	0.0416386	0.0523919	0.0681032	0.0749345	0.0718757	0.0618545	0.0494606	0.0572665	0.0849139	0.122956	0.173645	0.133542	0.148528	0.0933521	0.0723442	0.0631208	0.214374	0.0570084	0.130697	0.0950816	0.0776347	0.0839352	0.0613315	0.101067	0.065828	0.185053	0.194766	0.551412	0.859303	0.0725968	0.0984899	0.700699	0.0735434	0.0738228	0.0659409	0.351397	0.0850435	0.479557	0.0539464	0.167252	0.0701956
					ALL_354	C2	Low	0.0880304	0.116948	0.110839	0.134722	0.133268	0.198571	0.163171	0.108466	0.155775	0.134565	0.212101	0.218222	0.326118	0.311888	0.187124	0.140323	0.361029	0.29266	0.0887729	0.221684	0.148751	0.162461	0.181929	0.13719	0.152443	0.245222	0.430451	0.335099	0.583399	0.21958	0.198319	0.254358	0.918054	0.165574	0.165365	0.147159	0.16661	0.201217	0.592024	0.149728	0.20718	0.157823
					ALL_208	C2	Low	0.0612657	0.104713	0.0581754	0.0808049	0.0858195	0.16968	0.0643545	0.0925118	0.0958237	0.145702	0.147947	0.31931	0.244828	0.24656	0.114661	0.100413	0.0635647	0.195004	0.108958	0.122242	0.176627	0.11547	0.140194	0.110888	0.31891	0.613185	0.118451	0.234939	0.473879	0.125093	0.186662	0.407532	0.812013	0.116895	0.135904	0.11117	0.316535	0.310846	0.459362	0.0842141	0.150375	0.0898412
					ALL_970	C2	Low	0.173857	0.106564	0.219742	0.137372	0.111212	0.234277	0.814235	0.134322	0.160724	0.128774	0.23818	0.148224	0.7996	0.205406	0.222214	0.11698	0.131831	0.190564	0.204903	0.251454	0.105442	0.116036	0.302376	0.137715	0.120277	0.183144	0.564527	0.278092	0.283099	0.257926	0.199359	0.188705	0.893732	0.160212	0.164254	0.197533	0.149582	0.192546	0.112433	0.174793	0.847445	0.12196
					ALL_583	C2	Low	0.23324	0.21035	0.256335	0.943475	0.238899	0.287462	0.1704	0.247273	0.350207	0.249884	0.309288	0.374972	0.426294	0.353516	0.272595	0.213144	0.174261	0.326848	0.167959	0.22567	0.261322	0.229167	0.453252	0.277638	0.207428	0.284051	0.271609	0.335586	0.796328	0.291065	0.321918	0.293811	0.947201	0.278522	0.349292	0.276585	0.316588	0.25397	0.746724	0.231734	0.259705	0.267953
					ALL_917	C2	Low	0.160274	0.160422	0.18794	0.181435	0.183967	0.314724	0.814235	0.177604	0.323035	0.156998	0.305883	0.148158	0.247043	0.240119	0.124408	0.127017	0.122612	0.236021	0.393632	0.194154	0.133075	0.124389	0.516596	0.210614	0.170489	0.18348	0.176004	0.283082	0.290408	0.288387	0.202745	0.247084	0.96529	0.136214	0.195322	0.27428	0.153538	0.24808	0.2655	0.553509	0.155306	0.113495
					ALL_610	C2	Low	0.13169	0.145617	0.108034	0.151628	0.132204	0.18496	0.134828	0.0999227	0.201862	0.13917	0.251888	0.252855	0.419506	0.264706	0.205983	0.288466	0.322492	0.299521	0.154493	0.288244	0.142856	0.170096	0.247364	0.149421	0.213238	0.292295	0.297962	0.502762	0.387978	0.206486	0.176064	0.176279	0.765855	0.140054	0.152115	0.543904	0.400864	0.356447	0.323937	0.277622	0.166071	0.140725
					ALL_1085	C2	Low	0.0771087	0.105272	0.085664	0.0631656	0.103113	0.133029	0.0597959	0.071361	0.146441	0.424273	0.161861	0.0869663	0.105058	0.163991	0.122939	0.0956753	0.058551	0.146109	0.546734	0.156794	0.110229	0.0891368	0.180046	0.082851	0.103868	0.106113	0.0977647	0.161962	0.189078	0.125417	0.0763605	0.106787	0.525076	0.0797149	0.0843149	0.0730958	0.0813187	0.157228	0.18845	0.125202	0.0719467	0.0799531
					ALL_88	C2	Low	0.0906607	0.0672041	0.06465	0.121586	0.0855079	0.116803	0.0579868	0.0864058	0.115508	0.124512	0.135127	0.140123	0.146052	0.170141	0.126977	0.154103	0.189109	0.135728	0.071981	0.125166	0.105319	0.0756903	0.152707	0.101082	0.116218	0.115163	0.170059	0.250098	0.120509	0.190729	0.181116	0.255393	0.667983	0.0940702	0.137262	0.0953878	0.116116	0.134918	0.0773633	0.506093	0.149097	0.103119
					ALL_1349	C2	Low	0.191573	0.0805773	0.127935	0.155127	0.135444	0.162047	0.155218	0.140106	0.172499	0.155941	0.213633	0.188715	0.124091	0.226161	0.191452	0.127359	0.175664	0.24516	0.10654	0.123151	0.167931	0.0972213	0.268043	0.123447	0.110524	0.335791	0.134662	0.230777	0.186186	0.271184	0.18227	0.0906531	0.927686	0.141574	0.21871	0.132325	0.145225	0.14238	0.27394	0.110295	0.151983	0.152413
					ALL_678	C2	Low	0.113937	0.114375	0.094625	0.135381	0.147538	0.189142	0.120141	0.150439	0.186157	0.130636	0.255726	0.188831	0.179398	0.258066	0.188409	0.131632	0.134374	0.201053	0.152418	0.21846	0.135966	0.164805	0.238221	0.15043	0.140234	0.179568	0.166533	0.286058	0.166858	0.206971	0.185892	0.234436	0.678301	0.152422	0.164957	0.136631	0.131204	0.121543	0.155373	0.161983	0.170796	0.140268
					ALL_444	C2	Low	0.0779565	0.12046	0.0939388	0.087668	0.0820765	0.131794	0.132587	0.0812186	0.13037	0.136418	0.237947	0.227502	0.172367	0.192836	0.148206	0.131939	0.0736288	0.168478	0.0685829	0.17963	0.131836	0.112697	0.148848	0.124923	0.111324	0.129592	0.174991	0.220608	0.151158	0.187289	0.137173	0.101327	0.743054	0.132696	0.135493	0.123487	0.157016	0.133781	0.125032	0.108742	0.0992912	0.122989
					ALL_115	C2	Low	0.0717339	0.0873001	0.101144	0.0874338	0.0909575	0.139824	0.0436601	0.102206	0.0888856	0.111791	0.128082	0.150971	0.180632	0.240665	0.138075	0.107078	0.379648	0.119462	0.0485825	0.159629	0.093075	0.130229	0.122896	0.0871863	0.0960831	0.0873118	0.195602	0.259381	0.542752	0.125942	0.164567	0.349211	0.790732	0.0991086	0.485564	0.169586	0.0964072	0.214447	0.603973	0.311359	0.0995408	0.111662
					ALL_149	C2	Low	0.0983716	0.080267	0.0967348	0.106203	0.0890404	0.123671	0.138128	0.0787468	0.406844	0.104939	0.188249	0.182049	0.192019	0.176248	0.097596	0.095078	0.0693495	0.18668	0.0683816	0.0863292	0.100559	0.133822	0.252631	0.111478	0.131113	0.110585	0.192641	0.239129	0.189896	0.0472345	0.102155	0.0786599	0.3654	0.0871274	0.550994	0.123536	0.289916	0.171497	0.0914188	0.110313	0.172504	0.0815362
					ALL_690rep1	C2	Low	0.072212	0.0833218	0.0615093	0.0924234	0.101659	0.121544	0.0915491	0.0948581	0.120531	0.115539	0.128245	0.1279	0.11745	0.194319	0.138719	0.104215	0.0993389	0.0989582	0.164023	0.150194	0.145161	0.0956657	0.173085	0.082137	0.0997138	0.127432	0.195333	0.202681	0.0969822	0.165084	0.0728606	0.119039	0.314658	0.0958214	0.862565	0.0905578	0.0967259	0.0809676	0.107273	0.34277	0.0793133	0.0919721
					ALL_671	C2	Low	0.17337	0.151846	0.187969	0.203488	0.186282	0.234023	0.122747	0.198167	0.305299	0.355604	0.274103	0.239546	0.267935	0.314003	0.271767	0.237948	0.14522	0.308163	0.123625	0.223458	0.228035	0.211932	0.341407	0.241575	0.215761	0.292748	0.31647	0.345235	0.240802	0.274324	0.269696	0.239024	0.265288	0.226851	0.268879	0.204057	0.183599	0.224607	0.21921	0.621977	0.158404	0.201911
					ALL_632	C2	Low	0.127475	0.116606	0.103016	0.133524	0.130604	0.178625	0.0837036	0.129238	0.188651	0.174998	0.272228	0.17471	0.180191	0.239736	0.159544	0.143913	0.106444	0.196474	0.0903697	0.138121	0.152005	0.142268	0.226569	0.141219	0.127113	0.213518	0.296741	0.256704	0.164515	0.195631	0.175436	0.165157	0.234606	0.157311	0.235253	0.140968	0.206434	0.203993	0.189928	0.314128	0.123008	0.134653
					ALL_581	C2	Low	0.214344	0.304888	0.173309	0.151027	0.182526	0.234818	0.207533	0.180177	0.264197	0.223863	0.374737	0.282017	0.307222	0.305322	0.2654	0.173372	0.181132	0.347763	0.118318	0.245396	0.22813	0.264832	0.300142	0.328781	0.224279	0.269099	0.265809	0.341834	0.224961	0.281083	0.296302	0.192695	0.250597	0.208544	0.261375	0.271841	0.229734	0.333115	0.176524	0.40138	0.186491	0.184645
					ALL_78	C2	Low	0.120214	0.113942	0.0953669	0.151959	0.148859	0.32429	0.0892429	0.118981	0.201677	0.337069	0.19129	0.179472	0.161799	0.297409	0.152744	0.117487	0.124951	0.190674	0.10932	0.180752	0.135398	0.173519	0.232708	0.140135	0.182115	0.115825	0.214924	0.290909	0.451802	0.208203	0.226864	0.163405	0.553934	0.175827	0.62423	0.194404	0.140335	0.166867	0.386303	0.300166	0.266656	0.14159
					ALL_269	C2	Low	0.0979692	0.115146	0.141106	0.117076	0.121577	0.160961	0.0974174	0.125566	0.186435	0.165421	0.214759	0.18364	0.25427	0.240374	0.178674	0.147018	0.133933	0.925563	0.0813633	0.213728	0.142734	0.175145	0.263205	0.139527	0.147221	0.157837	0.185397	0.294852	0.221376	0.164758	0.215427	0.243245	0.213622	0.150689	0.492745	0.164783	0.175889	0.223961	0.135685	0.293967	0.13632	0.141704
					ALL_861	C2	Low	0.132927	0.116593	0.114094	0.158878	0.0835848	0.206974	0.12205	0.140734	0.167138	0.189432	0.204907	0.153625	0.214114	0.22781	0.163114	0.115306	0.457351	0.185414	0.127014	0.212969	0.127613	0.116212	0.162239	0.121216	0.345129	0.147388	0.138444	0.290565	0.183601	0.18861	0.152736	0.163271	0.243873	0.126833	0.245956	0.14655	0.131704	0.122643	0.118122	0.465531	0.164973	0.139479
					ALL_981	C2	Low	0.170803	0.128434	0.14004	0.16296	0.162064	0.199603	0.193869	0.183456	0.19668	0.152166	0.222498	0.186393	0.239381	0.264436	0.183238	0.13259	0.175402	0.206598	0.133758	0.271256	0.165288	0.173937	0.230205	0.160294	0.343624	0.219523	0.174328	0.317259	0.198794	0.199524	0.180375	0.229704	0.205144	0.132502	0.28689	0.12669	0.15192	0.171339	0.13682	0.241556	0.150774	0.128677
					ALL_384	C2	Low	0.150542	0.115348	0.124244	0.158325	0.126713	0.353661	0.127912	0.157541	0.217175	0.18539	0.230796	0.190794	0.261576	0.364348	0.1992	0.140536	0.218635	0.297858	0.127525	0.223447	0.150309	0.205025	0.249063	0.15178	0.40711	0.169101	0.319241	0.391947	0.242163	0.292172	0.198048	0.230073	0.171385	0.219542	0.479417	0.173523	0.142409	0.129944	0.158375	0.439305	0.19745	0.179509
					ALL_159	C2	Low	0.146386	0.148921	0.118958	0.136416	0.148835	0.198238	0.10885	0.137706	0.206286	0.151442	0.288208	0.217265	0.264443	0.280815	0.184563	0.162776	0.136755	0.259103	0.12713	0.172773	0.154777	0.146114	0.278821	0.201396	0.185393	0.184945	0.253006	0.332778	0.212518	0.25348	0.239805	0.192577	0.441645	0.187673	0.229145	0.248137	0.188268	0.254268	0.197399	0.164623	0.133556	0.176077
					ALL_943	C2	Low	0.155156	0.176669	0.125563	0.14876	0.140931	0.223234	0.138241	0.155992	0.159374	0.177356	0.302994	0.179786	0.259264	0.259485	0.19416	0.147723	0.113288	0.28434	0.166566	0.292776	0.143358	0.226958	0.225047	0.131788	0.176492	0.250423	0.248628	0.300611	0.234298	0.1762	0.27485	0.214322	0.217715	0.136982	0.212862	0.176698	0.288922	0.187103	0.160939	0.192923	0.224152	0.142052
					ALL_386	C2	Low	0.112293	0.0811616	0.123489	0.120905	0.236624	0.159347	0.094536	0.0994795	0.14063	0.117184	0.21985	0.164752	0.193177	0.246312	0.153737	0.0921738	0.466487	0.2589	0.0895936	0.201752	0.130506	0.110489	0.236098	0.122939	0.154738	0.138207	0.149704	0.268311	0.128885	0.235269	0.174125	0.350186	0.113304	0.115679	0.149744	0.15337	0.89474	0.195887	0.15326	0.273104	0.129596	0.101964
					ALL_1023	C2	Low	0.104681	0.157121	0.1216	0.128868	0.132952	0.22017	0.10677	0.1632	0.193408	0.13469	0.355664	0.160573	0.219729	0.212514	0.190954	0.151119	0.114392	0.19108	0.304357	0.219266	0.125242	0.168991	0.266956	0.142812	0.143709	0.169207	0.205173	0.332808	0.224913	0.219555	0.189985	0.167055	0.255314	0.12775	0.227865	0.159192	0.157391	0.193891	0.21933	0.144907	0.14181	0.132409
					ALL_860	C2	Low	0.10182	0.0898595	0.119423	0.0827844	0.106767	0.154271	0.0505376	0.125789	0.159186	0.137428	0.187673	0.129871	0.133537	0.217564	0.162462	0.0897817	0.0898224	0.29106	0.0891395	0.18029	0.131463	0.0789121	0.156952	0.104772	0.110932	0.100602	0.155393	0.288378	0.237933	0.195181	0.120269	0.119735	0.0751586	0.103462	0.150885	0.116147	0.109721	0.171353	0.149056	0.152928	0.135375	0.104989
					ALL_585	C2	Low	0.094473	0.0816983	0.0762927	0.103179	0.0796425	0.157744	0.0588812	0.0897426	0.135355	0.269603	0.188582	0.186375	0.167353	0.236746	0.112002	0.0946008	0.326179	0.169678	0.0616988	0.123905	0.109845	0.0572612	0.144909	0.100595	0.130558	0.119788	0.137942	0.213834	0.113367	0.125038	0.11093	0.116855	0.223661	0.103294	0.138126	0.119106	0.3631	0.0952263	0.132133	0.0783182	0.100281	0.10376
					ALL_512	C2	Low	0.235168	0.278412	0.173453	0.217038	0.74767	0.250328	0.139013	0.190136	0.245484	0.269965	0.310627	0.230539	0.332753	0.30488	0.216955	0.215004	0.224513	0.31566	0.153704	0.332654	0.199263	0.240523	0.320424	0.235464	0.22434	0.210619	0.266443	0.387224	0.218696	0.244096	0.260168	0.468594	0.157074	0.201435	0.237334	0.216393	0.238894	0.189922	0.16423	0.530583	0.148512	0.207684
					ALL_1379	C2	Low	0.254016	0.229794	0.175034	0.219042	0.516333	0.25777	0.172156	0.199838	0.221341	0.287587	0.199234	0.313433	0.197746	0.311297	0.222093	0.197936	0.247412	0.444196	0.167284	0.368539	0.336163	0.139744	0.343701	0.338273	0.178151	0.290418	0.393343	0.32673	0.249064	0.342092	0.527834	0.39651	0.312993	0.167057	0.444312	0.247346	0.229233	0.269703	0.276326	0.689966	0.176794	0.179278
					ALL_400	C2	Low	0.211514	0.151874	0.163404	0.191443	0.177633	0.227105	0.133266	0.157472	0.433142	0.269701	0.292315	0.189209	0.333418	0.23635	0.225246	0.177947	0.289691	0.351772	0.172882	0.39871	0.220416	0.212705	0.482623	0.247627	0.29366	0.274293	0.44558	0.3638	0.260085	0.258854	0.288018	0.471294	0.342107	0.17326	0.672619	0.184122	0.206149	0.218245	0.183013	0.568913	0.182101	0.12876
					ALL_309	C2	Low	0.121479	0.143298	0.172242	0.129444	0.248251	0.269677	0.128838	0.199408	0.249116	0.208801	0.303234	0.325095	0.335107	0.327634	0.214503	0.175567	0.382775	0.34036	0.130114	0.23425	0.170122	0.205823	0.285912	0.282193	0.562472	0.280218	0.23103	0.335895	0.265448	0.285872	0.298552	0.319483	0.334592	0.199495	0.447992	0.283198	0.221794	0.242388	0.201706	0.237496	0.234372	0.201173
					ALL_validation_24	C2	Low	0.209951	0.286356	0.160497	0.204366	0.211819	0.303092	0.205123	0.239692	0.329193	0.251927	0.351057	0.254669	0.34524	0.295497	0.284313	0.220296	0.221808	0.28534	0.203754	0.294966	0.22927	0.179589	0.3151	0.244267	0.489147	0.237018	0.431439	0.398744	0.322486	0.281287	0.322158	0.3433	0.296117	0.196268	0.327961	0.460787	0.224504	0.282756	0.234857	0.294076	0.277015	0.191333
					ALL_1024	C2	Low	0.226165	0.173101	0.19769	0.191712	0.19599	0.301033	0.224113	0.216883	0.364427	0.233567	0.266392	0.260628	0.357275	0.34093	0.351808	0.175058	0.27955	0.354664	0.449203	0.38136	0.193353	0.269133	0.350437	0.237301	0.231945	0.270587	0.431469	0.419764	0.456887	0.293216	0.301698	0.258651	0.244374	0.202725	0.315526	0.26417	0.421818	0.269771	0.383553	0.32985	0.227088	0.193244
					ALL_701	C2	Low	0.159211	0.187967	0.198622	0.218438	0.228153	0.269909	0.232558	0.215813	0.303518	0.232375	0.307614	0.265879	0.333834	0.351127	0.256569	0.194035	0.152729	0.311466	0.210759	0.237911	0.241734	0.253197	0.383833	0.268119	0.222322	0.273073	0.240628	0.322985	0.270464	0.270701	0.290187	0.279856	0.220535	0.197799	0.268965	0.337596	0.232987	0.286655	0.215032	0.508524	0.238383	0.180663
					ALL_23	C2	Low	0.164527	0.188029	0.228643	0.16342	0.246788	0.278663	0.17763	0.381691	0.41863	0.246171	0.268836	0.248291	0.243228	0.376575	0.283468	0.208647	0.197317	0.295279	0.17365	0.208405	0.234262	0.268457	0.430462	0.282021	0.314163	0.301837	0.291735	0.366161	0.262365	0.292772	0.315231	0.314587	0.266894	0.209637	0.615931	0.224837	0.316622	0.242372	0.227542	0.200733	0.218361	0.203079
					ALL_294	C2	Low	0.186511	0.225746	0.186961	0.217228	0.263628	0.284174	0.153773	0.182762	0.324611	0.242531	0.323103	0.239784	0.366282	0.359115	0.244161	0.255573	0.362299	0.348625	0.170084	0.269693	0.216835	0.193006	0.389017	0.280315	0.250073	0.249184	0.253936	0.41395	0.293415	0.285085	0.321579	0.859543	0.271096	0.176779	0.31121	0.27776	0.180726	0.271895	0.217937	0.184532	0.225553	0.17825
					ALL_618	C2	Low	0.194262	0.237966	0.223022	0.229696	0.192564	0.323858	0.296151	0.241571	0.394598	0.245676	0.324182	0.284321	0.327778	0.370729	0.301297	0.214656	0.414299	0.376129	0.209604	0.289591	0.19496	0.277005	0.370561	0.292904	0.248271	0.287213	0.288045	0.413286	0.309633	0.289526	0.272213	0.405926	0.549693	0.257105	0.292722	0.249193	0.278024	0.307001	0.236656	0.181349	0.204269	0.226883
					ALL_582	C2	Low	0.176925	0.165485	0.194213	0.204715	0.261657	0.272113	0.151159	0.211751	0.243399	0.272174	0.265524	0.232208	0.297711	0.289026	0.266781	0.197033	0.206111	0.327099	0.145955	0.235992	0.181901	0.191056	0.290297	0.204858	0.212216	0.257616	0.413378	0.295716	0.251425	0.175855	0.283773	0.31712	0.416545	0.183301	0.249426	0.204655	0.361899	0.30473	0.211797	0.270259	0.138128	0.188465
					ALL_681	C2	Low	0.176677	0.131273	0.159347	0.19623	0.188879	0.252292	0.141581	0.258564	0.261046	0.228081	0.2578	0.240831	0.267015	0.323523	0.254398	0.217928	0.234158	0.509718	0.14937	0.316377	0.21147	0.238223	0.313927	0.233758	0.21416	0.404113	0.250572	0.354074	0.31239	0.242824	0.295247	0.512364	0.482664	0.188874	0.240107	0.227431	0.32453	0.249417	0.252607	0.281466	0.357567	0.200563
					ALL_18	C2	Low	0.290249	0.191467	0.283639	0.273528	0.260807	0.303413	0.22555	0.260625	0.406577	0.27136	0.346029	0.241945	0.45648	0.303795	0.300783	0.210661	0.214828	0.414543	0.226031	0.32477	0.265967	0.278512	0.414412	0.313762	0.270528	0.413161	0.250825	0.400238	0.309428	0.238292	0.356762	0.541247	0.927505	0.22147	0.360789	0.312835	0.322523	0.220287	0.261388	0.256053	0.276088	0.205696
					ALL_612	C2	Low	0.305617	0.230374	0.199017	0.220669	0.396881	0.26898	0.338347	0.265683	0.432953	0.2133	0.378344	0.261139	0.392873	0.327084	0.363739	0.194312	0.190888	0.32304	0.228194	0.281024	0.261472	0.282199	0.426564	0.308744	0.238039	0.351218	0.20906	0.356401	0.369763	0.276455	0.310063	0.25982	0.350304	0.202238	0.334391	0.282901	0.251052	0.270835	0.258306	0.238646	0.223698	0.220288
					ALL_1290	C2	Low	0.261829	0.242458	0.158725	0.195493	0.209579	0.263552	0.107221	0.161888	0.29681	0.235168	0.316771	0.345818	0.172479	0.292203	0.27439	0.209409	0.19007	0.3608	0.172036	0.175819	0.265747	0.213781	0.370092	0.291486	0.28707	0.337842	0.295569	0.272266	0.333731	0.306146	0.332539	0.206587	0.421744	0.208939	0.239084	0.247682	0.387228	0.285303	0.340102	0.243509	0.453935	0.233442
					ALL_validation_25	C2	Low	0.278916	0.181071	0.254328	0.281112	0.558607	0.400386	0.286737	0.309097	0.39503	0.372778	0.380441	0.247888	0.338033	0.356242	0.32025	0.220208	0.777218	0.403326	0.241374	0.387736	0.318317	0.365437	0.430196	0.270366	0.554266	0.253454	0.279055	0.373086	0.547081	0.379831	0.387891	0.794485	0.285092	0.266903	0.363519	0.351937	0.290818	0.228749	0.403131	0.292887	0.279382	0.256575
					ALL_712	C2	Low	0.13531	0.138551	0.16758	0.179169	0.189038	0.221576	0.18603	0.160571	0.26239	0.204165	0.414077	0.222247	0.254875	0.248397	0.236917	0.181312	0.82983	0.565974	0.173193	0.277157	0.49942	0.144746	0.324772	0.16775	0.556335	0.219857	0.547684	0.310999	0.427624	0.242191	0.2177	0.894663	0.430244	0.175552	0.176744	0.222731	0.161691	0.213639	0.328968	0.174669	0.174632	0.151369
					ALL_609	C2	Low	0.161577	0.159454	0.431416	0.181691	0.19703	0.221491	0.17949	0.165082	0.202061	0.229316	0.300287	0.22804	0.277425	0.278738	0.1964	0.174743	0.350061	0.294727	0.121945	0.230795	0.204934	0.161155	0.331182	0.155073	0.580075	0.246055	0.192965	0.353163	0.479312	0.205378	0.198237	0.378073	0.575948	0.103364	0.241033	0.335672	0.183109	0.175629	0.39559	0.168487	0.137814	0.101043
					ALL_122	C2	Low	0.130269	0.224875	0.226437	0.145568	0.195117	0.258353	0.242824	0.202192	0.259672	0.246926	0.288958	0.29534	0.260229	0.325234	0.224861	0.163159	0.688186	0.303054	0.192943	0.264931	0.209023	0.261551	0.293825	0.222038	0.205247	0.200377	0.422112	0.3661	0.307014	0.261539	0.266878	0.256365	0.218105	0.23317	0.255154	0.184146	0.206515	0.233871	0.223445	0.18565	0.218509	0.215514
					ALL_validation_26	C2	Low	0.144622	0.134186	0.119346	0.136515	0.168495	0.214973	0.0960339	0.153497	0.198211	0.231605	0.274362	0.185172	0.300972	0.2736	0.198122	0.143016	0.447459	0.274386	0.125694	0.233163	0.195001	0.121407	0.219577	0.149862	0.191397	0.183487	0.264939	0.255575	0.598412	0.234249	0.392057	0.173547	0.209945	0.152048	0.212236	0.146017	0.154104	0.211956	0.460731	0.29222	0.167569	0.156618
					ALL_758	C2	Low	0.0890297	0.111706	0.0482948	0.0992079	0.0605387	0.108256	0.0722741	0.0942673	0.638219	0.373238	0.58162	0.102987	0.184725	0.191017	0.0948855	0.100965	0.34707	0.457776	0.0682447	0.260676	0.339484	0.108041	0.350432	0.102466	0.228964	0.0552181	0.402049	0.243234	0.126062	0.117163	0.0856113	0.187564	0.136766	0.0449638	0.104937	0.0904117	0.0618532	0.813117	0.0772377	0.930914	0.467358	0.0504038
					ALL_150	C2	Low	0.11247	0.116904	0.099379	0.118096	0.535498	0.127617	0.0714557	0.097102	0.119854	0.110343	0.479431	0.15174	0.223328	0.191261	0.239165	0.156782	0.296847	0.382396	0.254541	0.264535	0.100571	0.122008	0.152072	0.131953	0.120911	0.152266	0.221277	0.22543	0.231796	0.206861	0.122519	0.172303	0.303254	0.208096	0.145292	0.126223	0.471162	0.158754	0.147865	0.488967	0.141621	0.139114
					ALL_15	C2	Low	0.101957	0.131061	0.141222	0.104582	0.127061	0.167643	0.0819541	0.160234	0.155018	0.350633	0.329077	0.171871	0.232603	0.214658	0.168778	0.237321	0.107782	0.364335	0.887922	0.18813	0.140676	0.122591	0.190464	0.248002	0.212778	0.165759	0.385544	0.29167	0.180336	0.193572	0.207554	0.160253	0.164272	0.122779	0.154938	0.169905	0.433407	0.330149	0.139483	0.663074	0.151305	0.129967
					ALL_1134	C2	Low	0.144669	0.13442	0.109617	0.130759	0.187736	0.201158	0.127907	0.156283	0.191757	0.182522	0.209582	0.19222	0.289405	0.218986	0.200574	0.154959	0.132468	0.399749	0.408574	0.353602	0.20242	0.136147	0.240768	0.11598	0.298117	0.18898	0.34383	0.339485	0.21666	0.236163	0.280935	0.265348	0.162586	0.134183	0.197731	0.173157	0.952079	0.236579	0.179702	0.7898	0.227724	0.130103
					ALL_validation_34	C2	Low	0.0792387	0.0832678	0.122266	0.0883508	0.0685673	0.148153	0.0978709	0.0707459	0.166374	0.350255	0.135263	0.193327	0.315321	0.159035	0.352268	0.0983208	0.0827909	0.59242	0.467385	0.25812	0.102935	0.0993585	0.155723	0.0843455	0.10373	0.128393	0.393898	0.157408	0.647048	0.169991	0.121219	0.442926	0.20916	0.308105	0.160447	0.241673	0.199256	0.34451	0.548109	0.466837	0.121543	0.293879
					ALL_697	C2	Low	0.123954	0.104187	0.106414	0.141779	0.11066	0.174967	0.108429	0.13816	0.156207	0.359983	0.194279	0.172571	0.168281	0.231719	0.162452	0.134357	0.374745	0.299104	0.124363	0.171149	0.15346	0.125252	0.19447	0.150689	0.282593	0.155753	0.562352	0.251806	0.599873	0.416163	0.157787	0.666012	0.149275	0.119456	0.17053	0.133902	0.133526	0.350702	0.582183	0.808551	0.120119	0.12588
					ALL_177	C2	Low	0.101727	0.0999556	0.042464	0.103321	0.111461	0.121211	0.102581	0.111085	0.333249	0.129383	0.155984	0.144924	0.165938	0.160801	0.111523	0.099893	0.117653	0.170827	0.0993463	0.131255	0.13579	0.16128	0.338826	0.124463	0.295767	0.165831	0.324994	0.257714	0.103997	0.143845	0.124378	0.340527	0.476555	0.115234	0.633232	0.122462	0.109308	0.800242	0.0882334	0.700827	0.0971896	0.108168
					ALL_510	C2	Low	0.0781067	0.0771599	0.0811675	0.0826844	0.501102	0.0923854	0.0582394	0.0656566	0.371912	0.291214	0.117649	0.102785	0.20577	0.155217	0.10677	0.21466	0.0525889	0.263286	0.0425719	0.180737	0.163735	0.118316	0.345169	0.0808246	0.0672673	0.111465	0.569463	0.206183	0.163119	0.112417	0.107577	0.834968	0.514208	0.0557563	0.376019	0.0927769	0.291581	0.797783	0.144095	0.512725	0.0713019	0.0630946
					ALL_720	C2	Low	0.0824904	0.10109	0.11621	0.0976599	0.0714855	0.103667	0.0765517	0.0980241	0.114481	0.122391	0.143833	0.11985	0.171506	0.143435	0.258675	0.105369	0.304254	0.279473	0.501218	0.265108	0.0977378	0.110195	0.178014	0.0916594	0.126197	0.0968169	0.565444	0.204614	0.156406	0.244253	0.0988047	0.781978	0.307309	0.10876	0.146032	0.0985624	0.349365	0.216791	0.108177	0.675177	0.110378	0.0921567
					ALL_393	C2	Low	0.0910975	0.0822222	0.0720103	0.0936973	0.0940793	0.1286	0.0757881	0.086735	0.0846332	0.112598	0.282442	0.145575	0.184723	0.180804	0.117858	0.403756	0.320674	0.269008	0.0786302	0.261359	0.0940231	0.061414	0.166616	0.121527	0.431481	0.100021	0.13195	0.2222	0.175152	0.150897	0.134539	0.257338	0.174126	0.111696	0.113406	0.119956	0.10525	0.437153	0.120136	0.787919	0.103158	0.0890135
					ALL_430	C2	Low	0.0948792	0.18286	0.0503094	0.0839172	0.581798	0.134107	0.0994134	0.12694	0.0968116	0.14155	0.342888	0.14766	0.233942	0.19029	0.168659	0.136969	0.0912209	0.160514	0.0889108	0.117564	0.1516	0.0885162	0.225984	0.123365	0.296573	0.115926	0.484906	0.265043	0.189775	0.141927	0.125225	0.150316	0.153355	0.0952129	0.145682	0.115156	0.115068	0.277573	0.169833	0.74377	0.1154	0.112035
					ALL_883	C2	Low	0.0583465	0.230254	0.0645598	0.0843995	0.565427	0.137323	0.0740881	0.052235	0.680138	0.134004	0.4457	0.138879	0.15658	0.172592	0.111022	0.0939851	0.0550213	0.316778	0.0626388	0.14649	0.171783	0.177483	0.694459	0.0947604	0.116298	0.108702	0.320778	0.179422	0.0611265	0.149812	0.0888242	0.914716	0.306244	0.0654877	0.140027	0.114498	0.912877	0.811078	0.0703406	0.410091	0.0856319	0.0797316
					ALL_939	C2	Low	0.139331	0.10682	0.138964	0.132154	0.385117	0.22257	0.118387	0.164539	0.698615	0.412888	0.290757	0.283815	0.266809	0.25436	0.150593	0.139354	0.13039	0.201503	0.122399	0.5676	0.162939	0.144116	0.664765	0.148234	0.128422	0.1878	0.578387	0.310956	0.15128	0.184186	0.213828	0.443021	0.180198	0.14402	0.662155	0.137714	0.137953	0.361525	0.125521	0.175201	0.111597	0.123331
					ALL_440	C2	Low	0.103842	0.141218	0.128055	0.137385	0.200284	0.208211	0.149584	0.148356	0.462213	0.200919	0.252731	0.256769	0.171046	0.307518	0.209887	0.173713	0.162788	0.277262	0.114222	0.164499	0.192314	0.136242	0.496188	0.229216	0.217273	0.222864	0.207548	0.282103	0.192224	0.238632	0.227233	0.514697	0.216752	0.175399	0.569877	0.16246	0.175291	0.240724	0.200234	0.28074	0.191846	0.16253
					ALL_validation_31	C2	Low	0.121952	0.117738	0.118749	0.129774	0.60017	0.161812	0.195236	0.0985832	0.695023	0.286016	0.245573	0.155933	0.210081	0.182742	0.172703	0.138579	0.226441	0.187859	0.0912602	0.230701	0.1597	0.164869	0.523811	0.125294	0.307782	0.115899	0.17551	0.247589	0.243392	0.174295	0.19845	0.664207	0.154982	0.117726	0.204604	0.186203	0.191413	0.369954	0.119038	0.177064	0.138949	0.104755
					ALL_275	C2	Low	0.26367	0.193697	0.111323	0.174945	0.525801	0.230137	0.220552	0.130336	0.709952	0.214859	0.260602	0.229039	0.21831	0.320871	0.232927	0.145535	0.184977	0.18131	0.154676	0.274168	0.187944	0.217171	0.740354	0.216753	0.198976	0.232269	0.20955	0.340915	0.192331	0.21223	0.24411	0.470045	0.188279	0.174617	0.232354	0.150569	0.235676	0.107745	0.17912	0.446019	0.144946	0.153208
					ALL_922	C2	Low	0.165034	0.129559	0.176083	0.143865	0.124059	0.230231	0.123412	0.148626	0.537711	0.185856	0.241799	0.165693	0.289293	0.300358	0.242632	0.132426	0.331954	0.276843	0.258425	0.240325	0.16086	0.163362	0.502302	0.157323	0.186954	0.187611	0.169976	0.281954	0.157514	0.190206	0.172535	0.539309	0.450205	0.139806	0.242276	0.178837	0.147508	0.314561	0.164486	0.593865	0.155535	0.159776
					ALL_validation_28	C2	Low	0.16163	0.219913	0.173855	0.197652	0.254944	0.384565	0.14488	0.204312	0.304826	0.403291	0.494668	0.222825	0.318274	0.331898	0.310102	0.35916	0.166981	0.161104	0.397095	0.301109	0.202843	0.265136	0.305166	0.193943	0.221268	0.221046	0.262888	0.330309	0.26878	0.234103	0.334737	0.556636	0.63111	0.185065	0.376183	0.213414	0.43069	0.498391	0.22361	0.265505	0.191616	0.170221
					ALL_963	C2	Low	0.121854	0.132389	0.130671	0.119821	0.127323	0.279459	0.095572	0.132994	0.184967	0.159129	0.213077	0.15694	0.256047	0.313809	0.322064	0.115896	0.108523	0.340599	0.417004	0.205351	0.136108	0.129916	0.229656	0.14791	0.109109	0.164976	0.230748	0.267545	0.159958	0.206111	0.175338	0.547987	0.508339	0.134471	0.197404	0.18042	0.244518	0.38269	0.16184	0.419119	0.113976	0.134764
					ALL_1168	C2	Low	0.20148	0.228399	0.224741	0.155527	0.336991	0.256954	0.318773	0.187531	0.370181	0.24858	0.354958	0.226124	0.328742	0.279506	0.631004	0.181285	0.177749	0.299577	0.645616	0.564382	0.21588	0.158015	0.327924	0.287761	0.279525	0.25486	0.22213	0.418415	0.177677	0.252791	0.30296	0.776093	0.378398	0.182591	0.671339	0.263519	0.378219	0.242126	0.163446	0.678209	0.144794	0.174038
					ALL_1020	C2	Low	0.159769	0.161222	0.149517	0.141802	0.139553	0.219407	0.124193	0.198388	0.257452	0.195561	0.319616	0.212981	0.242731	0.2508	0.251339	0.174795	0.151885	0.347415	0.140058	0.492978	0.177799	0.228665	0.316974	0.179532	0.154999	0.21364	0.354476	0.356912	0.211202	0.355941	0.222355	0.56968	0.409008	0.170857	0.258428	0.168388	0.310933	0.47148	0.164162	0.836529	0.145389	0.167796
					ALL_906	C2	Low	0.098503	0.138897	0.116511	0.0802515	0.129025	0.14606	0.117013	0.541457	0.18747	0.451309	0.183699	0.150507	0.180181	0.180799	0.14358	0.306619	0.135443	0.162657	0.0871801	0.211507	0.127859	0.747464	0.200735	0.1033	0.155669	0.135377	0.161661	0.243044	0.156611	0.478062	0.127811	0.709909	0.141203	0.105834	0.909532	0.108525	0.235883	0.460281	0.153908	0.886852	0.0887749	0.123186
					ALL_676	C2	Low	0.187803	0.149448	0.158272	0.188008	0.487218	0.239609	0.165681	0.522616	0.484275	0.267339	0.384524	0.230885	0.28329	0.302478	0.250039	0.212611	0.28088	0.261991	0.145888	0.319158	0.376208	0.665865	0.482985	0.21329	0.259053	0.269199	0.340161	0.37738	0.284385	0.497557	0.36933	0.457544	0.552746	0.183893	0.232897	0.1921	0.248631	0.307191	0.248183	0.727564	0.182577	0.195598
					ALL_551	C2	Low	0.10281	0.111228	0.113167	0.101537	0.334855	0.148909	0.0731039	0.111578	0.590116	0.18099	0.206092	0.146982	0.175109	0.222297	0.140781	0.212741	0.758687	0.639233	0.0835527	0.200134	0.147772	0.103488	0.694072	0.106838	0.197815	0.142828	0.292828	0.245782	0.153798	0.712524	0.128005	0.948478	0.128651	0.0894676	0.147821	0.134706	0.107318	0.643547	0.0526017	0.804605	0.0843834	0.0980475
					ALL_1192	C2	Low	0.116553	0.10084	0.09282	0.115967	0.131193	0.160355	0.100704	0.095249	0.973417	0.460403	0.354543	0.139694	0.215848	0.220386	0.164945	0.401187	0.119514	0.242479	0.0865885	0.228106	0.130561	0.0974308	0.975865	0.111058	0.132484	0.280754	0.36586	0.256505	0.108924	0.160702	0.170494	0.408358	0.220183	0.138972	0.679421	0.123586	0.105925	0.479628	0.0842668	0.792797	0.179429	0.130972
					ALL_698	C2	Low	0.113889	0.163811	0.117902	0.156651	0.104679	0.163364	0.0917668	0.116987	0.640652	0.280776	0.20995	0.188569	0.206214	0.220637	0.23832	0.144772	0.221337	0.283866	0.389704	0.766615	0.185943	0.125146	0.640346	0.185875	0.146406	0.182623	0.238523	0.261185	0.159806	0.628641	0.153891	0.290704	0.201763	0.146462	0.135667	0.136582	0.110536	0.152892	0.135675	0.914061	0.1736	0.166359
					ALL_305	C2	Low	0.0937712	0.102532	0.187585	0.135227	0.481703	0.185836	0.0735441	0.133603	0.475166	0.484666	0.300305	0.180893	0.258661	0.233655	0.170691	0.138911	0.0985324	0.232579	0.114724	0.487041	0.215418	0.132754	0.756068	0.222993	0.188641	0.139299	0.242688	0.253181	0.16887	0.446439	0.221323	0.296243	0.198127	0.129091	0.668456	0.123552	0.13477	0.359568	0.0669194	0.972751	0.137532	0.135427
					ALL_664	C2	Low	0.0581303	0.0857669	0.0907127	0.0715635	0.513567	0.130522	0.0695399	0.107295	0.706326	0.155268	0.184395	0.138862	0.10339	0.211442	0.108899	0.3449	0.109472	0.130059	0.234996	0.324131	0.133124	0.0877488	0.623295	0.116095	0.115011	0.111742	0.506205	0.207386	0.221085	0.650019	0.132113	0.484054	0.0837571	0.106027	0.522191	0.103461	0.0968073	0.218948	0.277653	0.652521	0.0780458	0.11682
					ALL_196	C2	Low	0.137197	0.212066	0.167688	0.125076	0.512746	0.186154	0.134378	0.120828	0.663263	0.483691	0.26593	0.195302	0.223558	0.266387	0.168701	0.128284	0.10882	0.244511	0.131107	0.313468	0.135053	0.171095	0.342643	0.543705	0.24419	0.169401	0.477431	0.298067	0.221072	0.77404	0.169156	0.415215	0.133749	0.170291	0.176738	0.184696	0.167635	0.448236	0.182561	0.906753	0.126369	0.15392
[truncated: 97 more columns]

## Sheet: Source Data Fig.5
No statistical source data

## Sheet: Source Data Fig.6 A-B
Fig 6A. Information can be inferred from Supplementary Data S14				Fig 6B.
				CME_id	Dataset	variable	value
				CME2	test	Clinical	0.656675
				CME7	test	Clinical	0.656675
				CME8	test	Clinical	0.656675
				CME2	test	FMCA	0.562524
				CME7	test	FMCA	0.550199
				CME8	test	FMCA	0.5898
				CME2	test	Combined_FMCA	0.663847
				CME7	test	Combined_FMCA	0.667712
				CME8	test	Combined_FMCA	0.714216
